# Supplementary material for: National-scale cropland mapping based on spectral-temporal features and outdated land cover information
Source: PLoS One. 2017 Aug 17;12(8):e0181911. doi: 10.1371/journal.pone.0181911 (PMC5560701; doi:10.1371/journal.pone.0181911)
Supplement: S1 File — The overall accuracy, the user’s and producer’s accuracies, the F-scores, and the uncertainty observed at 1181 locations. (CSV) [file pone.0181911.s001.csv]

	x	y	id	set	oa	ua_c	ua_nc	pa_c	pa_nc	unc	fscoreC	fscoreNC
1	19.3801122449	-34.6066428571	111	0	0.9593375556	0.7906	0.9878	0.916	0.9655	83.308289	0.8486928396	0.9765227052
2	19.7331734694	-34.6066428571	112	1	0.9324414444	0.8374	0.9785	0.9495	0.9255	74.6646375556	0.88993374	0.9512623424
3	20.0862346939	-34.6066428571	113	0	0.9352065556	0.8569	0.9766	0.9509	0.9281	76.8509265556	0.9014561456	0.9517325143
4	19.0270510204	-34.3352142857	160	1	0.9420168889	0.6802	0.9793	0.8237	0.9556	81.0528015556	0.745103717	0.967304853
5	19.3801122449	-34.3352142857	161	0	0.9203687778	0.7991	0.9672	0.904	0.9257	72.0740251111	0.8483194175	0.9459950763
6	19.7331734694	-34.3352142857	162	1	0.9007406667	0.8426	0.9537	0.9432	0.8692	65.8064366667	0.8900664352	0.9094915135
7	20.0862346939	-34.3352142857	163	0	0.8912731111	0.8633	0.9237	0.9292	0.8535	66.292092	0.8950386165	0.8872135381
8	20.4392959184	-34.3352142857	164	1	0.9071304444	0.8762	0.9316	0.9099	0.9051	71.1968122222	0.8927320755	0.9181588283
9	20.7923571429	-34.3352142857	165	0	0.936323305	0.8848	0.9602	0.9113	0.9474	76.8171482222	0.897854507	0.953757056
10	21.1454183673	-34.3352142857	166	1	0.939585862	0.8684	0.9621	0.8785	0.9586	77.3035487778	0.8734208026	0.9603468111
11	21.4984795918	-34.3352142857	167	0	0.9363159717	0.8414	0.957	0.8099	0.9652	77.746514	0.8253495549	0.9610825096
12	21.8515408163	-34.3352142857	168	1	0.9410572222	0.8287	0.9587	0.7594	0.9727	82.3916876667	0.7925379762	0.9656492596
13	18.6739897959	-34.0637857143	209	0	0.8944404444	0.5347	0.979	0.8569	0.8995	72.9984212222	0.6585001868	0.9375677402
14	19.0270510204	-34.0637857143	210	1	0.8827882222	0.6495	0.9596	0.841	0.8927	67.7155016667	0.732948004	0.9249418777
15	19.3801122449	-34.0637857143	211	0	0.910979	0.8018	0.957	0.8873	0.9197	68.8795043333	0.8423860517	0.9379793254
16	19.7331734694	-34.0637857143	212	1	0.9074702222	0.858	0.9447	0.921	0.8985	69.6760866667	0.8883844857	0.9210209961
17	20.0862346939	-34.0637857143	213	0	0.8931372222	0.8747	0.9092	0.8933	0.893	69.2270763333	0.8839021606	0.901027189
18	20.4392959184	-34.0637857143	214	1	0.8949997778	0.8775	0.9073	0.8693	0.9133	70.1466338889	0.8733807534	0.9102901131
19	20.7923571429	-34.0637857143	215	0	0.9260696667	0.8816	0.9474	0.8893	0.9435	72.5425012222	0.8854332599	0.9454459781
20	21.1454183673	-34.0637857143	216	1	0.9341478889	0.8637	0.9571	0.8678	0.9556	72.6319692222	0.8657451458	0.9563494118
21	21.4984795918	-34.0637857143	217	0	0.930045	0.8369	0.9512	0.7958	0.9625	72.2651632222	0.8158326943	0.9568166379
22	21.8515408163	-34.0637857143	218	1	0.930755	0.8201	0.9498	0.7372	0.9685	74.9666757778	0.7764434855	0.9590588542
23	22.2046020408	-34.0637857143	219	0	0.9357298889	0.7463	0.9622	0.7342	0.9644	79.5152983333	0.7402005539	0.9632987439
24	22.9107244898	-34.0637857143	221	0	0.9618108889	0.6883	0.9774	0.6337	0.9822	78.3212966667	0.6598724811	0.9797941212
25	23.2637857143	-34.0637857143	222	1	0.9720646667	0.5979	0.9861	0.6157	0.985	77.8510446667	0.6066694628	0.9855496931
26	24.3229693878	-34.0637857143	225	0	0.9535574444	0.6733	0.9815	0.7844	0.9678	77.5217617778	0.7246162036	0.9746018571
27	24.6760306122	-34.0637857143	226	1	0.9367454444	0.6764	0.973	0.777	0.9558	74.2331337778	0.7232183845	0.9643233098
28	18.6739897959	-33.7923571429	259	0	0.8247246667	0.6231	0.9657	0.927	0.7856	62.4348804444	0.7452599187	0.8663894478
29	19.0270510204	-33.7923571429	260	1	0.8431627778	0.6784	0.9482	0.893	0.8223	62.6008956667	0.7710464554	0.8807736346
30	19.3801122449	-33.7923571429	261	0	0.9204565556	0.7656	0.9609	0.8367	0.9401	70.2307736667	0.7995725145	0.9503862073
31	19.7331734694	-33.7923571429	262	1	0.9228954444	0.8111	0.947	0.7671	0.9588	75.0885515556	0.788486643	0.9528634694
32	20.0862346939	-33.7923571429	263	0	0.9200236667	0.8441	0.9353	0.7241	0.9676	77.2424848889	0.7795087489	0.9511758684
33	20.4392959184	-33.7923571429	264	1	0.9330386667	0.8539	0.9495	0.7787	0.969	78.9091254444	0.8145680877	0.9591508991
34	20.7923571429	-33.7923571429	265	0	0.9512455556	0.8447	0.9701	0.8328	0.9725	79.8225394444	0.8387077914	0.9712985175
35	21.1454183673	-33.7923571429	266	1	0.9511492222	0.8409	0.9703	0.8309	0.9723	78.5298993333	0.8358700921	0.9712989705
36	21.4984795918	-33.7923571429	267	0	0.9466395556	0.8369	0.9651	0.8012	0.9724	75.4143037778	0.8186609853	0.9687362477
37	21.8515408163	-33.7923571429	268	1	0.9347367778	0.7881	0.9573	0.7403	0.967	72.3460886667	0.7634525386	0.9621255521
38	22.2046020408	-33.7923571429	269	0	0.9235362222	0.7097	0.9597	0.7485	0.9513	72.761475	0.7285838019	0.9554815385
39	22.5576632653	-33.7923571429	270	1	0.9321813333	0.6835	0.9673	0.7471	0.9558	73.4908463333	0.7138862715	0.9615156154
40	22.9107244898	-33.7923571429	271	0	0.9463467778	0.6864	0.9641	0.5657	0.9783	70.6647652222	0.6202323776	0.9711480951
41	23.2637857143	-33.7923571429	272	1	0.9548115556	0.6052	0.9706	0.4823	0.9819	69.1502398889	0.5368054437	0.9762173009
42	23.6168469388	-33.7923571429	273	0	0.9655475556	0.5988	0.9811	0.5725	0.983	71.4644973333	0.5853547341	0.982049081
43	23.9699081633	-33.7923571429	274	1	0.9680693333	0.6025	0.9872	0.7125	0.9793	72.1474025556	0.6528992395	0.9832341317
44	24.3229693878	-33.7923571429	275	0	0.9467551111	0.639	0.9803	0.779	0.9614	66.8408231111	0.7020888575	0.9707580162
45	24.6760306122	-33.7923571429	276	1	0.9173828889	0.6057	0.9679	0.7538	0.938	61.4713618889	0.6716832071	0.9527154625
46	25.0290918367	-33.7923571429	277	0	0.8933826667	0.3962	0.9732	0.7037	0.9094	63.0285244444	0.5069659787	0.9402189313
47	25.3821530612	-33.7923571429	278	1	0.8858068889	0.261	0.9808	0.6739	0.8972	66.9774928889	0.376271045	0.9371392545
48	18.6739897959	-33.5209285714	309	0	0.8111194444	0.7427	0.9465	0.9649	0.6503	63.4272428889	0.8393432068	0.7709280436
49	19.0270510204	-33.5209285714	310	1	0.8354708889	0.7447	0.9356	0.9272	0.7687	63.5752777778	0.8259894013	0.8439778443
50	19.3801122449	-33.5209285714	311	0	0.9140432222	0.7438	0.9562	0.808	0.9378	70.5316455556	0.7745719809	0.946910623
51	19.7331734694	-33.5209285714	312	1	0.9358633333	0.7653	0.9575	0.6959	0.9698	78.0400766667	0.7289519162	0.9636107508
52	20.0862346939	-33.5209285714	313	0	0.9561272222	0.7582	0.9661	0.5293	0.9876	83.5418653333	0.6234023456	0.9767316988
53	20.4392959184	-33.5209285714	314	1	0.9814355556	0.6849	0.9863	0.4482	0.9948	87.9800805556	0.5418271644	0.9905317652
54	20.7923571429	-33.5209285714	315	0	0.9913872222	0.6403	0.9948	0.5477	0.9965	89.4602922222	0.5903910943	0.9956492743
55	21.1454183673	-33.5209285714	316	1	0.9904016667	0.6749	0.9954	0.6966	0.9949	88.1505491111	0.6855783303	0.9951499372
56	21.4984795918	-33.5209285714	317	0	0.9881616667	0.6572	0.9954	0.7601	0.9925	83.647852	0.7049145841	0.9939478847
57	21.8515408163	-33.5209285714	318	1	0.9784448889	0.6685	0.9918	0.7796	0.9858	78.9913661111	0.7197881362	0.9887908981
58	22.2046020408	-33.5209285714	319	0	0.9609424444	0.7239	0.981	0.7632	0.9767	78.1595876667	0.7430307041	0.9788452776
59	22.5576632653	-33.5209285714	320	1	0.955056	0.7337	0.9725	0.6774	0.9789	78.7531581111	0.7044268727	0.975689505
60	22.9107244898	-33.5209285714	321	0	0.9579565556	0.7443	0.9668	0.4798	0.9892	78.4069235556	0.5834738012	0.9778717382
61	23.2637857143	-33.5209285714	322	1	0.9643731111	0.6512	0.973	0.3978	0.9903	75.5605615556	0.493893918	0.9815737788
62	23.6168469388	-33.5209285714	323	0	0.9708565556	0.603	0.9827	0.5277	0.9872	73.0800174444	0.5628426638	0.9849448601
63	23.9699081633	-33.5209285714	324	1	0.975425	0.5002	0.9894	0.5805	0.9854	72.6552991111	0.5373667068	0.987395949
64	24.3229693878	-33.5209285714	325	0	0.9689912222	0.2823	0.992	0.5432	0.9763	70.0904407778	0.3715211629	0.9840873851
65	24.6760306122	-33.5209285714	326	1	0.9432036667	0.2996	0.9879	0.6329	0.953	63.9204856667	0.4066849115	0.9701362255
66	25.0290918367	-33.5209285714	327	0	0.9000381111	0.2021	0.9855	0.6296	0.9098	58.885908	0.3059809066	0.9461382367
67	25.3821530612	-33.5209285714	328	1	0.8846126667	0.2395	0.9815	0.6599	0.8958	58.6414394444	0.3514477429	0.9366938689
68	25.7352142857	-33.5209285714	329	0	0.9003425556	0.4351	0.9606	0.5881	0.9293	62.1470764444	0.5001608874	0.944690809
69	26.0882755102	-33.5209285714	330	1	0.9055634444	0.5598	0.9431	0.517	0.9517	61.8796124444	0.5375494056	0.9473804834
70	26.4413367347	-33.5209285714	331	0	0.9010772222	0.5634	0.9367	0.4838	0.9532	61.2428871111	0.5205747135	0.9448779724
71	26.7943979592	-33.5209285714	332	1	0.9082702222	0.5378	0.9382	0.4124	0.9618	66.7487546667	0.466825342	0.9498534316
72	18.3209285714	-33.2495	358	1	0.8792153333	0.7562	0.9707	0.9505	0.8426	70.5410978889	0.8422899162	0.9021252082
73	18.6739897959	-33.2495	359	0	0.833645	0.8051	0.9289	0.9743	0.5879	65.6809658889	0.8816555356	0.7200689742
74	19.0270510204	-33.2495	360	1	0.8643426667	0.8051	0.9401	0.945	0.7905	67.5489693333	0.8694583167	0.8588339882
75	19.3801122449	-33.2495	361	0	0.9243486667	0.7438	0.9634	0.8144	0.9457	72.1982192222	0.7775006033	0.9544679482
76	19.7331734694	-33.2495	362	1	0.9614074444	0.73	0.9775	0.6924	0.9812	81.1265741111	0.7107030371	0.9793465053
77	20.0862346939	-33.2495	363	0	0.9798551111	0.6095	0.9852	0.372	0.9943	87.6644761111	0.4620152827	0.9897290831
78	20.4392959184	-33.2495	364	1	0.992338	0.6477	0.995	0.497	0.9973	91.2518306667	0.5624301564	0.9961486724
79	20.7923571429	-33.2495	365	0	0.995349	0.6323	0.9979	0.6744	0.9974	91.8613492222	0.6526717992	0.9976499374
80	21.1454183673	-33.2495	366	1	0.9933666667	0.6804	0.9968	0.6941	0.9965	90.8519582222	0.6871817243	0.9966499774
81	21.4984795918	-33.2495	367	0	0.9917513333	0.6533	0.9968	0.753	0.9948	87.6005142222	0.6996158714	0.9957989958
82	21.8515408163	-33.2495	368	1	0.9864254444	0.6293	0.9957	0.792	0.9904	83.9577097778	0.7013376486	0.9930429284
83	22.2046020408	-33.2495	369	0	0.980495	0.6543	0.9939	0.8156	0.9859	84.1572092222	0.7260998435	0.9898838368
84	22.5576632653	-33.2495	370	1	0.9862726667	0.643	0.9963	0.8353	0.9896	87.4599988889	0.72664263	0.9929386978
85	22.9107244898	-33.2495	371	0	0.9889748889	0.6279	0.9926	0.4579	0.9963	88.9852968889	0.5295918401	0.9944465584
86	23.2637857143	-33.2495	372	1	0.9842067778	0.5365	0.9885	0.3064	0.9956	84.0502995556	0.390042947	0.9920372965
87	23.6168469388	-33.2495	373	0	0.9861264444	0.4701	0.9924	0.4311	0.9935	79.0938365556	0.4497561252	0.9929496954
88	23.9699081633	-33.2495	374	1	0.9876958889	0.325	0.9976	0.6698	0.99	79.3422913333	0.4376457579	0.9937854699
89	24.3229693878	-33.2495	375	0	0.9798973333	0.1553	0.9977	0.5991	0.982	79.1805218889	0.2466602068	0.9897877456
90	24.6760306122	-33.2495	376	1	0.9645963333	0.0583	0.9979	0.5037	0.9665	72.886357	0.104504306	0.981949043
91	25.0290918367	-33.2495	377	0	0.9265337778	0.0627	0.996	0.5547	0.9297	64.9773404444	0.1126650146	0.9617086774
92	25.3821530612	-33.2495	378	1	0.9134604444	0.2856	0.9848	0.6812	0.9238	59.3011766667	0.4024632189	0.9533252017
93	25.7352142857	-33.2495	379	0	0.9253793333	0.5535	0.9635	0.608	0.9547	54.173268	0.5794713732	0.9590798144
94	26.0882755102	-33.2495	380	1	0.9221873333	0.5336	0.9526	0.4678	0.9631	50.5187878889	0.4985382065	0.9578212246
95	26.4413367347	-33.2495	381	0	0.9196673333	0.4639	0.9473	0.3479	0.9668	49.4456425556	0.3976122444	0.9569506713
96	26.7943979592	-33.2495	382	1	0.8988274444	0.4342	0.9328	0.3209	0.9575	50.2378624444	0.3690498742	0.9449886261
97	27.1474591837	-33.2495	383	0	0.8954537778	0.3612	0.9271	0.227	0.9608	57.3410813333	0.2787908875	0.9436492187
98	27.5005204082	-33.2495	384	1	0.9164111111	0.28	0.9432	0.1721	0.9688	70.8591722222	0.2131740765	0.9558286192
99	17.9678673469	-32.9780714286	407	0	0.937323	0.6955	0.9831	0.8866	0.9446	81.1952531111	0.7795086278	0.9634655392
100	18.3209285714	-32.9780714286	408	1	0.8653181111	0.7886	0.9325	0.9111	0.8343	69.5720016667	0.8454356181	0.8806709871
101	18.6739897959	-32.9780714286	409	0	0.8470902222	0.8371	0.8737	0.9466	0.6675	67.9145975556	0.8884889387	0.7568060602
102	19.0270510204	-32.9780714286	410	1	0.8866071111	0.8248	0.9489	0.9421	0.8431	68.1119916667	0.8795563756	0.8928767746
103	19.3801122449	-32.9780714286	411	0	0.9368065556	0.7259	0.9708	0.8007	0.9564	72.4492143333	0.7614674833	0.9635462017
104	19.7331734694	-32.9780714286	412	1	0.9790505556	0.6739	0.9913	0.7573	0.9869	82.4421734444	0.7131700252	0.9890951067
105	20.0862346939	-32.9780714286	413	0	0.9924727778	0.576	0.996	0.5543	0.9964	89.0113355556	0.5649416969	0.9961999598
106	20.4392959184	-32.9780714286	414	1	0.9926688889	0.5311	0.9962	0.5198	0.9964	91.3858968889	0.5253892473	0.99629999
107	20.7923571429	-32.9780714286	415	0	0.9957545556	0.3433	0.9986	0.5238	0.9971	92.790004	0.4147630954	0.9978494363
108	21.1454183673	-32.9780714286	416	1	0.998704	0.4702	0.9994	0.5212	0.9993	93.6470294444	0.4943882187	0.9993499975
109	21.4984795918	-32.9780714286	417	0	0.9993491111	0.4124	0.9996	0.3321	0.9997	93.1609551111	0.3679195165	0.9996499975
110	21.8515408163	-32.9780714286	418	1	0.9969612222	0.5833	0.9988	0.6899	0.9981	90.9783347778	0.6321374018	0.9984498773
111	22.2046020408	-32.9780714286	419	0	0.9962187778	0.59	0.9985	0.6819	0.9977	91.1532461111	0.6326299237	0.9980998397
112	22.5576632653	-32.9780714286	420	1	0.9979821111	0.5651	0.999	0.5851	0.9989	93.5887246667	0.5749261172	0.9989499975
113	22.9107244898	-32.9780714286	421	0	0.9970385556	0.5418	0.9985	0.5486	0.9985	92.6878368889	0.5451787968	0.9985
114	23.2637857143	-32.9780714286	422	1	0.9943273333	0.44	0.9978	0.5621	0.9965	87.9730057778	0.493611416	0.9971495763
115	23.6168469388	-32.9780714286	423	0	0.9929343333	0.4332	0.9982	0.6924	0.9947	86.266063	0.5329560768	0.9964469266
116	23.9699081633	-32.9780714286	424	1	0.9911301111	0.356	0.9985	0.7355	0.9926	86.4872562222	0.4797764544	0.9955412586
117	24.3229693878	-32.9780714286	425	0	0.9863932222	0.2041	0.9983	0.6475	0.988	86.212278	0.3103681306	0.9931232946
118	24.6760306122	-32.9780714286	426	1	0.9858153333	0.1719	0.9981	0.5782	0.9876	82.403002	0.2650115451	0.992822239
119	25.0290918367	-32.9780714286	427	0	0.9842362222	0.1754	0.9969	0.4731	0.9872	75.1999375556	0.2559190131	0.992026289
120	25.3821530612	-32.9780714286	428	1	0.9625411111	0.2508	0.9958	0.7378	0.966	61.6554095556	0.3743480477	0.980673667
121	25.7352142857	-32.9780714286	429	0	0.9377325556	0.3305	0.993	0.8118	0.9422	49.676435	0.46975383	0.9669332369
122	26.0882755102	-32.9780714286	430	1	0.9385255556	0.294	0.9925	0.7676	0.9437	47.274834	0.4251590053	0.9674850222
123	26.4413367347	-32.9780714286	431	0	0.9414001111	0.1147	0.9914	0.4457	0.9488	46.0669935556	0.1824475018	0.9696323266
124	26.7943979592	-32.9780714286	432	1	0.9025636667	0.2062	0.9577	0.2788	0.9384	45.5293527778	0.2370662268	0.9479517747
125	27.1474591837	-32.9780714286	433	0	0.8629413333	0.2452	0.9131	0.1865	0.9371	46.3722218889	0.2118591615	0.9249443412
126	27.5005204082	-32.9780714286	434	1	0.874085	0.269	0.9189	0.1973	0.9443	52.7264258889	0.2276375724	0.9314268678
127	27.8535816327	-32.9780714286	435	0	0.9076698661	0.3029	0.9529	0.3246	0.9482	67.2233218889	0.3133747888	0.9505441902
128	17.9678673469	-32.7066428571	457	0	0.9474582222	0.709	0.9857	0.8883	0.9548	85.9381972222	0.7885866149	0.9700039784
129	18.3209285714	-32.7066428571	458	1	0.8710054444	0.7641	0.9298	0.857	0.8775	75.5469955556	0.8078881007	0.9028932662
130	18.6739897959	-32.7066428571	459	0	0.849411	0.8132	0.8892	0.8897	0.8124	68.9185704444	0.8497316812	0.8490668547
131	19.0270510204	-32.7066428571	460	1	0.9067815556	0.8037	0.9609	0.9151	0.9032	67.6548974444	0.8557899348	0.931156998
132	19.3801122449	-32.7066428571	461	0	0.9654662222	0.6715	0.9886	0.8231	0.9745	71.0839588889	0.739611468	0.9814993633
133	19.7331734694	-32.7066428571	462	1	0.9916246667	0.5816	0.9973	0.7515	0.9942	80.3404742222	0.6557233516	0.9957475872
134	20.0862346939	-32.7066428571	463	0	0.9941268889	0.168	0.9987	0.4269	0.9954	86.5115108889	0.2411134644	0.9970472694
135	20.4392959184	-32.7066428571	464	1	0.992053	0.169	0.9988	0.5429	0.9932	87.618665	0.2577612024	0.9959921285
136	20.7923571429	-32.7066428571	465	0	0.9940566667	0.1971	0.9989	0.5128	0.9952	89.4401487778	0.284752444	0.9970465674
137	21.1454183673	-32.7066428571	466	1	0.9992101111	0.3418	0.9995	0.2028	0.9997	92.0595232222	0.2545612927	0.99959999
138	21.4984795918	-32.7066428571	467	0	0.9994676667	0.2685	0.9997	0.1743	0.9998	93.3924648889	0.2113800813	0.9997499975
139	21.8515408163	-32.7066428571	468	1	0.9981302222	0.5178	0.9993	0.6476	0.9988	93.4722698889	0.5754715634	0.9990499374
140	22.2046020408	-32.7066428571	469	0	0.9978285556	0.511	0.9992	0.6396	0.9986	93.58678	0.5681133322	0.9988999099
141	22.5576632653	-32.7066428571	470	1	0.998552	0.5281	0.9992	0.4553	0.9994	91.3692913333	0.4890053488	0.99929999
142	22.9107244898	-32.7066428571	471	0	0.9969188889	0.5222	0.9985	0.5211	0.9985	87.5143081111	0.5216494201	0.9985
143	23.2637857143	-32.7066428571	472	1	0.9943926667	0.3609	0.998	0.5161	0.9963	84.720231	0.424767366	0.9971492754
144	23.6168469388	-32.7066428571	473	0	0.9935197778	0.3793	0.9981	0.5973	0.9954	87.6734556667	0.4639686463	0.9967481716
145	23.9699081633	-32.7066428571	474	1	0.9917417778	0.4951	0.9975	0.6972	0.9942	89.8595298889	0.5790215885	0.9958472662
146	24.3229693878	-32.7066428571	475	0	0.9874497778	0.5303	0.9933	0.501	0.994	90.5853547778	0.5152337826	0.9936498767
147	24.6760306122	-32.7066428571	476	1	0.9880308889	0.4037	0.9937	0.3809	0.9942	85.7972541111	0.3919687229	0.9939499371
148	25.0290918367	-32.7066428571	477	0	0.9856923333	0.2524	0.9964	0.5095	0.9891	74.8143392222	0.3375713348	0.9927365802
149	25.3821530612	-32.7066428571	478	1	0.9616616667	0.3434	0.9954	0.8014	0.9653	59.32224	0.4807839972	0.9801189575
150	25.7352142857	-32.7066428571	479	0	0.9378396667	0.37	0.9955	0.8924	0.9396	48.1513126667	0.5231115336	0.9667425973
151	26.0882755102	-32.7066428571	480	1	0.9258377778	0.2833	0.9954	0.8694	0.9277	46.8087493333	0.4273462653	0.9603583589
152	26.4413367347	-32.7066428571	481	0	0.9164696667	0.0946	0.9904	0.4693	0.924	44.3554746667	0.1574597624	0.9560484747
153	26.7943979592	-32.7066428571	482	1	0.8911537778	0.179	0.9609	0.3094	0.9228	44.2811967778	0.2267919738	0.9414646918
154	27.1474591837	-32.7066428571	483	0	0.8640574444	0.2513	0.9193	0.2191	0.9316	45.7052195556	0.2340979167	0.9254091307
155	27.5005204082	-32.7066428571	484	1	0.87132	0.2539	0.9227	0.2146	0.937	45.5098785556	0.2326016649	0.9297950207
156	27.8535816327	-32.7066428571	485	0	0.8863664372	0.2536	0.9439	0.2913	0.9329	50.2347018889	0.2711458249	0.9383677643
157	28.2066428571	-32.7066428571	486	1	0.8816103169	0.2213	0.94	0.2459	0.9317	63.3281482222	0.2329523545	0.9358315969
158	18.6739897959	-32.4352142857	509	0	0.8499055556	0.7817	0.8907	0.8108	0.872	69.1020353333	0.7959841256	0.8812508084
159	19.0270510204	-32.4352142857	510	1	0.914062	0.7505	0.9587	0.832	0.9337	66.3156948889	0.7891513428	0.9460348658
160	19.3801122449	-32.4352142857	511	0	0.9726814444	0.4774	0.9916	0.6844	0.9803	68.1205081111	0.5624592185	0.9859176226
161	19.7331734694	-32.4352142857	512	1	0.991481	0.1904	0.9967	0.2747	0.9947	76.4487933333	0.2249102559	0.9956989957
162	20.0862346939	-32.4352142857	513	0	0.9886706667	0.1874	0.997	0.3918	0.9916	82.8810491111	0.2535335635	0.9942926682
163	20.4392959184	-32.4352142857	514	1	0.9883454444	0.2293	0.9974	0.5157	0.9908	83.9356152222	0.3174496913	0.9940890454
164	20.7923571429	-32.4352142857	515	0	0.9941923333	0.2722	0.9985	0.518	0.9957	87.103975	0.3568706657	0.9970980343
165	21.1454183673	-32.4352142857	516	1	0.9988607778	0.4007	0.9992	0.2273	0.9997	90.5992688889	0.2900608599	0.9994499375
166	21.4984795918	-32.4352142857	517	0	0.9993536667	0.3099	0.9996	0.1876	0.9998	91.6172072222	0.2337175477	0.99969999
167	21.8515408163	-32.4352142857	518	1	0.998818	0.5073	0.9995	0.6258	0.9993	92.3263942222	0.560353614	0.99939999
168	22.2046020408	-32.4352142857	519	0	0.9981491111	0.5124	0.9992	0.5805	0.9989	91.6276453333	0.5443283009	0.9990499775
169	22.5576632653	-32.4352142857	520	1	0.9981352222	0.4826	0.9989	0.3827	0.9993	87.1860103333	0.4268832081	0.99909996
170	22.9107244898	-32.4352142857	521	0	0.9969423333	0.5142	0.9984	0.48	0.9986	84.0002097778	0.4965117683	0.99849999
171	23.2637857143	-32.4352142857	522	1	0.9953075556	0.4045	0.998	0.4847	0.9973	83.8786641111	0.4409832434	0.9976498772
172	23.6168469388	-32.4352142857	523	0	0.9937071111	0.4091	0.9977	0.5451	0.996	85.7978507778	0.4674081115	0.9968492752
173	23.9699081633	-32.4352142857	524	1	0.9868158889	0.446	0.9965	0.6989	0.9901	83.4443853333	0.5445181239	0.9932896909
174	24.3229693878	-32.4352142857	525	0	0.9803391111	0.4665	0.9917	0.5522	0.9883	83.3068815556	0.5057451654	0.9899970808
175	24.6760306122	-32.4352142857	526	1	0.9847042222	0.4367	0.992	0.4203	0.9925	80.8459661111	0.4283430805	0.992249937
176	25.0290918367	-32.4352142857	527	0	0.983196	0.2852	0.9957	0.5403	0.9873	70.2400474444	0.3733338825	0.9914822088
177	25.3821530612	-32.4352142857	528	1	0.9571017778	0.3765	0.9955	0.8481	0.9602	59.0694015556	0.5214921607	0.977531421
178	25.7352142857	-32.4352142857	529	0	0.937002	0.3753	0.9957	0.9007	0.9385	54.2449745556	0.5298318339	0.9662542136
179	26.0882755102	-32.4352142857	530	1	0.9210523333	0.2865	0.9941	0.8477	0.9237	50.6415272222	0.4282596544	0.9576078527
180	26.4413367347	-32.4352142857	531	0	0.8977568889	0.1146	0.9847	0.4534	0.9093	43.90383	0.1829564789	0.9454991658
181	26.7943979592	-32.4352142857	532	1	0.8839168889	0.1736	0.9675	0.3858	0.9087	43.4968023333	0.2394525563	0.9371786057
182	27.1474591837	-32.4352142857	533	0	0.8969653333	0.2322	0.9578	0.3351	0.9316	43.7532616667	0.2743177155	0.9445183444
183	27.5005204082	-32.4352142857	534	1	0.9017935556	0.2371	0.9471	0.234	0.948	42.9634176667	0.2355398005	0.9475497863
184	27.8535816327	-32.4352142857	535	0	0.8583478889	0.2498	0.9114	0.1974	0.933	43.686936	0.2205300537	0.9220735198
185	28.2066428571	-32.4352142857	536	1	0.8098624233	0.242	0.8745	0.1801	0.9102	48.217136	0.2065112533	0.89199294
186	28.5597040816	-32.4352142857	537	0	0.8447680766	0.2106	0.9071	0.1821	0.9212	62.1191627778	0.1953158136	0.9140956298
187	18.3209285714	-32.1637857143	558	1	0.8948432222	0.745	0.9285	0.7012	0.9418	84.2256947778	0.7224367307	0.9351027108
188	18.6739897959	-32.1637857143	559	0	0.8354554444	0.7458	0.8706	0.693	0.8974	69.4802991111	0.7184311927	0.8837968778
189	19.0270510204	-32.1637857143	560	1	0.90174	0.6874	0.9378	0.6503	0.9469	68.8193554444	0.6683355311	0.942328031
190	19.3801122449	-32.1637857143	561	0	0.9604012222	0.4209	0.9827	0.5002	0.9763	69.6501548889	0.4571364238	0.9794895457
191	19.7331734694	-32.1637857143	562	1	0.9832082222	0.3457	0.9915	0.3475	0.9915	74.6438724444	0.346597663	0.9915
192	20.0862346939	-32.1637857143	563	0	0.9823545556	0.3417	0.9932	0.4567	0.989	81.7062578889	0.3909178106	0.9910955504
193	20.4392959184	-32.1637857143	564	1	0.9879855556	0.3109	0.9967	0.5503	0.9912	85.7358943333	0.3973252903	0.9939423915
194	20.7923571429	-32.1637857143	565	0	0.9945395556	0.3551	0.9983	0.5483	0.9962	87.9301753333	0.4310412442	0.9972488945
195	21.1454183673	-32.1637857143	566	1	0.998599	0.4866	0.9991	0.3595	0.9995	90.5316335556	0.4135036048	0.99929996
196	21.4984795918	-32.1637857143	567	0	0.9992665556	0.3595	0.9996	0.294	0.9997	92.054702	0.3234674828	0.9996499975
197	21.8515408163	-32.1637857143	568	1	0.9988184444	0.463	0.9994	0.4597	0.9994	92.3344315556	0.4613440988	0.9994
198	22.2046020408	-32.1637857143	569	0	0.9979803333	0.5445	0.9989	0.4933	0.9991	91.3446631111	0.5176370206	0.99899999
199	22.5576632653	-32.1637857143	570	1	0.9980464444	0.5152	0.9988	0.4026	0.9992	87.0471425556	0.4519928525	0.99899996
200	22.9107244898	-32.1637857143	571	0	0.9974545556	0.4109	0.9988	0.4223	0.9987	84.4151582222	0.4165220115	0.9987499975
201	23.2637857143	-32.1637857143	572	1	0.9951113333	0.354	0.9981	0.4608	0.997	84.262418	0.4004005891	0.9975496968
202	23.6168469388	-32.1637857143	573	0	0.9924978889	0.4202	0.9971	0.5425	0.9953	84.5574884444	0.4735815934	0.9961991869
203	23.9699081633	-32.1637857143	574	1	0.984366	0.4567	0.9952	0.6604	0.9889	80.8487753333	0.5399779429	0.992039998
204	24.3229693878	-32.1637857143	575	0	0.9779437778	0.4778	0.9902	0.5462	0.9872	78.9107506667	0.5097155469	0.9886977243
205	24.6760306122	-32.1637857143	576	1	0.982654	0.4273	0.9913	0.4321	0.9911	75.2331004444	0.4296865953	0.9911999899
206	25.0290918367	-32.1637857143	577	0	0.9819722222	0.3296	0.9958	0.6267	0.9859	67.0275743333	0.4319989961	0.9908252712
207	25.3821530612	-32.1637857143	578	1	0.971836	0.5559	0.9958	0.8838	0.975	64.3472347778	0.6825094395	0.9852902375
208	25.7352142857	-32.1637857143	579	0	0.9730858889	0.5885	0.9951	0.8723	0.9769	65.9299022222	0.7028320783	0.9859160142
209	26.0882755102	-32.1637857143	580	1	0.9519761111	0.3107	0.9916	0.6948	0.9588	58.0981515556	0.429387091	0.9749242002
210	26.4413367347	-32.1637857143	581	0	0.9019991111	0.1329	0.983	0.4522	0.915	45.1040162222	0.2054260126	0.9477818757
211	26.7943979592	-32.1637857143	582	1	0.8742103333	0.1725	0.9671	0.4096	0.8983	42.2701192222	0.242762412	0.9314312534
212	27.1474591837	-32.1637857143	583	0	0.8799268889	0.257	0.9487	0.356	0.9204	42.3910924444	0.2985057096	0.9343357552
213	27.5005204082	-32.1637857143	584	1	0.8532714444	0.3114	0.9097	0.264	0.927	41.8507015556	0.2857476538	0.9182685251
214	27.8535816327	-32.1637857143	585	0	0.7857774444	0.3439	0.8501	0.2503	0.899	42.5145546667	0.2897279367	0.8738664456
215	28.2066428571	-32.1637857143	586	1	0.738909	0.3431	0.813	0.2556	0.8687	42.1378616667	0.2929559379	0.8399275733
216	28.5597040816	-32.1637857143	587	0	0.7563807507	0.2903	0.8393	0.2433	0.8692	46.7427726667	0.2647300975	0.8539883641
217	28.9127653061	-32.1637857143	588	1	0.8401520934	0.1976	0.9235	0.2511	0.8987	63.8745021111	0.2211605081	0.910931237
218	18.3209285714	-31.8923571429	608	1	0.899583	0.7738	0.9226	0.6465	0.9571	80.9048044444	0.7044451172	0.9395333936
219	18.6739897959	-31.8923571429	609	0	0.8436255556	0.7461	0.8747	0.655	0.9153	66.9340248889	0.6975883235	0.8945395642
220	19.0270510204	-31.8923571429	610	1	0.8952456667	0.6503	0.9359	0.6277	0.9416	68.4621278889	0.6388001721	0.9387413475
221	19.3801122449	-31.8923571429	611	0	0.9477115556	0.4512	0.9727	0.4547	0.9724	73.0566013333	0.4529432388	0.9725499769
222	19.7331734694	-31.8923571429	612	1	0.9769498889	0.3716	0.9872	0.3276	0.9894	78.2702054444	0.3482155606	0.9882987757
223	20.0862346939	-31.8923571429	613	0	0.9814325556	0.4853	0.991	0.5087	0.9901	84.7261928889	0.4967245674	0.9905497956
224	20.4392959184	-31.8923571429	614	1	0.9910302222	0.5701	0.9963	0.6598	0.9946	89.5236913333	0.6116789658	0.9954492742
225	20.7923571429	-31.8923571429	615	0	0.9966957778	0.638	0.9984	0.6663	0.9982	90.5612436667	0.6518429809	0.99829999
226	21.1454183673	-31.8923571429	616	1	0.9986686667	0.4704	0.9992	0.3917	0.9994	91.605906	0.4274577891	0.99929999
227	21.4984795918	-31.8923571429	617	0	0.998735	0.2431	0.9994	0.2702	0.9993	92.6924644444	0.2559346191	0.9993499975
228	21.8515408163	-31.8923571429	618	1	0.9980315556	0.356	0.9991	0.3852	0.999	91.9637641111	0.3700248246	0.9990499975
229	22.2046020408	-31.8923571429	619	0	0.9975103333	0.5243	0.9987	0.5085	0.9988	91.2085303333	0.5162791441	0.9987499975
230	22.5576632653	-31.8923571429	620	1	0.9977418889	0.5777	0.9986	0.449	0.9992	89.7404521111	0.5052835298	0.9988999099
231	22.9107244898	-31.8923571429	621	0	0.9977698889	0.5237	0.9986	0.4098	0.9991	88.9692885556	0.4598013069	0.9988499374
232	23.2637857143	-31.8923571429	622	1	0.9960568889	0.4436	0.9981	0.4685	0.9979	88.2206241111	0.4557101195	0.99799999
233	23.6168469388	-31.8923571429	623	0	0.9951883333	0.4894	0.9977	0.5068	0.9975	87.7344601111	0.4979480426	0.99759999
234	23.9699081633	-31.8923571429	624	1	0.9897866667	0.4071	0.9962	0.5432	0.9935	83.9165064444	0.4654040198	0.9948481681
235	24.3229693878	-31.8923571429	625	0	0.9849174444	0.4021	0.9945	0.5471	0.9902	79.0662548889	0.4635248841	0.9923453419
236	24.6760306122	-31.8923571429	626	1	0.9857381111	0.4204	0.9946	0.5499	0.9909	75.0765291111	0.476508214	0.9927465525
237	25.0290918367	-31.8923571429	627	0	0.9833672222	0.4064	0.9948	0.61	0.9883	71.4039558889	0.4878079496	0.9915393475
238	25.3821530612	-31.8923571429	628	1	0.9755388889	0.592	0.9943	0.8347	0.9804	72.7036888889	0.6927068059	0.9873010786
239	25.7352142857	-31.8923571429	629	0	0.976526	0.6087	0.9937	0.8174	0.982	74.4508888889	0.6977790898	0.9878153566
240	26.0882755102	-31.8923571429	630	1	0.960029	0.2588	0.9901	0.5296	0.9689	62.3359484444	0.3476927448	0.9793852884
241	26.4413367347	-31.8923571429	631	0	0.9119186667	0.1511	0.9794	0.3944	0.9286	46.1307588889	0.218492539	0.9533237317
242	26.7943979592	-31.8923571429	632	1	0.8618951111	0.1953	0.9484	0.3292	0.9008	41.3458067778	0.2451582841	0.9239873675
243	27.1474591837	-31.8923571429	633	0	0.8373392222	0.2932	0.9141	0.3253	0.9016	40.1671771111	0.3084170089	0.9078069725
244	27.5005204082	-31.8923571429	634	1	0.8023521111	0.3394	0.8735	0.2922	0.8958	40.7412656667	0.3140363521	0.884509467
245	27.8535816327	-31.8923571429	635	0	0.7410711111	0.3754	0.8165	0.2969	0.8637	42.1913176667	0.3315670385	0.8394370313
246	28.2066428571	-31.8923571429	636	1	0.6988791111	0.3943	0.7782	0.3166	0.8314	42.0739101111	0.3512037699	0.803920825
247	28.5597040816	-31.8923571429	637	0	0.6965952222	0.3217	0.7893	0.2742	0.8247	41.5218807778	0.2960568552	0.8066117844
248	28.9127653061	-31.8923571429	638	1	0.7460566667	0.1984	0.8543	0.212	0.8436	48.722474	0.2049746589	0.8489162848
249	18.3209285714	-31.6209285714	658	1	0.908257	0.7618	0.9218	0.4749	0.9766	74.85662	0.5850712703	0.9484090603
250	18.6739897959	-31.6209285714	659	0	0.8887093333	0.6996	0.9172	0.5596	0.953	64.7237372222	0.6218172808	0.9347573522
251	19.0270510204	-31.6209285714	660	1	0.9067818889	0.6119	0.9447	0.5876	0.9498	68.554905	0.5995038599	0.9472431354
252	19.3801122449	-31.6209285714	661	0	0.9394397778	0.5652	0.9635	0.4988	0.9718	77.4401707778	0.5299281203	0.9676322017
253	19.7331734694	-31.6209285714	662	1	0.9722911111	0.5018	0.9808	0.3195	0.9909	83.4226316667	0.3904178741	0.9858241315
254	20.0862346939	-31.6209285714	663	0	0.9754802222	0.6138	0.9836	0.4582	0.9912	86.8145405556	0.5247073881	0.9873853757
255	20.4392959184	-31.6209285714	664	1	0.9864241111	0.6877	0.991	0.5382	0.9952	90.3781764444	0.6038341463	0.9930955594
256	20.7923571429	-31.6209285714	665	0	0.9944066667	0.5841	0.9976	0.6557	0.9968	89.9373337778	0.6178325052	0.9971998396
257	21.1454183673	-31.6209285714	666	1	0.9974011111	0.4506	0.9992	0.6684	0.9981	90.0201696667	0.5383039142	0.9986496971
258	21.4984795918	-31.6209285714	667	0	0.9984275556	0.2791	0.9995	0.4783	0.9989	91.6755552222	0.3525047003	0.9991999099
259	21.8515408163	-31.6209285714	668	1	0.9979806667	0.3156	0.9992	0.3946	0.9988	90.2010481111	0.3507061673	0.99899996
260	22.2046020408	-31.6209285714	669	0	0.9977885556	0.4494	0.999	0.4893	0.9988	90.5530636667	0.4685020134	0.99889999
261	22.5576632653	-31.6209285714	670	1	0.9975034444	0.4541	0.9986	0.3991	0.9989	91.0815268889	0.4248272621	0.9987499775
262	22.9107244898	-31.6209285714	671	0	0.9971161111	0.3392	0.9987	0.3735	0.9984	89.2557934444	0.3555246247	0.9985499775
263	23.2637857143	-31.6209285714	672	1	0.9963504444	0.3736	0.9986	0.4785	0.9978	87.8483783333	0.4195930055	0.9981998397
264	23.6168469388	-31.6209285714	673	0	0.9958896667	0.5138	0.9981	0.5642	0.9977	88.9540978889	0.5378218182	0.9978999599
265	23.9699081633	-31.6209285714	674	1	0.9941806667	0.498	0.9972	0.5128	0.997	89.1936318889	0.5052916502	0.99709999
266	24.3229693878	-31.6209285714	675	0	0.9905453333	0.4385	0.996	0.5163	0.9945	85.848562	0.47423031	0.9952494348
267	24.6760306122	-31.6209285714	676	1	0.9875437778	0.4269	0.9953	0.5575	0.9921	79.605865	0.4835366721	0.9936974238
268	25.0290918367	-31.6209285714	677	0	0.9844032222	0.4167	0.9948	0.593	0.9894	76.6851105556	0.489458453	0.992092652
269	25.3821530612	-31.6209285714	678	1	0.9791574444	0.6161	0.9937	0.796	0.9848	75.4671346667	0.6945904681	0.9892299823
270	25.7352142857	-31.6209285714	679	0	0.9806958889	0.639	0.9929	0.761	0.9872	71.4271722222	0.6946842857	0.9900417959
271	26.0882755102	-31.6209285714	680	1	0.9635237778	0.2725	0.9862	0.3919	0.9764	59.1867311111	0.3214712523	0.9812755325
272	26.4413367347	-31.6209285714	681	0	0.9253887778	0.2241	0.9782	0.4356	0.9437	46.4618863333	0.2959465211	0.9606403455
273	26.7943979592	-31.6209285714	682	1	0.8701913333	0.2819	0.9383	0.3463	0.9186	42.8055608889	0.3107990131	0.9283455006
274	27.1474591837	-31.6209285714	683	0	0.8228688889	0.3579	0.8922	0.3311	0.9031	41.7406897778	0.3439787808	0.8976169108
275	27.5005204082	-31.6209285714	684	1	0.7998405556	0.3909	0.8727	0.3537	0.8894	42.4541503333	0.3713707494	0.8809708643
276	27.8535816327	-31.6209285714	685	0	0.78273	0.4274	0.8628	0.4123	0.87	43.0674037778	0.4197142313	0.8663850416
277	28.2066428571	-31.6209285714	686	1	0.7530611111	0.4464	0.8352	0.4205	0.8492	42.4485335556	0.4330630984	0.842141819
278	28.5597040816	-31.6209285714	687	0	0.7140528889	0.3506	0.8059	0.3134	0.8308	42.2829253333	0.3309579518	0.8181605914
279	28.9127653061	-31.6209285714	688	1	0.7191706667	0.2102	0.8252	0.2002	0.8338	42.4257276667	0.2050781676	0.8294777095
280	29.2658265306	-31.6209285714	689	0	0.7957096667	0.1712	0.8943	0.2037	0.8724	52.4460198889	0.186041291	0.8832142639
281	17.9678673469	-31.3495	707	0	0.9502563333	0.7793	0.9559	0.3672	0.9925	84.5844958889	0.4991870214	0.973856241
282	18.3209285714	-31.3495	708	1	0.9427945556	0.7786	0.9509	0.4378	0.9887	70.7911956667	0.5604588622	0.9694316663
283	18.6739897959	-31.3495	709	0	0.9592912222	0.6679	0.9774	0.6473	0.9793	65.308985	0.6574386709	0.9783490775
284	19.0270510204	-31.3495	710	1	0.9433411111	0.5702	0.9737	0.6389	0.9653	70.009263	0.6025982632	0.9694818051
285	19.3801122449	-31.3495	711	0	0.9522055556	0.5632	0.9724	0.5145	0.9772	80.4538102222	0.537749652	0.9747940911
286	19.7331734694	-31.3495	712	1	0.9802521111	0.5197	0.9849	0.2587	0.9951	87.9096608889	0.3454429342	0.9899737273
287	20.0862346939	-31.3495	713	0	0.9812763333	0.6596	0.9857	0.3911	0.9952	88.4997496667	0.4910432283	0.99042722
288	20.4392959184	-31.3495	714	1	0.985014	0.6755	0.9893	0.4628	0.9955	89.3236691111	0.5492776948	0.9923903164
289	20.7923571429	-31.3495	715	0	0.9942688889	0.5625	0.9974	0.6154	0.9968	89.6610631111	0.587762119	0.9970999097
290	21.1454183673	-31.3495	716	1	0.9974125556	0.3922	0.9993	0.6469	0.9981	89.0571098889	0.4883344818	0.9986996395
291	21.4984795918	-31.3495	717	0	0.9980723333	0.2398	0.9994	0.4369	0.9986	89.753753	0.3096456923	0.9989998398
292	21.8515408163	-31.3495	718	1	0.9982324444	0.2005	0.9992	0.2427	0.999	88.2310688889	0.2195909296	0.99909999
293	22.2046020408	-31.3495	719	0	0.9982882222	0.3826	0.9992	0.4264	0.9991	88.9868813333	0.403314314	0.9991499975
294	22.5576632653	-31.3495	720	1	0.9977386667	0.3385	0.999	0.3855	0.9988	90.013898	0.3604744475	0.99889999
295	22.9107244898	-31.3495	721	0	0.9969862222	0.2139	0.999	0.35	0.998	88.1670653333	0.2655258024	0.9984997496
296	23.2637857143	-31.3495	722	1	0.9958207778	0.2528	0.9985	0.375	0.9973	86.8187398889	0.3020070086	0.9978996392
297	23.6168469388	-31.3495	723	0	0.9947851111	0.252	0.9984	0.4431	0.9963	87.6746498889	0.3212809668	0.9973488946
298	23.9699081633	-31.3495	724	1	0.9942925556	0.2575	0.9983	0.4467	0.996	89.1335333333	0.3266834706	0.9971486737
299	24.3229693878	-31.3495	725	0	0.9924866667	0.3264	0.9976	0.5156	0.9948	88.6360982222	0.3997430879	0.9961980325
300	24.6760306122	-31.3495	726	1	0.9897844444	0.4117	0.9964	0.5693	0.9933	84.9008282222	0.4778405912	0.9948475851
301	25.0290918367	-31.3495	727	0	0.987616	0.4356	0.9949	0.53	0.9926	79.671845	0.4781855841	0.9937486692
302	25.3821530612	-31.3495	728	1	0.9827297778	0.597	0.9928	0.6851	0.9895	72.3409664444	0.6380230871	0.9911472532
303	25.7352142857	-31.3495	729	0	0.9819834444	0.59	0.9921	0.6589	0.9894	63.7549847778	0.6225494435	0.9907481605
304	26.0882755102	-31.3495	730	1	0.9693872222	0.4105	0.9835	0.3867	0.9851	53.8917692222	0.3982447316	0.9842993498
305	26.4413367347	-31.3495	731	0	0.9423752222	0.4288	0.9709	0.4499	0.9684	46.777231	0.4390966655	0.9696483886
306	26.7943979592	-31.3495	732	1	0.8998016667	0.4786	0.939	0.4223	0.9508	44.5790761111	0.4486908203	0.9448631601
307	27.1474591837	-31.3495	733	0	0.8643525556	0.4763	0.9129	0.4059	0.9331	42.6625593333	0.4382910224	0.92288948
308	27.5005204082	-31.3495	734	1	0.8654595556	0.4335	0.9232	0.4299	0.9242	42.9821651111	0.4316924948	0.9236997293
309	27.8535816327	-31.3495	735	0	0.8775111111	0.4276	0.9384	0.4847	0.9237	44.9325973333	0.4543630823	0.9309919768
310	28.2066428571	-31.3495	736	1	0.8347017778	0.4506	0.9031	0.4529	0.9023	45.0706927778	0.4517470725	0.9026998228
311	28.5597040816	-31.3495	737	0	0.7529756667	0.3472	0.8394	0.3153	0.8579	43.9655255556	0.3304819925	0.8485491781
312	28.9127653061	-31.3495	738	1	0.7479252222	0.2	0.842	0.1786	0.8597	42.4719617778	0.1886951928	0.8507579479
313	29.2658265306	-31.3495	739	0	0.7863296667	0.1795	0.876	0.1762	0.8784	43.0399232222	0.1778346922	0.8771983584
314	29.6188877551	-31.3495	740	1	0.8453495556	0.2168	0.9128	0.2106	0.9157	52.8560897778	0.2136550304	0.9142477003
315	17.9678673469	-31.0780714286	757	0	0.938336	0.6178	0.9495	0.2988	0.9862	78.4122214444	0.4027899629	0.9675020923
316	18.3209285714	-31.0780714286	758	1	0.947008	0.6103	0.9588	0.3408	0.986	70.8753342222	0.4373677636	0.9722097902
317	18.6739897959	-31.0780714286	759	0	0.9837343333	0.5928	0.9899	0.4793	0.9936	70.6029776667	0.5300420483	0.991746549
318	19.0270510204	-31.0780714286	760	1	0.9741742222	0.58	0.987	0.591	0.9864	75.5732293333	0.5854483348	0.9866999088
319	19.3801122449	-31.0780714286	761	0	0.971786	0.6063	0.9839	0.5536	0.987	83.1353551111	0.578752789	0.985447562
320	19.7331734694	-31.0780714286	762	1	0.9883953333	0.5639	0.9908	0.255	0.9975	87.9695405556	0.3511894004	0.9941387115
321	20.0862346939	-31.0780714286	763	0	0.981768	0.6527	0.9845	0.2553	0.9971	86.1317991111	0.3670359251	0.9907599415
322	20.4392959184	-31.0780714286	764	1	0.9827348889	0.6299	0.9854	0.246	0.9972	86.8253292222	0.3538198424	0.9912648845
323	20.7923571429	-31.0780714286	765	0	0.9939125556	0.4798	0.9961	0.3408	0.9978	89.1955185556	0.3985275165	0.9969492753
324	21.1454183673	-31.0780714286	766	1	0.9970301111	0.3807	0.9991	0.5938	0.9979	88.4107336667	0.4639500462	0.9984996395
325	21.4984795918	-31.0780714286	767	0	0.9979274444	0.2376	0.9994	0.4262	0.9985	88.6330561111	0.3051073215	0.9989497973
326	21.8515408163	-31.0780714286	768	1	0.9981014444	0.2123	0.9992	0.2549	0.9989	88.073626	0.2316578339	0.9990499775
327	22.2046020408	-31.0780714286	769	0	0.997797	0.2592	0.9991	0.3384	0.9987	89.0575964444	0.2935518072	0.99889996
328	22.5576632653	-31.0780714286	770	1	0.9974127778	0.2064	0.999	0.293	0.9984	89.6004844444	0.2421914297	0.9986999099
329	22.9107244898	-31.0780714286	771	0	0.9968941111	0.1478	0.9991	0.2874	0.9978	87.6586092222	0.1952101103	0.9984495768
330	23.2637857143	-31.0780714286	772	1	0.9960898889	0.1557	0.9989	0.3145	0.9972	86.7763311111	0.2082843471	0.9980492761
331	23.6168469388	-31.0780714286	773	0	0.9934668889	0.146	0.9988	0.4285	0.9947	86.9435291111	0.2177928634	0.9967457838
332	23.9699081633	-31.0780714286	774	1	0.9928116667	0.1602	0.9988	0.4898	0.994	88.8037717778	0.2414337231	0.9963942192
333	24.3229693878	-31.0780714286	775	0	0.9926137778	0.2056	0.9986	0.5281	0.994	89.5680196667	0.2959720867	0.9962946904
334	24.6760306122	-31.0780714286	776	1	0.9908216667	0.2656	0.9978	0.544	0.9929	86.9895261111	0.3569328063	0.9953439695
335	25.0290918367	-31.0780714286	777	0	0.9897472222	0.3227	0.9965	0.4826	0.9932	80.3490783333	0.3867751645	0.9948472634
336	25.3821530612	-31.0780714286	778	1	0.9870263333	0.4882	0.9941	0.5396	0.9928	70.9257546667	0.51261475	0.9934495747
337	25.7352142857	-31.0780714286	779	0	0.9826092222	0.4573	0.9922	0.5162	0.9901	60.4266812222	0.4849681767	0.9911488877
338	26.0882755102	-31.0780714286	780	1	0.9692137778	0.4257	0.9829	0.3843	0.9855	51.5736946667	0.403942	0.9841982829
339	26.4413367347	-31.0780714286	781	0	0.9447898889	0.4849	0.968	0.434	0.9738	46.2166125556	0.4580402655	0.9708913379
340	26.7943979592	-31.0780714286	782	1	0.9090781111	0.57	0.9389	0.4505	0.9613	44.7252956667	0.5032533072	0.9499679718
341	27.1474591837	-31.0780714286	783	0	0.9038444444	0.5813	0.9354	0.4681	0.9581	43.6237442222	0.5185944921	0.9466139319
342	27.5005204082	-31.0780714286	784	1	0.9225282222	0.5476	0.9574	0.5447	0.9579	44.0714651111	0.5461461503	0.9576499347
343	27.8535816327	-31.0780714286	785	0	0.9298606667	0.5011	0.9713	0.6278	0.9527	45.9742164444	0.5573400301	0.9619100936
344	28.2066428571	-31.0780714286	786	1	0.8884736667	0.4569	0.9431	0.5044	0.932	45.8723777778	0.479476459	0.9375171458
345	28.5597040816	-31.0780714286	787	0	0.8028147778	0.3456	0.877	0.3134	0.8919	44.4535403333	0.3287133232	0.8843872463
346	28.9127653061	-31.0780714286	788	1	0.7901433333	0.2248	0.8672	0.1876	0.8913	43.1727095556	0.2045222114	0.8790848564
347	29.2658265306	-31.0780714286	789	0	0.7967208889	0.2262	0.862	0.1579	0.9069	42.3516917778	0.1859775059	0.8838801515
348	29.6188877551	-31.0780714286	790	1	0.7932232222	0.2731	0.8445	0.1475	0.9218	43.5146195556	0.1915466001	0.8814585291
349	29.9719489796	-31.0780714286	791	0	0.847005	0.459	0.8812	0.2543	0.9486	55.8708895556	0.3272780036	0.9136586731
350	17.6148061224	-30.8066428571	806	1	0.9737002222	0.3708	0.9817	0.2107	0.9916	85.260781	0.2687104385	0.986625166
351	17.9678673469	-30.8066428571	807	0	0.9540737778	0.4304	0.9703	0.3102	0.9821	75.7464366667	0.3605457197	0.9761643413
352	18.3209285714	-30.8066428571	808	1	0.9725013333	0.4288	0.9846	0.383	0.9872	74.7575448889	0.4046080315	0.9858982858
353	18.6739897959	-30.8066428571	809	0	0.9930244444	0.3963	0.9966	0.4111	0.9964	75.6036812222	0.4035643547	0.99649999
354	19.0270510204	-30.8066428571	810	1	0.9965997778	0.4233	0.9981	0.3555	0.9985	79.66271	0.3864487673	0.9982999599
355	19.3801122449	-30.8066428571	811	0	0.9964748889	0.49	0.9977	0.3406	0.9988	85.1822226667	0.401863713	0.998249697
356	19.7331734694	-30.8066428571	812	1	0.9973506667	0.5518	0.9978	0.2205	0.9995	87.6946023333	0.315089732	0.9986492765
357	20.0862346939	-30.8066428571	813	0	0.9918275556	0.3902	0.9926	0.0631	0.9992	85.2029814444	0.1086327818	0.9958890652
358	20.4392959184	-30.8066428571	814	1	0.9909955556	0.369	0.9922	0.0849	0.9988	84.9154983333	0.1380396563	0.9954890608
359	20.7923571429	-30.8066428571	815	0	0.9959773333	0.2871	0.9969	0.1106	0.999	87.488595	0.1596844858	0.9979488952
360	21.1454183673	-30.8066428571	816	1	0.9980661111	0.1655	0.9989	0.1386	0.9991	88.40908	0.1508602433	0.99899999
361	21.4984795918	-30.8066428571	817	0	0.9980483333	0.104	0.9992	0.1398	0.9989	87.5342897778	0.119271534	0.9990499775
362	21.8515408163	-30.8066428571	818	1	0.9957485556	0.0877	0.999	0.2472	0.9967	86.8563701111	0.1294681397	0.9978486747
363	22.2046020408	-30.8066428571	819	0	0.9945475556	0.1237	0.9984	0.2576	0.9961	87.8562977778	0.1671393653	0.9972486739
364	22.5576632653	-30.8066428571	820	1	0.9965842222	0.17	0.9984	0.1963	0.9981	88.5714162222	0.1822058422	0.9982499775
365	22.9107244898	-30.8066428571	821	0	0.9972032222	0.1248	0.9989	0.1799	0.9983	88.2357528889	0.1473680341	0.9985999099
366	23.2637857143	-30.8066428571	822	1	0.9951274444	0.4756	0.9983	0.6257	0.9968	86.8453857778	0.540421175	0.9975494361
367	23.6168469388	-30.8066428571	823	0	0.9923306667	0.3347	0.9983	0.6492	0.9939	86.5740483333	0.4416856185	0.9960951411
368	23.9699081633	-30.8066428571	824	1	0.9926685556	0.1078	0.999	0.4333	0.9937	88.1829693333	0.172647348	0.9963429518
369	24.3229693878	-30.8066428571	825	0	0.9917518889	0.1307	0.9986	0.4209	0.9931	87.2420221111	0.1994620377	0.995842406
370	24.6760306122	-30.8066428571	826	1	0.9906622222	0.1892	0.9986	0.5626	0.9921	86.2700108889	0.2831708433	0.9953393882
371	25.0290918367	-30.8066428571	827	0	0.9888321111	0.4174	0.9968	0.6502	0.9919	81.2095444444	0.5084179093	0.9943439634
372	25.3821530612	-30.8066428571	828	1	0.9859997778	0.4767	0.9944	0.5853	0.9914	72.3562285556	0.5254472881	0.9928977339
373	25.7352142857	-30.8066428571	829	0	0.9781985556	0.3294	0.9927	0.504	0.9851	61.6742464444	0.3984103672	0.9888853979
374	26.0882755102	-30.8066428571	830	1	0.9654232222	0.3122	0.9857	0.4044	0.9788	51.9043865556	0.3523686296	0.9822378824
375	26.4413367347	-30.8066428571	831	0	0.9468961111	0.514	0.9651	0.3832	0.9792	46.4071794444	0.4390655372	0.9720988736
376	26.7943979592	-30.8066428571	832	1	0.9137941111	0.6483	0.9309	0.3766	0.9762	45.6118918889	0.4764362962	0.9530119868
377	27.1474591837	-30.8066428571	833	0	0.902871	0.5585	0.9306	0.3935	0.9632	43.7191483333	0.4617011555	0.9466194107
378	27.5005204082	-30.8066428571	834	1	0.9264857778	0.4416	0.9637	0.4835	0.9574	42.8395515556	0.4616011242	0.96053967
379	27.8535816327	-30.8066428571	835	0	0.9511737778	0.3544	0.9851	0.5756	0.9641	44.2432057778	0.4386938495	0.9744868767
380	28.2066428571	-30.8066428571	836	1	0.899217	0.3085	0.9569	0.4112	0.9341	44.5384067778	0.3525224399	0.9453625489
381	28.5597040816	-30.8066428571	837	0	0.8129021111	0.2805	0.8909	0.2737	0.8942	44.9606234444	0.2770582822	0.8925469498
382	28.9127653061	-30.8066428571	838	1	0.8082583333	0.3048	0.8725	0.2338	0.9077	45.7883217778	0.2646202748	0.8897519942
383	29.2658265306	-30.8066428571	839	0	0.8189092222	0.418	0.8661	0.2689	0.9267	46.2513985556	0.3272680157	0.8953758032
384	29.6188877551	-30.8066428571	840	1	0.7985886667	0.4451	0.8322	0.2014	0.9404	46.4515003333	0.2773182985	0.8829977209
385	29.9719489796	-30.8066428571	841	0	0.8241228889	0.5309	0.852	0.254	0.9503	48.8603762222	0.3436070837	0.8984692892
386	30.3250102041	-30.8066428571	842	1	0.8947673333	0.6174	0.9261	0.4858	0.9554	65.7785343333	0.5437507614	0.9405218602
387	17.6148061224	-30.5352142857	856	1	0.9733472222	0.3781	0.9857	0.3529	0.9871	79.3328597778	0.3650656361	0.9863995032
388	17.9678673469	-30.5352142857	857	0	0.9618304444	0.3503	0.9806	0.3573	0.98	75.2362102222	0.3537653759	0.9802999082
389	18.3209285714	-30.5352142857	858	1	0.9820403333	0.2437	0.9922	0.3015	0.9896	74.0767748889	0.2695361335	0.9908982945
390	18.6739897959	-30.5352142857	859	0	0.9963203333	0.0931	0.9986	0.1374	0.9978	73.5907561111	0.1109929718	0.9981998397
391	19.0270510204	-30.5352142857	860	1	0.998869	0.0855	0.9993	0.0471	0.9996	77.9551553333	0.060739819	0.9994499775
392	19.3801122449	-30.5352142857	861	0	0.9989473333	0.2184	0.9992	0.0684	0.9998	82.9151826667	0.1041740586	0.99949991
393	19.7331734694	-30.5352142857	862	1	0.9985107778	0.1778	0.9988	0.0486	0.9997	83.9515282222	0.076334629	0.9992497973
394	20.0862346939	-30.5352142857	863	0	0.9946583333	0.2906	0.9952	0.0422	0.9995	83.4048322222	0.0736978365	0.9973453652
395	20.4392959184	-30.5352142857	864	1	0.9940954444	0.2165	0.9949	0.0404	0.9992	83.8611443333	0.0680934216	0.9970453638
396	20.7923571429	-30.5352142857	865	0	0.9964025556	0.0914	0.9972	0.0265	0.9992	85.7070692222	0.0410873622	0.9981989982
397	21.1454183673	-30.5352142857	866	1	0.997792	0.1181	0.9988	0.1046	0.999	87.0112308889	0.1109408172	0.99889999
398	21.4984795918	-30.5352142857	867	0	0.9961248889	0.0733	0.9977	0.0522	0.9984	85.7309361111	0.060976255	0.9980498773
399	21.8515408163	-30.5352142857	868	1	0.9924568889	0.05	0.9975	0.098	0.9949	83.4289496667	0.0662162162	0.9961983036
400	22.2046020408	-30.5352142857	869	0	0.9915481111	0.0745	0.9972	0.1388	0.9943	84.1382761111	0.0969582747	0.9957478885
401	22.5576632653	-30.5352142857	870	1	0.9966351111	0.1452	0.9985	0.1716	0.9981	87.2456174444	0.1573	0.9982999599
402	22.9107244898	-30.5352142857	871	0	0.9975433333	0.1388	0.9989	0.173	0.9986	87.2112698889	0.1540243746	0.9987499775
403	23.2637857143	-30.5352142857	872	1	0.9958356667	0.489	0.9987	0.6743	0.9971	85.0509268889	0.5668919453	0.9978993587
404	23.6168469388	-30.5352142857	873	0	0.99395	0.3694	0.9987	0.6904	0.9952	85.0175755556	0.4812865824	0.9969469281
405	23.9699081633	-30.5352142857	874	1	0.9941612222	0.0896	0.9991	0.3601	0.995	86.3784703333	0.1434954859	0.9970457851
406	24.3229693878	-30.5352142857	875	0	0.9921181111	0.1137	0.9988	0.4189	0.9933	84.5514093333	0.1788544123	0.9960424075
407	24.6760306122	-30.5352142857	876	1	0.9917485556	0.147	0.9991	0.5823	0.9926	83.4083793333	0.234740436	0.9958393935
408	25.0290918367	-30.5352142857	877	0	0.9890728889	0.3998	0.9973	0.6721	0.9917	79.4281087778	0.5013631495	0.9944921166
409	25.3821530612	-30.5352142857	878	1	0.9853883333	0.4339	0.9953	0.6224	0.9899	70.5461301111	0.5113307962	0.9925926557
410	25.7352142857	-30.5352142857	879	0	0.9777798889	0.3152	0.9934	0.5289	0.984	60.7284225556	0.3949988864	0.9886776575
411	26.0882755102	-30.5352142857	880	1	0.9682401111	0.3422	0.988	0.4734	0.9794	51.8836104444	0.3972473762	0.9836812036
412	26.4413367347	-30.5352142857	881	0	0.9509536667	0.5155	0.9683	0.3925	0.9805	46.7715765556	0.4456690529	0.9743618124
413	26.7943979592	-30.5352142857	882	1	0.9022667778	0.6378	0.9168	0.2964	0.9788	48.6017392222	0.4047183044	0.946786073
414	27.1474591837	-30.5352142857	883	0	0.8659887778	0.4302	0.9045	0.285	0.9472	48.1253896667	0.3428607383	0.9253576713
415	27.5005204082	-30.5352142857	884	1	0.8807954444	0.2439	0.9497	0.3441	0.9207	44.3367543333	0.285462551	0.9349751818
416	28.2066428571	-30.5352142857	886	1	0.8767768889	0.2178	0.9505	0.3298	0.9157	42.837603	0.2623463842	0.9327755332
417	28.5597040816	-30.5352142857	887	0	0.7957812222	0.273	0.8815	0.2742	0.8809	44.4215063333	0.2735986842	0.8811998979
418	28.9127653061	-30.5352142857	888	1	0.7825723333	0.4503	0.8395	0.3247	0.8991	48.1426661111	0.3773223484	0.8682784424
419	29.2658265306	-30.5352142857	889	0	0.813079	0.6099	0.846	0.3912	0.9304	50.2157	0.4766614324	0.8861950011
420	29.6188877551	-30.5352142857	890	1	0.8048847778	0.5752	0.8304	0.2733	0.9463	50.0867925556	0.3705413318	0.8845697304
421	29.9719489796	-30.5352142857	891	0	0.8309408889	0.5872	0.8541	0.2765	0.9561	48.3844884444	0.3759657288	0.9022262844
422	30.3250102041	-30.5352142857	892	1	0.874157	0.6765	0.9089	0.5666	0.9411	54.6288557778	0.6166919797	0.924719773
423	17.261744898	-30.2637857143	905	0	0.9975568363	0.0048	0.9998	0.063	0.9977	83.0975574444	0.008920354	0.9987488961
424	17.6148061224	-30.2637857143	906	1	0.9758115556	0.3881	0.9886	0.4271	0.9867	73.7247504444	0.4066671001	0.9876490862
425	17.9678673469	-30.2637857143	907	0	0.9694712222	0.4081	0.9841	0.4017	0.9845	76.0866492222	0.4048747098	0.9842999594
426	18.3209285714	-30.2637857143	908	1	0.9895552222	0.3883	0.9936	0.2935	0.9958	70.4870856667	0.3343093282	0.9946987836
427	18.6739897959	-30.2637857143	909	0	0.9987306667	0.2092	0.9992	0.1268	0.9995	64.0542893333	0.1578961905	0.9993499775
428	19.0270510204	-30.2637857143	910	1	0.9997661111	0	0.9998	0	0.9999	63.087343	NA	0.9998499975
429	19.3801122449	-30.2637857143	911	0	0.9994563333	0.0451	0.9996	0.011	0.9999	73.982907	0.0176862745	0.9997499775
430	19.7331734694	-30.2637857143	912	1	0.9987327778	0.0368	0.999	0.011	0.9997	84.5949938889	0.0169372385	0.9993498774
431	20.0862346939	-30.2637857143	913	0	0.9982494444	0.0298	0.9988	0.0145	0.9994	86.1558204444	0.0195079007	0.9990999099
432	20.4392959184	-30.2637857143	914	1	0.996664	0.0071	0.9983	0.0065	0.9984	81.9193014444	0.0067867647	0.9983499975
433	20.7923571429	-30.2637857143	915	0	0.9968324444	0.0174	0.9983	0.0148	0.9985	79.9916807778	0.0159950311	0.99839999
434	21.1454183673	-30.2637857143	916	1	0.9986255556	0.0265	0.9993	0.0279	0.9993	82.4507736667	0.0271819853	0.9993
435	21.4984795918	-30.2637857143	917	0	0.9967061111	0.0458	0.9979	0.0259	0.9988	81.3544021111	0.033088424	0.9983497972
436	21.8515408163	-30.2637857143	918	1	0.9936132222	0.0206	0.9977	0.0368	0.9959	80.0188884444	0.0264139373	0.9967991874
437	22.2046020408	-30.2637857143	919	0	0.9933226667	0.0325	0.9977	0.0617	0.9956	80.9942504444	0.04257431	0.9966488938
438	22.5576632653	-30.2637857143	920	1	0.9977244444	0.0897	0.999	0.1134	0.9987	83.9720847778	0.1001672083	0.9988499775
439	22.9107244898	-30.2637857143	921	0	0.9971546667	0.0713	0.9992	0.1695	0.9979	83.9250565556	0.1003766611	0.9985495769
440	23.2637857143	-30.2637857143	922	1	0.9934433333	0.3275	0.9988	0.6947	0.9946	81.5159257778	0.4451462532	0.9966955754
441	23.6168469388	-30.2637857143	923	0	0.9928417778	0.3092	0.9988	0.6957	0.994	81.76765	0.4281230769	0.9963942192
442	23.9699081633	-30.2637857143	924	1	0.9965478889	0.0752	0.9996	0.3707	0.997	83.8784188889	0.1250353891	0.9982983071
443	24.3229693878	-30.2637857143	925	0	0.9940237778	0.5628	0.9988	0.8402	0.9952	82.6897827778	0.6740763507	0.9969967503
444	24.6760306122	-30.2637857143	926	1	0.993087	0.5611	0.9986	0.8321	0.9945	81.6268701111	0.670243052	0.996545783
445	25.0290918367	-30.2637857143	927	0	0.9865976667	0.4653	0.9969	0.7491	0.9895	74.6776147778	0.574038587	0.9931862163
446	25.3821530612	-30.2637857143	928	1	0.9782923333	0.3357	0.995	0.6336	0.983	62.5426576667	0.4388724234	0.9889635996
447	25.7352142857	-30.2637857143	929	0	0.973274	0.2983	0.9931	0.5605	0.9796	53.9870306667	0.3893738938	0.986303807
448	26.0882755102	-30.2637857143	930	1	0.9667472222	0.4314	0.9859	0.5219	0.9798	50.9018363333	0.4723542641	0.9828405352
449	26.4413367347	-30.2637857143	931	0	0.9534348889	0.5895	0.9675	0.4127	0.9838	51.469165	0.4855051886	0.9755819197
450	26.7943979592	-30.2637857143	932	1	0.9022734444	0.6788	0.9135	0.2823	0.9827	54.6011525556	0.3987623348	0.9468373062
451	27.1474591837	-30.2637857143	933	0	0.8035165556	0.2555	0.889	0.2643	0.8844	51.8587566667	0.2598255098	0.8866940341
452	28.5597040816	-30.2637857143	937	0	0.8127543997	0.2483	0.9047	0.2979	0.8808	44.2748666667	0.2708479312	0.892590042
453	28.9127653061	-30.2637857143	938	1	0.8005129447	0.4838	0.8621	0.4053	0.8958	49.0319242222	0.4410845574	0.8786269754
454	29.2658265306	-30.2637857143	939	0	0.8426309099	0.6604	0.8775	0.5074	0.9311	52.5586741111	0.5738773078	0.9035057503
455	29.6188877551	-30.2637857143	940	1	0.8490512222	0.6515	0.8781	0.4397	0.9449	52.164861	0.5250449963	0.9102761273
456	29.9719489796	-30.2637857143	941	0	0.8662064444	0.5752	0.8922	0.3224	0.9593	50.0181652222	0.413200713	0.9245341183
457	30.3250102041	-30.2637857143	942	1	0.8785564444	0.7019	0.9114	0.5957	0.9426	50.3581147778	0.6444541153	0.9267374757
458	30.6780714286	-30.2637857143	943	0	0.8994048364	0.6333	0.9485	0.6942	0.9334	65.432346	0.6623530847	0.9408894203
459	17.261744898	-29.9923571429	955	0	0.9950534866	0.0592	0.9987	0.1553	0.9963	74.7816222222	0.085722704	0.9974985564
460	17.6148061224	-29.9923571429	956	1	0.9788496667	0.365	0.99	0.4005	0.9884	69.6302966667	0.3819268452	0.989199353
461	17.9678673469	-29.9923571429	957	0	0.97668	0.3907	0.9884	0.4009	0.9879	74.2226001111	0.395734285	0.9881499368
462	18.3209285714	-29.9923571429	958	1	0.9931045556	0.3256	0.9964	0.3145	0.9966	64.9404433333	0.3199537572	0.99649999
463	18.6739897959	-29.9923571429	959	0	0.9997112222	0	0.9999	0	0.9998	58.6920018889	NA	0.9998499975
464	19.0270510204	-29.9923571429	960	1	0.999852	0	1	NA	0.9999	54.2033764444	NA	0.9999499975
465	19.3801122449	-29.9923571429	961	0	0.9990542222	0.0226	0.9992	0.0057	0.9998	63.6627447778	0.0091038869	0.99949991
466	19.7331734694	-29.9923571429	962	1	0.9974467778	0.0539	0.9977	0.0066	0.9997	81.6101553333	0.01176	0.9986989987
467	20.0862346939	-29.9923571429	963	0	0.997134	0.0411	0.9977	0.0094	0.9995	87.1177402222	0.0153005941	0.9985991889
468	20.4392959184	-29.9923571429	964	1	0.9965964444	0.0071	0.9982	0.0062	0.9984	83.6609513333	0.0066195489	0.99829999
469	20.7923571429	-29.9923571429	965	0	0.9970456667	0.0044	0.9985	0.0045	0.9985	80.4687792222	0.0044494382	0.9985
470	21.1454183673	-29.9923571429	966	1	0.9987565556	0.0001	0.9997	0.0003	0.9991	79.8092406667	0.00015	0.9993999099
471	21.4984795918	-29.9923571429	967	0	0.997054	0.046	0.9981	0.0277	0.9989	77.4500746667	0.034578019	0.9984998398
472	21.8515408163	-29.9923571429	968	1	0.9963705556	0.0423	0.9979	0.0321	0.9984	74.623423	0.0365008065	0.9981499374
473	22.2046020408	-29.9923571429	969	0	0.9966802222	0.036	0.9984	0.0375	0.9983	76.0036963333	0.0367346939	0.9983499975
474	22.5576632653	-29.9923571429	970	1	0.9972726667	0.7028	0.9995	0.909	0.9978	81.2744772222	0.7927102618	0.9986492765
475	22.9107244898	-29.9923571429	971	0	0.9960954444	0.6083	0.9995	0.9133	0.9966	82.7154098889	0.7302318481	0.9980478934
476	23.2637857143	-29.9923571429	972	1	0.9951395556	0.0242	0.9997	0.2847	0.9954	81.414961	0.0446082227	0.9975453661
477	23.6168469388	-29.9923571429	973	0	0.9947753333	0.0228	0.9995	0.1961	0.9952	80.1466654444	0.040850434	0.9973453652
478	23.9699081633	-29.9923571429	974	1	0.996302	0.4764	0.9993	0.81	0.9969	79.6542904444	0.5999440299	0.9980985573
479	24.3229693878	-29.9923571429	975	0	0.9898687778	0.7905	0.9975	0.9223	0.9921	78.0226314444	0.8513289935	0.9947926719
480	24.6760306122	-29.9923571429	976	1	0.9845353333	0.7674	0.9934	0.8249	0.9906	76.032522	0.7951118005	0.9919980242
481	25.0290918367	-29.9923571429	977	0	0.975595	0.4628	0.9876	0.4679	0.9874	66.9881353333	0.4653360266	0.9874999899
482	25.3821530612	-29.9923571429	978	1	0.9658445556	0.2223	0.9871	0.3303	0.978	54.6818872222	0.2657462541	0.9825289298
483	25.7352142857	-29.9923571429	979	0	0.9690395556	0.2575	0.9924	0.5277	0.976	49.6628344444	0.3461099083	0.9841316806
484	26.0882755102	-29.9923571429	980	1	0.9573075556	0.5237	0.9748	0.4558	0.9807	52.0577352222	0.4873965493	0.9777410995
485	26.4413367347	-29.9923571429	981	0	0.9336845556	0.7229	0.9439	0.3848	0.986	56.970707	0.5022513677	0.9644908026
486	26.7943979592	-29.9923571429	982	1	0.8738627778	0.5839	0.8949	0.2879	0.9673	59.8201946667	0.3856499426	0.9296925894
487	27.1474591837	-29.9923571429	983	0	0.7221314444	0.1304	0.8887	0.2482	0.784	54.2123887778	0.1709734812	0.8330732349
488	29.2658265306	-29.9923571429	989	0	0.8799365558	0.6546	0.9193	0.586	0.9385	52.3429296667	0.6184033532	0.9288007859
489	29.6188877551	-29.9923571429	990	1	0.8734426667	0.6621	0.9043	0.5023	0.9483	53.1570897778	0.5712346788	0.9257774911
490	29.9719489796	-29.9923571429	991	0	0.872419	0.5845	0.9039	0.3997	0.9521	50.0871705556	0.4747503556	0.9273741272
491	30.3250102041	-29.9923571429	992	1	0.8805816667	0.6882	0.9202	0.6397	0.9348	49.4690831111	0.663064297	0.9274425445
492	30.6780714286	-29.9923571429	993	0	0.8803925894	0.5746	0.9483	0.7118	0.9094	55.1983828889	0.6358835199	0.9284427195
493	17.261744898	-29.7209285714	1005	0	0.9947131821	0.0796	0.9987	0.2064	0.996	67.2086931111	0.1148911888	0.9973481727
494	17.6148061224	-29.7209285714	1006	1	0.986281	0.1522	0.9946	0.2202	0.9916	64.8535545556	0.1799916219	0.9930977344
495	17.9678673469	-29.7209285714	1007	0	0.9868125556	0.1432	0.995	0.2152	0.9918	67.1621703333	0.1719678571	0.993397423
496	18.3209285714	-29.7209285714	1008	1	0.9959604444	0.0482	0.999	0.1406	0.9969	57.342123	0.0717894068	0.9979488952
497	18.6739897959	-29.7209285714	1009	0	0.9993141111	0	0.9999	0	0.9994	52.2810982222	NA	0.9996499375
498	19.0270510204	-29.7209285714	1010	1	0.9997658889	0	1	NA	0.9998	45.6610234444	NA	0.99989999
499	19.3801122449	-29.7209285714	1011	0	0.9989918889	0.0097	0.9992	0.0025	0.9998	53.0398955556	0.0039754098	0.99949991
500	19.7331734694	-29.7209285714	1012	1	0.9967128889	0.0609	0.9969	0.0041	0.9998	72.1330147778	0.0076827692	0.998347894
501	20.0862346939	-29.7209285714	1013	0	0.9965695556	0.0343	0.997	0.0048	0.9996	80.5739095556	0.0084214834	0.9982983071
502	20.4392959184	-29.7209285714	1014	1	0.9971896667	0.0166	0.9986	0.0157	0.9986	81.2176584444	0.0161374613	0.9986
503	20.7923571429	-29.7209285714	1015	0	0.9974852222	0.0283	0.9989	0.0352	0.9986	77.7580665556	0.0313751181	0.9987499775
504	21.1454183673	-29.7209285714	1016	1	0.9986914444	0.0513	0.9997	0.1431	0.999	73.3073171111	0.075525	0.9993498774
505	21.4984795918	-29.7209285714	1017	0	0.9988332222	0.0533	0.9998	0.195	0.9991	69.3788117778	0.0837172775	0.9994498774
506	21.8515408163	-29.7209285714	1018	1	0.9993756667	0.0009	0.9998	0.0029	0.9995	67.6693406667	0.0013736842	0.9996499775
507	22.2046020408	-29.7209285714	1019	0	0.9991174444	0.5554	0.9998	0.8075	0.9993	72.7945711111	0.6581341258	0.9995499375
508	22.5576632653	-29.7209285714	1020	1	0.9963381111	0.7903	0.9993	0.9406	0.997	79.6190562222	0.858924467	0.998148675
509	22.9107244898	-29.7209285714	1021	0	0.9922046667	0.77	0.9982	0.9181	0.9939	81.2785925556	0.8375534625	0.9960453592
510	23.2637857143	-29.7209285714	1022	1	0.9926005556	0.6661	0.9986	0.8969	0.9939	79.256492	0.7644594882	0.9962444567
511	23.6168469388	-29.7209285714	1023	0	0.9947867778	0.4604	0.9994	0.8795	0.9953	77.8626791111	0.6044060004	0.9973457863
512	23.9699081633	-29.7209285714	1024	1	0.9945717778	0.7445	0.999	0.9292	0.9955	76.0132245556	0.8266587799	0.9972469291
513	24.3229693878	-29.7209285714	1025	0	0.9856927778	0.804	0.9964	0.9298	0.9885	71.6756714444	0.8623361403	0.9924342788
514	24.6760306122	-29.7209285714	1026	1	0.975493	0.7515	0.9876	0.7673	0.9865	67.4154648889	0.7593178167	0.9870496935
515	25.0290918367	-29.7209285714	1027	0	0.956783	0.5183	0.9724	0.4003	0.9827	60.2816177778	0.4517210755	0.9775228684
516	25.3821530612	-29.7209285714	1028	1	0.9394968889	0.4267	0.9627	0.3406	0.9738	52.11793	0.3788192884	0.9682181875
517	25.7352142857	-29.7209285714	1029	0	0.9482656667	0.4185	0.9734	0.4275	0.9724	48.7139825556	0.4229521277	0.972899743
518	26.0882755102	-29.7209285714	1030	1	0.9376603333	0.558	0.9564	0.3874	0.9777	55.086661	0.4573073831	0.9669327129
519	26.4413367347	-29.7209285714	1031	0	0.9033002222	0.7253	0.9126	0.3012	0.9846	63.6463165556	0.4256412275	0.9472337761
520	26.7943979592	-29.7209285714	1032	1	0.8300671111	0.5848	0.8484	0.224	0.9647	65.8976813333	0.3239248269	0.9028200099
521	29.2658265306	-29.7209285714	1039	0	0.9409677842	0.5587	0.9775	0.7035	0.9586	49.851223	0.6227942481	0.9679577501
522	29.6188877551	-29.7209285714	1040	1	0.912328	0.6757	0.9418	0.5907	0.9589	53.5955534444	0.6303474258	0.9502730783
523	29.9719489796	-29.7209285714	1041	0	0.8874895556	0.6434	0.9206	0.524	0.95	51.8624896667	0.5775939695	0.9350689618
524	30.3250102041	-29.7209285714	1042	1	0.8812083333	0.7294	0.9194	0.6952	0.931	51.6410128889	0.7118894848	0.9251636403
525	30.6780714286	-29.7209285714	1043	0	0.8745332158	0.6448	0.935	0.7232	0.9091	50.7728756667	0.6817534503	0.92186812
526	31.0311326531	-29.7209285714	1044	1	0.9027570307	0.6131	0.9583	0.7383	0.9281	64.725571	0.669900444	0.9429582591
527	17.261744898	-29.4495	1055	0	0.9921538889	0.0323	0.9993	0.2509	0.9929	60.0469705556	0.0572321328	0.9960897199
528	17.6148061224	-29.4495	1056	1	0.9861247778	0.0582	0.998	0.268	0.9881	59.4687111111	0.0956321275	0.993025326
529	17.9678673469	-29.4495	1057	0	0.988208	0.0621	0.9984	0.3033	0.9897	58.5552031111	0.1030921182	0.9940309642
530	18.3209285714	-29.4495	1058	1	0.9967343333	0.0117	0.9999	0.3214	0.9968	49.8586703333	0.0225780847	0.9983475935
531	18.6739897959	-29.4495	1059	0	0.999249	0	1	0	0.9993	50.4686268889	NA	0.9996498775
532	19.0270510204	-29.4495	1060	1	0.9996453333	0.0018	1	0.0142	0.9997	50.0717108889	0.003195	0.9998499775
533	19.3801122449	-29.4495	1061	0	0.9992547778	0.0014	0.9996	0.0016	0.9996	49.971406	0.0014933333	0.9996
534	19.7331734694	-29.4495	1062	1	0.9973414444	0.0025	0.9981	0.001	0.9993	58.9774685556	0.0014285714	0.9986996395
535	20.0862346939	-29.4495	1063	0	0.9973246667	0.0015	0.9982	0.0007	0.9991	67.3881137778	0.0009545455	0.9986497972
536	20.4392959184	-29.4495	1064	1	0.9989998889	0.0242	0.9998	0.0809	0.9992	74.9927161111	0.0372555661	0.99949991
537	20.7923571429	-29.4495	1065	0	0.9989162222	0.041	0.9998	0.1526	0.9991	75.5605133333	0.0646342975	0.9994498774
538	21.1454183673	-29.4495	1066	1	0.9985823333	0.0431	0.9998	0.188	0.9988	68.9640644444	0.0701237559	0.9992997498
539	21.4984795918	-29.4495	1067	0	0.9986134444	0.0418	0.9998	0.2465	0.9988	62.5169643333	0.0714790149	0.9992997498
540	21.8515408163	-29.4495	1068	1	0.9987993333	0.4872	0.9998	0.8433	0.999	62.0311073333	0.6175960316	0.9993998399
541	22.2046020408	-29.4495	1069	0	0.9982272222	0.6867	0.9997	0.9129	0.9985	70.4603132222	0.7838064891	0.9990996397
542	22.5576632653	-29.4495	1070	1	0.9954478889	0.7869	0.9991	0.9377	0.9963	78.322711	0.8557069813	0.9976980355
543	22.9107244898	-29.4495	1071	0	0.9927732222	0.8002	0.998	0.9175	0.9946	81.1654094444	0.8548448507	0.9962970993
544	23.2637857143	-29.4495	1072	1	0.9936477778	0.7861	0.998	0.8926	0.9955	81.0786384444	0.8359717162	0.9967484324
545	23.6168469388	-29.4495	1073	0	0.992773	0.7917	0.9983	0.9255	0.9943	77.6666114444	0.8533873166	0.9962959851
546	23.9699081633	-29.4495	1074	1	0.9909926667	0.7966	0.9982	0.9428	0.9925	72.0330043333	0.8635558009	0.9953418396
547	24.3229693878	-29.4495	1075	0	0.9857215556	0.7958	0.9967	0.9319	0.9883	66.2669104444	0.8584893442	0.9924822267
548	24.6760306122	-29.4495	1076	1	0.9711144444	0.7589	0.9847	0.7605	0.9846	59.8870647778	0.7596991576	0.9846499975
549	25.0290918367	-29.4495	1077	0	0.9224667778	0.7215	0.9352	0.4133	0.9815	54.4361055556	0.5255480261	0.9577907862
550	25.3821530612	-29.4495	1078	1	0.8810934444	0.7865	0.8918	0.4506	0.9737	51.3393551111	0.5729478619	0.9309521951
551	25.7352142857	-29.4495	1079	0	0.8952538889	0.7916	0.9119	0.5906	0.9646	51.0487326667	0.6764852554	0.9375099813
552	26.0882755102	-29.4495	1080	1	0.8911076667	0.739	0.9082	0.4754	0.9687	57.166794	0.5785912385	0.9374749214
553	26.4413367347	-29.4495	1081	0	0.8574774444	0.669	0.8699	0.2533	0.9755	63.7681494444	0.3674676353	0.9196786063
554	26.7943979592	-29.4495	1082	1	0.7934588889	0.6165	0.8109	0.2426	0.9556	67.0216368889	0.3481850774	0.8773235664
555	27.1474591837	-29.4495	1083	0	0.695893	0.369	0.7972	0.3606	0.803	63.2926468889	0.3647516447	0.8000894888
556	29.6188877551	-29.4495	1090	1	0.9286598889	0.7224	0.95	0.5997	0.9706	54.632695	0.6553562968	0.9601895241
557	29.9719489796	-29.4495	1091	0	0.8856143333	0.7073	0.9143	0.5699	0.9511	54.7488103333	0.6312093173	0.9323370108
558	30.3250102041	-29.4495	1092	1	0.8844354444	0.7483	0.916	0.6743	0.94	55.0921415556	0.709375355	0.9278448276
559	30.6780714286	-29.4495	1093	0	0.8934615556	0.7095	0.9324	0.69	0.9381	53.5192637778	0.6996141479	0.9352413152
560	31.0311326531	-29.4495	1094	1	0.8964322222	0.7394	0.9375	0.7554	0.9323	59.3139546667	0.7473143698	0.9348927693
561	16.9086836735	-29.1780714286	1104	1	0.9988435556	0	1	NA	0.9988	74.1058228889	NA	0.9993996398
562	17.261744898	-29.1780714286	1105	0	0.994387	0.0274	0.9996	0.2506	0.9948	59.3288421111	0.0493988489	0.9971942238
563	17.6148061224	-29.1780714286	1106	1	0.9914575556	0.0318	0.9991	0.2149	0.9924	57.8478035556	0.0554018646	0.9957387296
564	17.9678673469	-29.1780714286	1107	0	0.9913977778	0.0729	0.9984	0.2618	0.9929	53.666686	0.1140437407	0.9956424045
565	18.3209285714	-29.1780714286	1108	1	0.9958262222	0.1302	0.9991	0.3463	0.9967	47.4729768889	0.189247681	0.997898557
566	18.6739897959	-29.1780714286	1109	0	0.9978533333	0.2366	0.9995	0.5256	0.9983	50.109252	0.3263105747	0.9988996396
567	19.0270510204	-29.1780714286	1110	1	0.998316	0.3295	0.9995	0.5174	0.9988	52.8231817778	0.4026055024	0.9991498774
568	19.3801122449	-29.1780714286	1111	0	0.9989996667	0.0689	0.9998	0.224	0.9992	52.2517	0.105384773	0.99949991
569	19.7331734694	-29.1780714286	1112	1	0.9980314444	0.0005	0.9992	0.0007	0.9989	54.986103	0.0005833333	0.9990499775
570	20.0862346939	-29.1780714286	1113	0	0.9979645556	0	0.9992	0	0.9987	59.241684	NA	0.9989499374
571	20.4392959184	-29.1780714286	1114	1	0.9985405556	0.2895	0.9997	0.6383	0.9988	65.5490981111	0.3983355249	0.9992497973
572	20.7923571429	-29.1780714286	1115	0	0.998521	0.3016	0.9997	0.6114	0.9988	68.1817108889	0.4039391895	0.9992497973
573	21.1454183673	-29.1780714286	1116	1	0.9989197778	0.0552	0.9998	0.2421	0.9991	64.4500436667	0.0899019173	0.9994498774
574	21.4984795918	-29.1780714286	1117	0	0.9984233333	0.0364	0.9998	0.2465	0.9986	59.3553578889	0.0634330152	0.9991996397
575	21.8515408163	-29.1780714286	1118	1	0.9962978889	0.6502	0.9994	0.9149	0.9968	61.0357298889	0.760166098	0.9980983068
576	22.2046020408	-29.1780714286	1119	0	0.9958888889	0.7019	0.9993	0.9239	0.9965	70.1809376667	0.7977431541	0.9978980359
577	22.5576632653	-29.1780714286	1120	1	0.9961786667	0.5682	0.9995	0.9008	0.9966	74.5745794444	0.696847597	0.9980478934
578	22.9107244898	-29.1780714286	1121	0	0.9938983333	0.7006	0.9986	0.8864	0.9952	76.2824555556	0.7826236169	0.996897101
579	23.2637857143	-29.1780714286	1122	1	0.9935024444	0.7389	0.9982	0.8807	0.9952	79.3038441111	0.803592529	0.9966977426
580	23.6168469388	-29.1780714286	1123	0	0.9890788889	0.7914	0.9979	0.9437	0.9908	78.535455	0.8608658636	0.9943373259
581	23.9699081633	-29.1780714286	1124	1	0.9833052222	0.7575	0.9967	0.931	0.9858	69.0473175556	0.8353360971	0.9912200353
582	24.3229693878	-29.1780714286	1125	0	0.9818544444	0.738	0.9952	0.8936	0.9858	61.8177947778	0.8083804854	0.9904776981
583	24.6760306122	-29.1780714286	1126	1	0.9778416667	0.7427	0.9902	0.7986	0.9866	55.769362	0.769636307	0.988396722
584	25.0290918367	-29.1780714286	1127	0	0.9206355556	0.7549	0.9325	0.4443	0.9815	50.3370466667	0.5593763676	0.9563727795
585	25.3821530612	-29.1780714286	1128	1	0.8606083333	0.8308	0.8651	0.4813	0.9714	48.537405	0.6095023855	0.9151735802
586	25.7352142857	-29.1780714286	1129	0	0.860099	0.8562	0.8613	0.6573	0.9507	52.026395	0.743680555	0.9037946026
587	26.0882755102	-29.1780714286	1130	1	0.8696301111	0.8342	0.879	0.6464	0.9524	58.2667431111	0.7283896799	0.9142291143
588	26.4413367347	-29.1780714286	1131	0	0.8499857778	0.7523	0.8611	0.3803	0.9684	64.5932728889	0.5052087056	0.9116034326
589	26.7943979592	-29.1780714286	1132	1	0.7903085556	0.8001	0.7892	0.294	0.973	71.2976673333	0.4299961612	0.8715146975
590	27.1474591837	-29.1780714286	1133	0	0.7580497778	0.7329	0.764	0.4251	0.9232	70.9466896667	0.5380929016	0.8360891418
591	27.5005204082	-29.1780714286	1134	1	0.7362081111	0.453	0.8591	0.5825	0.7835	62.3321698889	0.5096523419	0.8195602703
592	29.6188877551	-29.1780714286	1140	1	0.9117742222	0.7248	0.9367	0.6042	0.9623	55.4273994444	0.6590280813	0.949327446
593	29.9719489796	-29.1780714286	1141	0	0.8959451111	0.7391	0.92	0.5869	0.9582	57.1255366667	0.6542651433	0.9387115323
594	30.3250102041	-29.1780714286	1142	1	0.9055038889	0.7748	0.9301	0.6756	0.9565	56.5514175556	0.7218076117	0.9431152868
595	30.6780714286	-29.1780714286	1143	0	0.9054732222	0.7287	0.9384	0.6873	0.949	55.6664722222	0.7073947881	0.9436702342
596	31.0311326531	-29.1780714286	1144	1	0.8801434444	0.7341	0.9203	0.7168	0.9264	54.5362326667	0.7253468606	0.9233399253
597	31.3841938776	-29.1780714286	1145	0	0.8808768889	0.7332	0.9252	0.7463	0.9204	64.4358733333	0.7396920041	0.9227937581
598	16.9086836735	-28.9066428571	1154	1	0.9990401111	0	1	NA	0.999	67.4736682222	NA	0.9994997499
599	17.261744898	-28.9066428571	1155	0	0.9953151111	0.1491	0.9996	0.6808	0.9957	59.2154934444	0.2446253284	0.9976461885
600	17.6148061224	-28.9066428571	1156	1	0.9938466667	0.1516	0.9992	0.5318	0.9947	56.31469	0.2359405326	0.996944922
601	17.9678673469	-28.9066428571	1157	0	0.9945468889	0.1397	0.9986	0.3132	0.996	55.7772435556	0.1932172223	0.9972983054
602	18.3209285714	-28.9066428571	1158	1	0.9972345556	0.2088	0.9991	0.3463	0.9982	56.012675	0.2605204107	0.9986497972
603	18.6739897959	-28.9066428571	1159	0	0.9982022222	0.2812	0.9995	0.5256	0.9987	60.480178	0.3663825483	0.9990998399
604	19.3801122449	-28.9066428571	1161	0	0.9974595556	0.5074	0.9994	0.7745	0.998	59.5400357778	0.6131231765	0.9986995094
605	19.7331734694	-28.9066428571	1162	1	0.9966926667	0.3293	0.9997	0.8095	0.997	58.0779443333	0.4681565683	0.9983481745
606	20.0862346939	-28.9066428571	1163	0	0.994776	0.5155	0.9993	0.8757	0.9954	58.1196485556	0.6489697384	0.9973461874
607	20.4392959184	-28.9066428571	1164	1	0.9909284444	0.6612	0.9982	0.8884	0.9926	60.7061596667	0.7581441404	0.9953921238
608	20.7923571429	-28.9066428571	1165	0	0.987067	0.6797	0.998	0.9236	0.9887	63.3039778889	0.7830985093	0.9933282327
609	21.1454183673	-28.9066428571	1166	1	0.9918652222	0.6794	0.999	0.9398	0.9927	63.6452468889	0.7886612154	0.9958400362
610	21.4984795918	-28.9066428571	1167	0	0.995751	0.6833	0.9995	0.9437	0.9962	59.4531494444	0.792661598	0.9978472716
611	21.8515408163	-28.9066428571	1168	1	0.9943372222	0.6435	0.9994	0.9351	0.9949	59.6470201111	0.7623677309	0.997144923
612	22.2046020408	-28.9066428571	1169	0	0.9938168889	0.5569	0.9995	0.9317	0.9943	64.7088158889	0.6971163912	0.996893219
613	22.5576632653	-28.9066428571	1170	1	0.9931847778	0.086	0.9999	0.8208	0.9933	67.6497755556	0.155687693	0.9965890728
614	22.9107244898	-28.9066428571	1171	0	0.9926033333	0.0601	0.9997	0.5841	0.9929	70.7555424444	0.1089860602	0.9962883971
615	23.2637857143	-28.9066428571	1172	1	0.9938221111	0.382	0.9994	0.8603	0.9944	78.0308707778	0.5290744587	0.9968937306
616	23.6168469388	-28.9066428571	1173	0	0.9905308889	0.7969	0.9984	0.952	0.9918	83.082697	0.8675725313	0.9950890564
617	23.9699081633	-28.9066428571	1174	1	0.98307	0.7464	0.9968	0.9306	0.9855	70.1560953333	0.8283838283	0.9911177925
618	24.3229693878	-28.9066428571	1175	0	0.9809556667	0.7186	0.9952	0.8918	0.9848	59.5241002222	0.7958860904	0.9899726869
619	24.6760306122	-28.9066428571	1176	1	0.9792131111	0.7236	0.9908	0.7809	0.9875	54.1736783333	0.7511588435	0.9891472476
620	25.0290918367	-28.9066428571	1177	0	0.934313	0.7511	0.9452	0.4476	0.9847	48.8655788889	0.5609282723	0.9645457692
621	25.3821530612	-28.9066428571	1178	1	0.8793476667	0.8221	0.8867	0.4811	0.975	46.6498878889	0.6069863567	0.9287559757
622	25.7352142857	-28.9066428571	1179	0	0.8568545556	0.8539	0.8578	0.6587	0.9481	50.8769684444	0.7437047865	0.900692375
623	26.0882755102	-28.9066428571	1180	1	0.841825	0.8405	0.8422	0.615	0.9463	58.3370044444	0.7102816901	0.8912204193
624	26.4413367347	-28.9066428571	1181	0	0.8328593333	0.7993	0.8377	0.413	0.9669	66.7684842222	0.5446026561	0.8976749751
625	26.7943979592	-28.9066428571	1182	1	0.8182034444	0.8398	0.8152	0.3871	0.9734	73.6614163333	0.5299316652	0.8873036789
626	27.1474591837	-28.9066428571	1183	0	0.8065792222	0.8468	0.7951	0.5412	0.9479	74.1537084444	0.6603575793	0.8648023982
627	27.5005204082	-28.9066428571	1184	1	0.7666016667	0.6628	0.822	0.6649	0.8205	69.7900043333	0.6638483392	0.8212493151
628	29.2658265306	-28.9066428571	1189	0	0.9162039445	0.6983	0.948	0.6619	0.9557	54.3197515556	0.679612954	0.9518344277
629	29.6188877551	-28.9066428571	1190	1	0.8967365556	0.7308	0.9256	0.6308	0.9518	57.9568317778	0.6771278496	0.9385171833
630	29.9719489796	-28.9066428571	1191	0	0.8948292222	0.6491	0.9219	0.478	0.9597	56.300974	0.5505630379	0.9404203125
631	30.3250102041	-28.9066428571	1192	1	0.902158	0.6555	0.9255	0.4548	0.9659	54.6023506667	0.5370105377	0.9452685312
632	30.6780714286	-28.9066428571	1193	0	0.90365	0.5641	0.9339	0.4318	0.9601	54.3356223333	0.4891623255	0.9468187856
633	31.0311326531	-28.9066428571	1194	1	0.8994645556	0.6132	0.9342	0.5307	0.9522	52.9977704444	0.5689749803	0.9431141221
634	31.3841938776	-28.9066428571	1195	0	0.8762261111	0.6863	0.916	0.6314	0.933	54.0660612222	0.6577063368	0.9244218496
635	31.737255102	-28.9066428571	1196	1	0.8850236037	0.7117	0.9238	0.6764	0.9347	61.0216191111	0.6936011527	0.9292180361
636	16.555622449	-28.6352142857	1203	0	0.998919	0.2841	0.9999	0.8558	0.999	74.2909131111	0.4265861567	0.9994497974
637	16.9086836735	-28.6352142857	1204	1	0.9989835556	0.2977	0.9999	0.8558	0.9991	62.9129194444	0.4417367317	0.9994998399
638	17.261744898	-28.6352142857	1205	0	0.9961973333	0.1668	0.9999	0.9175	0.9963	62.1491987778	0.2822816564	0.9980967538
639	19.7331734694	-28.6352142857	1212	1	0.9952664444	0.3729	0.9996	0.8608	0.9957	65.5733453333	0.5203733809	0.9976461885
640	20.0862346939	-28.6352142857	1213	0	0.9936592222	0.5353	0.9992	0.887	0.9944	64.3626422222	0.6676665964	0.9967942215
641	20.4392959184	-28.6352142857	1214	1	0.9901884444	0.6557	0.9981	0.89	0.9919	61.9473082222	0.7550921912	0.9949903417
642	20.7923571429	-28.6352142857	1215	0	0.9839757778	0.6237	0.998	0.9237	0.9855	60.2455992222	0.7446189608	0.9917106126
643	21.1454183673	-28.6352142857	1216	1	0.9850228889	0.607	0.9985	0.9353	0.9862	60.3940131111	0.7362083901	0.9923118859
644	21.4984795918	-28.6352142857	1217	0	0.9886444444	0.6292	0.9988	0.9384	0.9896	60.3687493333	0.7533060475	0.9941787166
645	21.8515408163	-28.6352142857	1218	1	0.9927624444	0.663	0.9992	0.9403	0.9935	59.8712648889	0.7776696813	0.9963418477
646	22.2046020408	-28.6352142857	1219	0	0.9905461111	0.421	0.9995	0.9339	0.9909	58.704207	0.5803703594	0.9951814208
647	22.5576632653	-28.6352142857	1220	1	0.9887527778	0.0057	1	0.6097	0.9888	61.4869583333	0.0112944101	0.9943684634
648	22.9107244898	-28.6352142857	1221	0	0.9881422222	0.0153	0.9998	0.4749	0.9883	67.1613981111	0.0296449204	0.9940167396
649	23.2637857143	-28.6352142857	1222	1	0.9904667778	0.0277	0.9998	0.5221	0.9907	74.399064	0.0526088396	0.9952291987
650	23.6168469388	-28.6352142857	1223	0	0.9935544444	0.6013	0.9996	0.9601	0.9939	84.1733017778	0.7394749968	0.996741851
651	23.9699081633	-28.6352142857	1224	1	0.9877595556	0.6578	0.998	0.9104	0.9895	76.4864001111	0.7637560515	0.9937318239
652	24.3229693878	-28.6352142857	1225	0	0.9808567778	0.6477	0.9951	0.8485	0.9851	62.8316272222	0.7346256517	0.99007475
653	24.6760306122	-28.6352142857	1226	1	0.981959	0.5558	0.9933	0.687	0.9883	55.3388177778	0.6144747345	0.990793692
654	25.0290918367	-28.6352142857	1227	0	0.9670402222	0.5111	0.9789	0.3867	0.9872	49.9698087778	0.4402815104	0.9830324805
655	25.3821530612	-28.6352142857	1228	1	0.9169622222	0.7501	0.933	0.5176	0.975	46.5387553333	0.6125293997	0.9535377358
656	25.7352142857	-28.6352142857	1229	0	0.877723	0.8271	0.8882	0.6046	0.9613	51.2791453333	0.6985606761	0.9233053906
657	26.0882755102	-28.6352142857	1230	1	0.8494515556	0.8709	0.8435	0.6065	0.9593	62.2819252222	0.7150410857	0.8976808853
658	26.4413367347	-28.6352142857	1231	0	0.8286542222	0.8844	0.8148	0.5421	0.966	71.4942221111	0.6721811987	0.8839811321
659	26.7943979592	-28.6352142857	1232	1	0.8385737778	0.8812	0.8314	0.4673	0.9766	76.6496596667	0.6107300853	0.8981695133
660	27.1474591837	-28.6352142857	1233	0	0.8411677778	0.8549	0.8375	0.5834	0.9559	76.5349264444	0.6935252173	0.8927916248
661	27.5005204082	-28.6352142857	1234	1	0.8138946667	0.8065	0.8174	0.6786	0.8983	74.1414037778	0.7370424887	0.8559426706
662	27.8535816327	-28.6352142857	1235	0	0.7782664845	0.6745	0.834	0.6859	0.8266	68.3213042222	0.6801522346	0.830283512
663	28.2066428571	-28.6352142857	1236	1	0.8088586407	0.536	0.9176	0.7216	0.8323	60.0737023333	0.6151043257	0.8728709983
664	28.9127653061	-28.6352142857	1238	1	0.9177699024	0.5556	0.9658	0.6828	0.9425	56.5805457778	0.6126674419	0.9540077556
665	29.2658265306	-28.6352142857	1239	0	0.9036871632	0.7137	0.9386	0.6815	0.9469	59.9818006667	0.697228426	0.9427317316
666	29.6188877551	-28.6352142857	1240	1	0.898473	0.7116	0.9272	0.6006	0.9543	60.3145591111	0.6514052126	0.9405548339
667	29.9719489796	-28.6352142857	1241	0	0.8958573333	0.5253	0.9244	0.3489	0.9619	57.5740343333	0.4193026081	0.9427772465
668	30.3250102041	-28.6352142857	1242	1	0.8926233333	0.465	0.9193	0.2648	0.9649	54.7669382222	0.3374403946	0.9415482114
669	30.6780714286	-28.6352142857	1243	0	0.8726694444	0.4081	0.9016	0.2055	0.9607	55.0522671111	0.2733525098	0.9302122322
670	31.0311326531	-28.6352142857	1244	1	0.8824718889	0.44	0.9138	0.2651	0.9585	53.8933774444	0.3308580343	0.9356164076
671	31.3841938776	-28.6352142857	1245	0	0.8890455556	0.5762	0.9269	0.4878	0.9476	49.5727052222	0.5283277444	0.9371357055
672	31.737255102	-28.6352142857	1246	1	0.8692406872	0.6175	0.9118	0.5424	0.9337	50.3784033333	0.5775187516	0.9226200596
673	32.0903163265	-28.6352142857	1247	0	0.9009566373	0.591	0.939	0.5431	0.9493	63.0332915556	0.5660384446	0.9441219086
674	16.9086836735	-28.3637857143	1254	1	0.9989403675	0.2916	0.9999	0.8558	0.999	59.5634681111	0.434985672	0.9994497974
675	17.261744898	-28.3637857143	1255	0	0.9961605231	0.1635	0.9999	0.9198	0.9962	60.528101	0.2776466353	0.9980465708
676	20.0862346939	-28.3637857143	1263	0	0.9935453316	0.5318	0.9992	0.887	0.9943	65.7492594444	0.6649374119	0.9967439779
677	20.4392959184	-28.3637857143	1264	1	0.9932338889	0.6081	0.9989	0.8855	0.9943	61.8734192222	0.7210398366	0.996594692
678	20.7923571429	-28.3637857143	1265	0	0.987756204	0.5858	0.9989	0.9365	0.9886	59.4545731111	0.7207537279	0.9937233107
679	21.1454183673	-28.3637857143	1266	1	0.9837366002	0.5599	0.9987	0.939	0.9847	59.5232232222	0.7015092401	0.9916505899
680	21.4984795918	-28.3637857143	1267	0	0.9855962124	0.5602	0.9989	0.9382	0.9865	59.5224486667	0.7015211426	0.9926612773
681	21.8515408163	-28.3637857143	1268	1	0.9923863451	0.4869	0.9996	0.9459	0.9927	56.8380008889	0.6428792714	0.9961380515
682	22.2046020408	-28.3637857143	1269	0	0.9922765741	0.0795	1	0.9367	0.9923	52.3423245556	0.1465610116	0.9961351202
683	22.5576632653	-28.3637857143	1270	1	0.9873461111	0.0047	0.9999	0.354	0.9875	56.8513978889	0.009276833	0.9936613163
684	22.9107244898	-28.3637857143	1271	0	0.9867442222	0.0129	0.9998	0.4096	0.987	67.9325652222	0.0250122604	0.9933587679
685	23.2637857143	-28.3637857143	1272	1	0.9905002222	0.0353	0.9997	0.5765	0.9907	76.4503562222	0.0665264792	0.9951796523
686	23.6168469388	-28.3637857143	1273	0	0.9953342222	0.0602	0.9998	0.5627	0.9956	85.4241651111	0.108763975	0.9976955798
687	23.9699081633	-28.3637857143	1274	1	0.9959184444	0.2995	0.9995	0.7448	0.9964	83.156552	0.4272098056	0.9979475926
688	24.3229693878	-28.3637857143	1275	0	0.9838694444	0.5992	0.9965	0.8486	0.987	68.6531721111	0.7024190082	0.9917272498
689	24.6760306122	-28.3637857143	1276	1	0.9721854444	0.6493	0.9885	0.7398	0.9824	57.6213793333	0.6916019581	0.9854405602
690	25.0290918367	-28.3637857143	1277	0	0.9304974444	0.7842	0.9449	0.5838	0.978	52.2371014444	0.6693215789	0.9611651152
691	25.3821530612	-28.3637857143	1278	1	0.8859487778	0.8427	0.8948	0.6201	0.9654	48.4198861111	0.7144630435	0.9287602623
692	25.7352142857	-28.3637857143	1279	0	0.8871441111	0.877	0.8905	0.7237	0.9568	55.0538382222	0.7930091835	0.9224602393
693	26.0882755102	-28.3637857143	1280	1	0.8619893333	0.8873	0.848	0.7631	0.9317	67.6895254444	0.8205266966	0.8878817778
694	26.4413367347	-28.3637857143	1281	0	0.8383463333	0.8854	0.8091	0.7424	0.9191	73.11646	0.807618823	0.8605992478
695	26.7943979592	-28.3637857143	1282	1	0.8617668889	0.8791	0.8559	0.6752	0.9541	73.3483786667	0.7637757447	0.9023361215
696	27.1474591837	-28.3637857143	1283	0	0.8520536667	0.8642	0.8486	0.6182	0.9566	74.5369336667	0.7207885051	0.899369333
697	27.5005204082	-28.3637857143	1284	1	0.8027321111	0.8478	0.7833	0.628	0.9226	75.3460204444	0.7215319149	0.8472625359
698	27.8535816327	-28.3637857143	1285	0	0.7909478889	0.8307	0.7715	0.6403	0.903	73.791968	0.7231777158	0.832086593
699	28.2066428571	-28.3637857143	1286	1	0.8251508889	0.7921	0.8417	0.7154	0.8897	69.3691062222	0.7517987927	0.8650346425
700	28.5597040816	-28.3637857143	1287	0	0.8636215556	0.758	0.9188	0.8299	0.879	66.0098888889	0.7923221865	0.8984594504
701	28.9127653061	-28.3637857143	1288	1	0.8891873333	0.7479	0.9376	0.8044	0.9156	67.4352721111	0.7751217677	0.9264694151
702	29.2658265306	-28.3637857143	1289	0	0.9161245556	0.7637	0.9452	0.7266	0.9545	67.6737837778	0.7446882104	0.9498272359
703	29.6188877551	-28.3637857143	1290	1	0.9272704444	0.7144	0.9479	0.5699	0.9717	63.7443483333	0.6340209608	0.9596524588
704	29.9719489796	-28.3637857143	1291	0	0.8992728889	0.6101	0.9202	0.3564	0.9702	61.2168836667	0.4499526953	0.9445387643
705	30.3250102041	-28.3637857143	1292	1	0.8587486667	0.6193	0.8737	0.2346	0.9735	61.1231206667	0.340292259	0.9209040169
706	30.6780714286	-28.3637857143	1293	0	0.8323993333	0.5896	0.8439	0.1513	0.9775	60.6744452222	0.2408057228	0.9058002086
707	31.0311326531	-28.3637857143	1294	1	0.8724997778	0.4597	0.8881	0.1344	0.9775	57.084419	0.2079908433	0.9306579653
708	31.3841938776	-28.3637857143	1295	0	0.8969547778	0.4524	0.9231	0.2567	0.9663	50.7499412222	0.3275450007	0.9442061289
709	31.737255102	-28.3637857143	1296	1	0.857052	0.5143	0.8909	0.318	0.9489	46.0241305556	0.3930010813	0.9189857702
710	32.0903163265	-28.3637857143	1297	0	0.8568311111	0.6016	0.8831	0.3459	0.9557	50.5362136667	0.4392473668	0.9179667936
711	16.9086836735	-28.0923571429	1304	1	0.9993299483	0	1	NA	0.9993	58.4376104444	NA	0.9996498775
712	20.0862346939	-28.0923571429	1313	0	0.9979266751	0.2453	0.9999	0.9194	0.998	70.18366	0.387273667	0.9989490966
713	20.4392959184	-28.0923571429	1314	1	0.9983533333	0.0974	1	0.9102	0.9984	59.2224314444	0.1759695911	0.9991993595
714	20.7923571429	-28.0923571429	1315	0	0.9957192695	0	1	NA	0.9957	58.8720917778	NA	0.9978453675
715	21.1454183673	-28.0923571429	1316	1	0.9881638924	0.328	0.9995	0.9138	0.9886	66.854091	0.4827289419	0.9940201197
716	21.4984795918	-28.0923571429	1317	0	0.9839102084	0.3923	0.9992	0.9237	0.9846	67.1977548889	0.5507105015	0.9918462748
717	21.8515408163	-28.0923571429	1318	1	0.9920771386	0.3064	0.9998	0.9369	0.9923	53.3267287778	0.4617810022	0.9960358817
718	22.2046020408	-28.0923571429	1319	0	0.9904059386	0.0043	1	0.6861	0.9904	46.0283992222	0.0085464368	0.9951768489
719	22.5576632653	-28.0923571429	1320	1	0.9880532222	0.0099	0.9998	0.4304	0.9882	56.6984551111	0.0193548035	0.9939661569
720	22.9107244898	-28.0923571429	1321	0	0.9908862222	0.0176	0.9997	0.3736	0.9911	70.4529501111	0.0336163599	0.9953814246
721	23.2637857143	-28.0923571429	1322	1	0.9934967778	0.0698	0.9997	0.632	0.9938	78.2635703333	0.1257155885	0.9967412691
722	23.6168469388	-28.0923571429	1323	0	0.9945516667	0.0993	0.9993	0.4162	0.9953	82.8443971111	0.1603439767	0.9972959892
723	23.9699081633	-28.0923571429	1324	1	0.9960237778	0.3181	0.9989	0.5598	0.9971	85.9473746667	0.4056780499	0.9979991884
724	24.3229693878	-28.0923571429	1325	0	0.9865268889	0.5379	0.9972	0.8198	0.9891	75.5637288889	0.6495844737	0.9931334844
725	24.6760306122	-28.0923571429	1326	1	0.9674465556	0.7283	0.9868	0.8169	0.9782	61.5046907778	0.7700598887	0.9824811807
726	25.0290918367	-28.0923571429	1327	0	0.9097375556	0.8034	0.9274	0.6472	0.966	51.8834344444	0.7168902247	0.9463065385
727	25.3821530612	-28.0923571429	1328	1	0.870494	0.8733	0.8694	0.7223	0.9464	51.1283852222	0.7906550389	0.9062673863
728	25.7352142857	-28.0923571429	1329	0	0.890309	0.9036	0.8801	0.853	0.9222	62.4611043333	0.8775712171	0.9006582922
729	26.0882755102	-28.0923571429	1330	1	0.8781817778	0.8918	0.8604	0.8929	0.859	73.1878473333	0.892349661	0.85969943
730	26.4413367347	-28.0923571429	1331	0	0.843089	0.8618	0.8187	0.861	0.8196	72.5640453333	0.8613998143	0.8191497528
731	26.7943979592	-28.0923571429	1332	1	0.8408194444	0.8432	0.8393	0.7758	0.8903	70.261165	0.8080970476	0.864048092
732	27.1474591837	-28.0923571429	1333	0	0.833973	0.8639	0.8235	0.6323	0.9451	73.663336	0.7301750702	0.8801196992
733	27.5005204082	-28.0923571429	1334	1	0.7986987778	0.8552	0.7826	0.5285	0.9499	75.2965126667	0.6532820698	0.8581722828
734	27.8535816327	-28.0923571429	1335	0	0.7827234444	0.8445	0.7557	0.6014	0.9176	75.8427017778	0.7025137285	0.8288176896
735	28.2066428571	-28.0923571429	1336	1	0.8105987778	0.8493	0.7819	0.7425	0.8751	74.4616283333	0.7923171881	0.8258789258
736	28.5597040816	-28.0923571429	1337	0	0.845847	0.8522	0.8401	0.8289	0.8621	74.3964693333	0.8403885313	0.850957831
737	28.9127653061	-28.0923571429	1338	1	0.8718767778	0.8431	0.8874	0.8018	0.9128	74.7916701111	0.8219315217	0.8999208088
738	29.2658265306	-28.0923571429	1339	0	0.9079101111	0.8081	0.9288	0.7042	0.9585	71.3667062222	0.7525808636	0.943416309
739	29.6188877551	-28.0923571429	1340	1	0.9275773333	0.7417	0.9423	0.5039	0.9788	66.3251793333	0.600100562	0.9602032585
740	29.9719489796	-28.0923571429	1341	0	0.8868182222	0.6191	0.9119	0.397	0.9623	63.248281	0.4837765968	0.9364223349
741	30.3250102041	-28.0923571429	1342	1	0.8424442222	0.6154	0.8633	0.292	0.9608	64.6164765556	0.3960696495	0.9094442629
742	30.6780714286	-28.0923571429	1343	0	0.8348415556	0.6761	0.8458	0.2316	0.9744	65.3418621111	0.3450143439	0.9055571036
743	31.0311326531	-28.0923571429	1344	1	0.8734901111	0.5069	0.8885	0.157	0.9778	59.5182184444	0.2397448411	0.9310135562
744	31.3841938776	-28.0923571429	1345	0	0.8872607778	0.3604	0.9115	0.1575	0.9688	52.0874471111	0.2192044796	0.9392769239
745	31.737255102	-28.0923571429	1346	1	0.8500137778	0.3038	0.8796	0.1202	0.9589	47.0117327778	0.1722488679	0.917539777
746	32.0903163265	-28.0923571429	1347	0	0.8531163333	0.5018	0.8751	0.2007	0.9656	45.9946534444	0.2867224484	0.918125235
747	32.443377551	-28.0923571429	1348	1	0.9180792222	0.5515	0.9349	0.2793	0.9785	64.9745538889	0.3708087386	0.9562032508
748	20.0862346939	-27.8209285714	1363	0	0.9986980512	0	1	NA	0.9987	70.3215256667	NA	0.9993495772
749	20.4392959184	-27.8209285714	1364	1	0.9989654444	0	1	NA	0.999	52.126978	NA	0.9994997499
750	20.7923571429	-27.8209285714	1365	0	0.9990123965	0	1	NA	0.999	57.1923572222	NA	0.9994997499
751	21.1454183673	-27.8209285714	1366	1	0.9943745904	0	1	NA	0.9944	76.5885784444	NA	0.997192138
752	21.4984795918	-27.8209285714	1367	0	0.9857480916	0	1	NA	0.9857	75.4409698889	NA	0.9927985093
753	21.8515408163	-27.8209285714	1368	1	0.9885218821	0	1	NA	0.9885	49.4621724444	NA	0.9942167463
754	22.2046020408	-27.8209285714	1369	0	0.9909378636	0.0054	0.9999	0.3813	0.991	41.9214676667	0.0106491854	0.995430107
755	22.5576632653	-27.8209285714	1370	1	0.9925094444	0.0163	0.9998	0.3466	0.9927	59.5885272222	0.0311357399	0.9962373501
756	22.9107244898	-27.8209285714	1371	0	0.9947757778	0.0266	0.9997	0.2891	0.9951	71.5302365556	0.0487175166	0.9973946962
757	23.2637857143	-27.8209285714	1372	1	0.9958137778	0.1031	0.9994	0.4265	0.9964	78.8097842222	0.1660579683	0.9978977453
758	23.6168469388	-27.8209285714	1373	0	0.9933167778	0.1843	0.997	0.2209	0.9963	81.472615	0.2009470385	0.9966498771
759	23.9699081633	-27.8209285714	1374	1	0.9938141111	0.2262	0.997	0.2401	0.9968	84.8582708889	0.2329428265	0.99689999
760	24.3229693878	-27.8209285714	1375	0	0.9897812222	0.5071	0.9981	0.8256	0.9915	79.875456	0.6282910783	0.9947890531
761	24.6760306122	-27.8209285714	1376	1	0.964292	0.7404	0.9865	0.8447	0.9746	64.883069	0.7891185162	0.9805138953
762	25.0290918367	-27.8209285714	1377	0	0.8939108889	0.7981	0.9129	0.6457	0.9579	50.5317881111	0.7138567253	0.9348587877
763	25.3821530612	-27.8209285714	1378	1	0.8664384444	0.8713	0.8648	0.6817	0.9529	49.5797315556	0.7649262202	0.9067149915
764	25.7352142857	-27.8209285714	1379	0	0.8763575556	0.899	0.8581	0.8364	0.9132	59.5059241111	0.8665709347	0.8847929995
765	26.0882755102	-27.8209285714	1380	1	0.8668022222	0.8931	0.8156	0.9041	0.7967	69.6016321111	0.8985663365	0.8060392235
766	26.4413367347	-27.8209285714	1381	0	0.8567054444	0.875	0.8157	0.914	0.7446	70.5313125556	0.8940749022	0.7785300519
767	26.7943979592	-27.8209285714	1382	1	0.8327296667	0.8459	0.8195	0.8243	0.8416	68.3041574444	0.8349603281	0.830402986
768	27.1474591837	-27.8209285714	1383	0	0.8013422222	0.8427	0.7832	0.6301	0.9191	72.2800685556	0.7210554997	0.8457253363
769	27.5005204082	-27.8209285714	1384	1	0.7855862222	0.8633	0.764	0.5043	0.9526	76.3635898889	0.6366805937	0.8479394151
770	27.8535816327	-27.8209285714	1385	0	0.7838116667	0.8653	0.7518	0.5781	0.9342	77.8285356667	0.6931272412	0.8331335231
771	28.2066428571	-27.8209285714	1386	1	0.7939693333	0.8649	0.75	0.6818	0.8997	73.3718317778	0.7625122131	0.8180578287
772	28.5597040816	-27.8209285714	1387	0	0.826302	0.8675	0.7978	0.748	0.8969	72.8624814444	0.8033302383	0.8444524931
773	28.9127653061	-27.8209285714	1388	1	0.856702	0.8656	0.8526	0.7283	0.9329	76.4598682222	0.7910364264	0.8909443181
774	29.2658265306	-27.8209285714	1389	0	0.8919036667	0.8459	0.902	0.6554	0.9637	75.7041555556	0.7385637248	0.931829769
775	29.6188877551	-27.8209285714	1390	1	0.9204505556	0.8007	0.9319	0.5301	0.9799	69.3477175556	0.6378885933	0.9552974265
776	29.9719489796	-27.8209285714	1391	0	0.8851592222	0.6367	0.9086	0.397	0.9636	64.1584588889	0.4890585276	0.9352921269
777	30.3250102041	-27.8209285714	1392	1	0.8509402222	0.6329	0.8723	0.3267	0.9604	65.3226466667	0.4309471238	0.9142324658
778	30.6780714286	-27.8209285714	1393	0	0.8691744444	0.7217	0.8804	0.3137	0.9766	66.0290622222	0.4373136759	0.9260082283
779	31.0311326531	-27.8209285714	1394	1	0.8966273333	0.6303	0.9088	0.2398	0.9818	60.1577613333	0.3474219975	0.9438906591
780	31.3841938776	-27.8209285714	1395	0	0.8937451111	0.4868	0.9087	0.164	0.9797	52.7427938889	0.2453448064	0.9428652722
781	31.737255102	-27.8209285714	1396	1	0.8687928889	0.4953	0.8866	0.1724	0.9736	48.4453697778	0.2557727123	0.9280655413
782	32.0903163265	-27.8209285714	1397	0	0.8689631111	0.6111	0.8841	0.237	0.9748	46.0516462222	0.3415415635	0.9272372694
783	32.443377551	-27.8209285714	1398	1	0.9232521111	0.5045	0.9434	0.3005	0.9753	58.1018792222	0.3766515528	0.9590848178
784	20.0862346939	-27.5495	1413	0	0.998630933	0	1	NA	0.9986	71.0953455556	NA	0.9992995097
785	20.4392959184	-27.5495	1414	1	0.9986031111	0	1	NA	0.9986	47.4869571111	NA	0.9992995097
786	20.7923571429	-27.5495	1415	0	0.994355908	0	1	NA	0.9944	54.5451858889	NA	0.997192138
787	21.1454183673	-27.5495	1416	1	0.9871967391	0	1	NA	0.9872	81.7294455556	NA	0.9935587762
788	21.4984795918	-27.5495	1417	0	NA	NA	NA	NA	NA	83.4666666667	NA	NA
789	21.8515408163	-27.5495	1418	1	0.9912323789	0	1	NA	0.9912	49.3989103333	NA	0.9955805544
790	22.2046020408	-27.5495	1419	0	0.9911219828	0.0062	0.9999	0.3565	0.9912	39.5581263333	0.0121880342	0.9955309929
791	22.5576632653	-27.5495	1420	1	0.9935068889	0.0152	0.9997	0.2702	0.9938	61.9660197778	0.028780939	0.9967412691
792	22.9107244898	-27.5495	1421	0	0.9947498889	0.0211	0.9996	0.2064	0.9951	70.4743046667	0.0382860659	0.997344924
793	23.2637857143	-27.5495	1422	1	0.9939125556	0.0477	0.9994	0.319	0.9945	74.8874528889	0.0829904554	0.9969439791
794	23.6168469388	-27.5495	1423	0	0.9881845556	0.07	0.9971	0.1913	0.991	73.3176297778	0.1024952162	0.9940406418
795	23.9699081633	-27.5495	1424	1	0.9860244444	0.1283	0.9945	0.1873	0.9914	75.1197502222	0.1522851077	0.9929475804
796	24.3229693878	-27.5495	1425	0	0.989113	0.2682	0.996	0.3874	0.9931	77.5061014444	0.3169636364	0.994547886
797	24.6760306122	-27.5495	1426	1	0.9730996667	0.7158	0.991	0.8461	0.9805	65.6977774444	0.7755149241	0.9857220391
798	25.0290918367	-27.5495	1427	0	0.8977538889	0.7832	0.9163	0.6032	0.963	49.2785727778	0.6815150606	0.93906976
799	25.3821530612	-27.5495	1428	1	0.8610098889	0.8787	0.8551	0.6694	0.9548	49.3481877778	0.7599015309	0.9022039671
800	25.7352142857	-27.5495	1429	0	0.8553654444	0.8832	0.8399	0.754	0.9282	53.9113706667	0.8135020767	0.8818451219
801	26.0882755102	-27.5495	1430	1	0.8414612222	0.8765	0.8079	0.8139	0.8722	59.3304266667	0.8440408779	0.8388195703
802	26.4413367347	-27.5495	1431	0	0.8332221111	0.8816	0.7489	0.8595	0.7841	65.510617	0.870409741	0.7660958774
803	26.7943979592	-27.5495	1432	1	0.820672	0.8689	0.7623	0.8158	0.8275	69.6272488889	0.8415131715	0.7935630268
804	27.1474591837	-27.5495	1433	0	0.8099452222	0.8614	0.7794	0.6987	0.9045	74.9974236667	0.771566156	0.8373030465
805	27.5005204082	-27.5495	1434	1	0.8116167778	0.8562	0.7977	0.5689	0.9468	76.5698326667	0.6835901761	0.8658783147
806	27.8535816327	-27.5495	1435	0	0.8018754444	0.8588	0.7813	0.5863	0.9388	76.4071095556	0.6968575739	0.8528393
807	28.2066428571	-27.5495	1436	1	0.793619	0.8581	0.7645	0.6218	0.9227	68.990461	0.7210846409	0.8361832029
808	28.5597040816	-27.5495	1437	0	0.8140168889	0.8581	0.7952	0.6408	0.9294	68.1927565556	0.7336986857	0.8570786037
809	28.9127653061	-27.5495	1438	1	0.8455282222	0.8571	0.8418	0.6338	0.9486	74.9715005556	0.7287275874	0.8920146113
810	29.2658265306	-27.5495	1439	0	0.8759958889	0.8373	0.8835	0.583	0.9654	76.3029142222	0.6873842146	0.9226360539
811	29.6188877551	-27.5495	1440	1	0.9011345556	0.7716	0.914	0.472	0.9757	70.2245917778	0.5857111611	0.9438427264
812	29.9719489796	-27.5495	1441	0	0.890002	0.5685	0.9163	0.3574	0.9629	63.9796291111	0.4388851928	0.9390222116
813	30.3250102041	-27.5495	1442	1	0.893673	0.5853	0.9238	0.4287	0.958	62.3813081111	0.4949075148	0.9405892231
814	30.6780714286	-27.5495	1443	0	0.9148582222	0.6794	0.9354	0.4778	0.971	63.3749204444	0.5610392672	0.9528676039
815	31.0311326531	-27.5495	1444	1	0.9096557778	0.6189	0.9277	0.347	0.9751	59.5424063333	0.4446801946	0.9508096174
816	31.3841938776	-27.5495	1445	0	0.9026906667	0.6	0.9252	0.374	0.9688	53.0204388889	0.4607802875	0.9464981626
817	31.737255102	-27.5495	1446	1	0.8986501111	0.572	0.9258	0.3908	0.963	49.3340013333	0.4643489821	0.9440336722
818	32.0903163265	-27.5495	1447	0	0.8793358889	0.5558	0.9066	0.334	0.9603	44.5546685556	0.4172560126	0.9326776796
819	32.443377551	-27.5495	1448	1	0.9021515556	0.4367	0.9347	0.3185	0.9596	50.2714255556	0.3683499735	0.9469863485
820	20.0862346939	-27.2780714286	1463	0	0.9985433598	0	1	NA	0.9985	71.7483798889	NA	0.9992494371
821	20.4392959184	-27.2780714286	1464	1	0.9975501148	0	1	NA	0.9976	52.7118738889	NA	0.9987985583
822	20.7923571429	-27.2780714286	1465	0	0.988590074	0	1	NA	0.9886	60.4324808889	NA	0.9942673237
823	21.1454183673	-27.2780714286	1466	1	0.9755056385	0	1	NA	0.9755	84.3080856667	NA	0.9875980764
824	21.4984795918	-27.2780714286	1467	0	NA	NA	NA	NA	NA	83.4666666667	NA	NA
825	21.8515408163	-27.2780714286	1468	1	0.987832798	0	1	NA	0.9878	47.8435594444	NA	0.9938625616
826	22.2046020408	-27.2780714286	1469	0	0.9919369839	0.0003	0.9999	0.0472	0.992	35.9006175556	0.0005962105	0.9959343341
827	22.5576632653	-27.2780714286	1470	1	0.9948803877	0.0073	0.9998	0.1492	0.9951	57.2990413333	0.0139189776	0.9974444634
828	22.9107244898	-27.2780714286	1471	0	0.9949396244	0.0097	0.9997	0.1343	0.9952	66.4087866667	0.0180931944	0.9974449246
829	23.2637857143	-27.2780714286	1472	1	0.9929913936	0.0128	0.9996	0.18	0.9934	70.6092287778	0.0239004149	0.9964903562
830	23.6168469388	-27.2780714286	1473	0	0.9783141111	0.0173	0.9982	0.1638	0.9801	66.6727704444	0.0312947543	0.9890671991
831	23.9699081633	-27.2780714286	1474	1	0.948196	0.2858	0.9743	0.3042	0.972	63.1954506667	0.2947130847	0.973148641
832	24.3229693878	-27.2780714286	1475	0	0.957202	0.4078	0.974	0.3244	0.9817	65.8330032222	0.3613502322	0.9778348417
833	24.6760306122	-27.2780714286	1476	1	0.968635	0.4625	0.9829	0.434	0.9848	60.1468477778	0.4477969883	0.9838490827
834	25.0290918367	-27.2780714286	1477	0	0.8801156667	0.8013	0.8909	0.5011	0.9704	50.1516668889	0.6166023188	0.9289521947
835	25.3821530612	-27.2780714286	1478	1	0.8269365556	0.8899	0.8023	0.6376	0.9491	50.1817853333	0.7429135712	0.8695477104
836	25.7352142857	-27.2780714286	1479	0	0.8262207778	0.882	0.798	0.6882	0.9305	51.9549804444	0.7731402369	0.859171536
837	26.0882755102	-27.2780714286	1480	1	0.8263117778	0.8637	0.8068	0.6999	0.919	53.0734143333	0.7732202993	0.8592527523
838	26.4413367347	-27.2780714286	1481	0	0.8352496667	0.8921	0.7889	0.7748	0.8998	57.5147402222	0.8293227908	0.8407084977
839	26.7943979592	-27.2780714286	1482	1	0.8231178889	0.8924	0.7612	0.7696	0.8878	65.7564488889	0.8264633454	0.8196402183
840	27.1474591837	-27.2780714286	1483	0	0.8042116667	0.8721	0.7628	0.6917	0.9072	72.7741311111	0.7714945262	0.8287570778
841	27.5005204082	-27.2780714286	1484	1	0.8126248889	0.8622	0.7889	0.6614	0.9229	73.9405228889	0.7485679706	0.8506552284
842	27.8535816327	-27.2780714286	1485	0	0.8038906667	0.8604	0.7754	0.6585	0.9169	74.6683838889	0.7460312068	0.8402343083
843	28.2066428571	-27.2780714286	1486	1	0.7989514444	0.8516	0.7773	0.6113	0.9272	67.5921573333	0.7117138287	0.8456586213
844	28.5597040816	-27.2780714286	1487	0	0.8197922222	0.854	0.8077	0.6117	0.9397	66.5553952222	0.7128222692	0.868714307
845	28.9127653061	-27.2780714286	1488	1	0.8394385556	0.8441	0.8379	0.6362	0.9412	73.2148508889	0.7255507938	0.8865510427
846	29.2658265306	-27.2780714286	1489	0	0.8600381111	0.8408	0.8658	0.6513	0.948	76.5256635556	0.7340165404	0.9050373801
847	29.6188877551	-27.2780714286	1490	1	0.8728486667	0.8145	0.8829	0.5455	0.965	73.0272293333	0.6533966912	0.9221261973
848	29.9719489796	-27.2780714286	1491	0	0.8933086667	0.6841	0.9138	0.437	0.9673	67.0534811111	0.5333185264	0.9397892084
849	30.3250102041	-27.2780714286	1492	1	0.9174548889	0.635	0.9478	0.566	0.9603	62.7255216667	0.5985179017	0.9540090561
850	30.6780714286	-27.2780714286	1493	0	0.9246202222	0.6092	0.9556	0.5746	0.9613	62.1819853333	0.5913943572	0.9584415254
851	31.0311326531	-27.2780714286	1494	1	0.91557	0.4604	0.9514	0.4274	0.9572	58.3656804444	0.4432866862	0.9542911873
852	31.3841938776	-27.2780714286	1495	0	0.9051581111	0.4028	0.9591	0.5142	0.9373	50.9603345556	0.4517333915	0.9480746994
853	32.0903163265	-27.2780714286	1497	0	0.8602347778	0.4228	0.9129	0.3688	0.9293	43.068868	0.3939581607	0.9210270003
854	32.443377551	-27.2780714286	1498	1	0.8730373333	0.3594	0.9206	0.2954	0.9395	43.7350991111	0.3242723274	0.929953981
855	20.0862346939	-27.0066428571	1513	0	0.9982627109	0	1	NA	0.9983	76.1087605556	NA	0.9991492769
856	20.4392959184	-27.0066428571	1514	1	0.9962557227	0	1	NA	0.9963	71.64601	NA	0.9981465712
857	20.7923571429	-27.0066428571	1515	0	0.981343406	0	1	NA	0.9813	76.6785832222	NA	0.9905617524
858	21.1454183673	-27.0066428571	1516	1	0.959787585	0	1	NA	0.9598	90.7612928889	NA	0.9794877028
859	21.4984795918	-27.0066428571	1517	0	NA	NA	NA	NA	NA	83.4666666667	NA	NA
860	21.8515408163	-27.0066428571	1518	1	0.9894031111	0	1	NA	0.9894	43.0640705556	NA	0.9946717603
861	22.2046020408	-27.0066428571	1519	0	0.9917133691	0	1	NA	0.9917	23.8169323333	NA	0.9958327057
862	22.5576632653	-27.0066428571	1520	1	0.9939635928	0.0014	0.9999	0.0913	0.994	39.4594482222	0.0027577131	0.9969412709
863	22.9107244898	-27.0066428571	1521	0	0.9928313052	0.0017	0.9999	0.0949	0.9929	53.0581648889	0.0033401656	0.9963877057
864	23.2637857143	-27.0066428571	1522	1	0.9913609245	0.0024	0.9999	0.1602	0.9915	65.1103575556	0.0047291513	0.9956822838
865	23.6168469388	-27.0066428571	1523	0	0.9749933333	0.0347	0.9961	0.1672	0.9787	63.9485295556	0.0574724121	0.9873233441
866	23.9699081633	-27.0066428571	1524	1	0.8955226667	0.4829	0.9406	0.4707	0.9433	54.8381645556	0.4767219589	0.9419480652
867	24.3229693878	-27.0066428571	1525	0	0.8827625556	0.5768	0.9185	0.4523	0.949	52.2940744444	0.5070190263	0.9335009371
868	24.6760306122	-27.0066428571	1526	1	0.9184204444	0.5993	0.9315	0.2645	0.9826	50.9587768889	0.3670174809	0.9563679014
869	25.0290918367	-27.0066428571	1527	0	0.841028	0.8503	0.8393	0.496	0.9679	49.5021671111	0.6265301939	0.8990244245
870	25.3821530612	-27.0066428571	1528	1	0.7899962222	0.8938	0.7184	0.6866	0.9074	53.8167288889	0.7766174133	0.8019143314
871	25.7352142857	-27.0066428571	1529	0	0.8096747778	0.8887	0.7407	0.7494	0.8841	55.0416494444	0.8131271351	0.8060719719
872	26.0882755102	-27.0066428571	1530	1	0.8085862222	0.8502	0.7879	0.6663	0.9135	51.6132411111	0.7470995846	0.8460640061
873	26.4413367347	-27.0066428571	1531	0	0.813107	0.8507	0.7969	0.6435	0.9253	51.7147008889	0.7327338375	0.8563135176
874	26.7943979592	-27.0066428571	1532	1	0.8242935556	0.8667	0.8011	0.704	0.9168	59.0685707778	0.7769234099	0.8550538215
875	27.1474591837	-27.0066428571	1533	0	0.8251041111	0.8597	0.809	0.6762	0.9256	66.6154097778	0.7569882675	0.8633810677
876	27.5005204082	-27.0066428571	1534	1	0.8259223333	0.853	0.8147	0.6563	0.9304	67.056193	0.7418325051	0.8687145493
877	27.8535816327	-27.0066428571	1535	0	0.8118796667	0.8472	0.7953	0.6599	0.9174	67.1367454444	0.7419113264	0.8519976879
878	28.2066428571	-27.0066428571	1536	1	0.8171793333	0.8547	0.7995	0.6677	0.9211	65.2361265556	0.7497151734	0.8560030803
879	28.5597040816	-27.0066428571	1537	0	0.8311325556	0.8674	0.8146	0.6802	0.9311	66.2317236667	0.7624780047	0.8689626625
880	28.9127653061	-27.0066428571	1538	1	0.8323136667	0.853	0.823	0.6836	0.9259	69.2952584444	0.7589623845	0.8714228372
881	29.2658265306	-27.0066428571	1539	0	0.8426043333	0.8521	0.8388	0.6805	0.9337	71.6125372222	0.7566932663	0.8837095176
882	29.6188877551	-27.0066428571	1540	1	0.8457876667	0.8276	0.8504	0.5824	0.9514	70.9430547778	0.683679773	0.8980692197
883	29.9719489796	-27.0066428571	1541	0	0.8775867778	0.7352	0.9006	0.5445	0.9546	66.5948578889	0.6256410096	0.9268141009
884	30.3250102041	-27.0066428571	1542	1	0.9167968889	0.6516	0.9509	0.6308	0.955	61.4176864444	0.6410313163	0.95294559
885	30.6780714286	-27.0066428571	1543	0	0.9332533333	0.5307	0.9733	0.6645	0.9542	60.2260344444	0.5901106928	0.9636553671
886	32.0903163265	-27.0066428571	1547	0	0.8400836667	0.1738	0.9361	0.2815	0.8872	42.7960893333	0.2149119262	0.9109942631
887	32.443377551	-27.0066428571	1548	1	0.8892697778	0.227	0.9423	0.2398	0.9383	39.3570468889	0.2332245073	0.940295746
888	32.7964387755	-27.0066428571	1549	0	0.9357763841	0.0212	0.9882	0.0929	0.9463	48.7728004444	0.0345219982	0.9667962368
889	20.0862346939	-26.7352142857	1563	0	0.9965755001	0	1	NA	0.9966	79.4557815556	NA	0.9982971051
890	20.4392959184	-26.7352142857	1564	1	0.996510158	0	1	NA	0.9965	91.8790518889	NA	0.9982469321
891	21.8515408163	-26.7352142857	1568	1	0.9828263442	0	1	NA	0.9828	38.3840897778	NA	0.9913253984
892	22.2046020408	-26.7352142857	1569	0	0.986834475	0	1	NA	0.9868	12.4872615556	NA	0.9933561506
893	22.5576632653	-26.7352142857	1570	1	0.9937945824	0	1	NA	0.9938	23.1981912222	NA	0.9968903601
894	22.9107244898	-26.7352142857	1571	0	0.9916972161	0.0003	0.9999	0.0319	0.9918	42.141437	0.0005944099	0.9958335291
895	23.2637857143	-26.7352142857	1572	1	0.9864673153	0.0013	0.9999	0.1795	0.9865	62.3028847778	0.0025813053	0.9931548027
896	23.6168469388	-26.7352142857	1573	0	0.9731848889	0.0491	0.9952	0.1953	0.9778	66.2641818889	0.0784716039	0.9864232742
897	23.9699081633	-26.7352142857	1574	1	0.8779848889	0.4824	0.9375	0.5373	0.9233	55.5915102222	0.5083721094	0.930345819
898	24.3229693878	-26.7352142857	1575	0	0.8248506667	0.567	0.8784	0.4922	0.9071	46.2437465556	0.5269588369	0.8925193391
899	24.6760306122	-26.7352142857	1576	1	0.8319503333	0.6715	0.8543	0.3913	0.9491	45.1112148889	0.4944635868	0.8992083065
900	25.0290918367	-26.7352142857	1577	0	0.7722723333	0.7764	0.7708	0.5473	0.9062	48.267027	0.6420242049	0.8330339416
901	25.3821530612	-26.7352142857	1578	1	0.7356922222	0.8336	0.6479	0.6799	0.8127	52.3116972222	0.7489456756	0.7210027797
902	25.7352142857	-26.7352142857	1579	0	0.7785734444	0.8764	0.6578	0.7597	0.8117	55.1634856667	0.813888002	0.726691065
903	26.0882755102	-26.7352142857	1580	1	0.806092	0.8703	0.7523	0.7466	0.8736	54.356767	0.8037182015	0.8084252168
904	26.4413367347	-26.7352142857	1581	0	0.803252	0.821	0.7962	0.6159	0.9178	50.6126814444	0.7038122347	0.8526865344
905	26.7943979592	-26.7352142857	1582	1	0.8177597778	0.7968	0.8241	0.58	0.9301	53.9187644444	0.6713306217	0.8738974005
906	27.1474591837	-26.7352142857	1583	0	0.8328656667	0.8108	0.8387	0.5692	0.944	58.6274897778	0.6688512464	0.8882400853
907	27.5005204082	-26.7352142857	1584	1	0.8289146667	0.8376	0.8264	0.5823	0.9463	59.0628418889	0.686998352	0.8822951656
908	27.8535816327	-26.7352142857	1585	0	0.8197487778	0.8308	0.8159	0.6096	0.9331	59.0156587778	0.7032153291	0.8705732304
909	28.2066428571	-26.7352142857	1586	1	0.8343203333	0.8476	0.8292	0.6549	0.9344	59.2932275556	0.7388928319	0.8786623724
910	28.5597040816	-26.7352142857	1587	0	0.8237781111	0.8812	0.8006	0.6413	0.9433	61.6136333333	0.7423495041	0.866111566
911	28.9127653061	-26.7352142857	1588	1	0.8108557778	0.862	0.7898	0.6278	0.933	62.5910881111	0.7264916096	0.8554485721
912	29.2658265306	-26.7352142857	1589	0	0.8230224444	0.8498	0.8119	0.6535	0.9283	64.0363451111	0.7388336327	0.8662070682
913	29.6188877551	-26.7352142857	1590	1	0.8318904444	0.8311	0.8322	0.6226	0.9366	64.7580411111	0.7118977231	0.8813189959
914	29.9719489796	-26.7352142857	1591	0	0.8589346667	0.7705	0.8811	0.6195	0.9386	62.2145477778	0.6867982014	0.9089415398
915	30.3250102041	-26.7352142857	1592	1	0.9026775556	0.6928	0.934	0.6104	0.9532	58.8086488889	0.6489949662	0.9435023315
916	30.6780714286	-26.7352142857	1593	0	0.9333006667	0.4593	0.9723	0.577	0.9563	58.2415756667	0.5114659848	0.9642336306
917	20.0862346939	-26.4637857143	1613	0	0.9798942668	0	1	NA	0.9799	78.6717177778	NA	0.9898479721
918	20.4392959184	-26.4637857143	1614	1	NA	NA	NA	NA	NA	100	NA	NA
919	22.2046020408	-26.4637857143	1619	0	NA	NA	NA	NA	NA	7.48	NA	NA
920	22.5576632653	-26.4637857143	1620	1	NA	NA	NA	NA	NA	15.487	NA	NA
921	22.9107244898	-26.4637857143	1621	0	0.9850975255	0.0004	0.9999	0.0529	0.9852	36.2032385556	0.0007939962	0.992495572
922	23.2637857143	-26.4637857143	1622	1	0.9840796506	0.0033	0.9995	0.0954	0.9846	60.0623971111	0.0063793313	0.9919940527
923	23.6168469388	-26.4637857143	1623	0	0.972585	0.2558	0.9905	0.4005	0.9816	65.8202385556	0.3121983849	0.9860299173
924	23.9699081633	-26.4637857143	1624	1	0.9014873333	0.5129	0.9512	0.5734	0.9385	56.2560633333	0.5414652674	0.9448073239
925	24.3229693878	-26.4637857143	1625	0	0.8166881111	0.6035	0.8638	0.4945	0.908	44.6693362222	0.5435897086	0.885348685
926	24.6760306122	-26.4637857143	1626	1	0.7805293333	0.7089	0.7988	0.4737	0.9149	42.4042855556	0.5679112633	0.8529172201
927	25.0290918367	-26.4637857143	1627	0	0.7456842222	0.7107	0.7654	0.6301	0.8247	45.2057728889	0.6679774314	0.7939442551
928	25.3821530612	-26.4637857143	1628	1	0.7301664444	0.7656	0.692	0.7282	0.7325	49.0306781111	0.7464318115	0.7116742717
929	25.7352142857	-26.4637857143	1629	0	0.78881	0.8655	0.6859	0.7871	0.7917	53.6387958889	0.8244403364	0.7350122225
930	26.0882755102	-26.4637857143	1630	1	0.8069625556	0.8815	0.7163	0.7907	0.8325	55.2522945556	0.8336347925	0.7700409995
931	26.4413367347	-26.4637857143	1631	0	0.7981673333	0.8382	0.7761	0.674	0.8967	51.331111	0.747185293	0.8320526901
932	26.7943979592	-26.4637857143	1632	1	0.8289103333	0.7934	0.8387	0.5749	0.9366	53.6649282222	0.6667041731	0.8849506224
933	27.1474591837	-26.4637857143	1633	0	0.8500514444	0.8267	0.8556	0.5744	0.9544	58.3408517778	0.6778338163	0.9023034696
934	27.5005204082	-26.4637857143	1634	1	0.8431812222	0.83	0.8461	0.5418	0.9578	56.5483846667	0.6556261846	0.8984916902
935	27.8535816327	-26.4637857143	1635	0	0.8548453333	0.7659	0.872	0.5364	0.9507	52.459581	0.6309279889	0.9096509574
936	28.2066428571	-26.4637857143	1636	1	0.869666	0.8033	0.8858	0.6312	0.9488	52.4932344444	0.7069263994	0.9162182928
937	28.5597040816	-26.4637857143	1637	0	0.8331583333	0.8674	0.8188	0.6683	0.9362	57.3976193333	0.7549435697	0.8735732877
938	28.9127653061	-26.4637857143	1638	1	0.8166353333	0.8644	0.7927	0.6761	0.9211	59.8016201111	0.7587417592	0.8520900572
939	29.2658265306	-26.4637857143	1639	0	0.8340804444	0.8484	0.8272	0.7026	0.9189	59.4948153333	0.768647118	0.8706420938
940	29.6188877551	-26.4637857143	1640	1	0.837383	0.8254	0.8429	0.7087	0.9125	59.3210395556	0.762611277	0.8763202119
941	29.9719489796	-26.4637857143	1641	0	0.8550028889	0.7896	0.8754	0.664	0.9303	57.6926021111	0.7213736929	0.9020154178
942	30.3250102041	-26.4637857143	1642	1	0.9051685556	0.7083	0.9312	0.5769	0.9602	54.4733431111	0.6358827731	0.9454776779
943	30.6780714286	-26.4637857143	1643	0	0.9251335556	0.3929	0.9651	0.4583	0.9549	53.7031308889	0.4230875705	0.9599729063
944	20.0862346939	-26.1923571429	1663	0	0.9699544861	0	1	NA	0.97	82.724279	NA	0.9847715736
945	20.4392959184	-26.1923571429	1664	1	NA	NA	NA	NA	NA	100	NA	NA
946	20.7923571429	-26.1923571429	1665	0	NA	NA	NA	NA	NA	100	NA	NA
947	22.9107244898	-26.1923571429	1671	0	0.9770427948	0.0012	0.9997	0.1021	0.9773	35.2855041111	0.00237212	0.9883731007
948	23.2637857143	-26.1923571429	1672	1	0.9771177161	0.005	0.9986	0.0714	0.9785	57.8902065556	0.0093455497	0.9884478276
949	23.6168469388	-26.1923571429	1673	0	0.9573212222	0.2879	0.9887	0.544	0.9673	62.300235	0.3765298714	0.9778829346
950	23.9699081633	-26.1923571429	1674	1	0.910011	0.4054	0.9642	0.5485	0.9379	53.8398305556	0.4662163749	0.9508681773
951	24.3229693878	-26.1923571429	1675	0	0.8477538889	0.542	0.9047	0.514	0.9139	45.3772371111	0.5276287879	0.9092767294
952	24.6760306122	-26.1923571429	1676	1	0.8212593333	0.6575	0.8639	0.5568	0.9065	44.8172178889	0.6029745532	0.8846874718
953	25.0290918367	-26.1923571429	1677	0	0.7846774444	0.6523	0.8545	0.7027	0.8233	45.4887007778	0.6765626716	0.8386099058
954	25.3821530612	-26.1923571429	1678	1	0.7420198889	0.6898	0.7865	0.7338	0.7483	46.4600962222	0.7111200337	0.7669246156
955	25.7352142857	-26.1923571429	1679	0	0.7986173333	0.8196	0.7812	0.7569	0.8389	50.420123	0.7870031589	0.8090225048
956	26.0882755102	-26.1923571429	1680	1	0.8529097778	0.8874	0.8299	0.7769	0.917	52.3441991111	0.828481716	0.8712786078
957	26.4413367347	-26.1923571429	1681	0	0.8423288889	0.8552	0.8367	0.6956	0.9298	50.836685	0.7671874129	0.8807966714
958	26.7943979592	-26.1923571429	1682	1	0.8305716667	0.8497	0.8236	0.6373	0.9376	55.1046777778	0.728330612	0.8769104701
959	27.1474591837	-26.1923571429	1683	0	0.8411804444	0.8621	0.8353	0.5957	0.9556	57.883805	0.7045588832	0.8914095483
960	27.5005204082	-26.1923571429	1684	1	0.8561843333	0.8307	0.8605	0.5044	0.9675	54.0603226667	0.6276759494	0.9108684354
961	27.8535816327	-26.1923571429	1685	0	0.8884785556	0.6874	0.9133	0.4943	0.9595	50.1088234444	0.575072895	0.9358301474
962	28.2066428571	-26.1923571429	1686	1	0.8930246667	0.7476	0.9178	0.6073	0.9553	49.6996718889	0.6701859621	0.9361746196
963	28.5597040816	-26.1923571429	1687	0	0.8279205556	0.861	0.815	0.6459	0.9373	54.670843	0.7380979494	0.8718820978
964	28.9127653061	-26.1923571429	1688	1	0.8135813333	0.8567	0.7929	0.6646	0.9203	56.2394657778	0.7485214225	0.8518630283
965	29.2658265306	-26.1923571429	1689	0	0.8517961111	0.8243	0.865	0.7455	0.9112	56.157124	0.7829222194	0.8874991555
966	29.6188877551	-26.1923571429	1690	1	0.8559747778	0.8123	0.8797	0.7861	0.896	57.8263225556	0.7989852728	0.8877751873
967	29.9719489796	-26.1923571429	1691	0	0.8658041111	0.8046	0.8871	0.7124	0.9289	56.2165767778	0.7556981411	0.9075189317
968	30.3250102041	-26.1923571429	1692	1	0.9017747778	0.7162	0.9237	0.5264	0.9649	51.7544538889	0.6068045711	0.9438506089
969	30.6780714286	-26.1923571429	1693	0	0.9135907778	0.3604	0.9526	0.3495	0.9548	50.0067572222	0.3548663192	0.9536987313
970	20.0862346939	-25.9209285714	1713	0	0.9546684818	0	1	NA	0.9547	90.8992212222	NA	0.9768250882
971	20.4392959184	-25.9209285714	1714	1	NA	NA	NA	NA	NA	100	NA	NA
972	20.7923571429	-25.9209285714	1715	0	NA	NA	NA	NA	NA	100	NA	NA
973	22.9107244898	-25.9209285714	1721	0	0.9439438137	0.0005	0.9997	0.1021	0.9442	33.8735552222	0.0009951267	0.9711577139
974	23.2637857143	-25.9209285714	1722	1	0.9229954374	0.0106	0.998	0.306	0.9246	53.5605607778	0.0204902085	0.9598988869
975	23.6168469388	-25.9209285714	1723	0	0.9071356667	0.1521	0.9887	0.5918	0.9152	56.9470341111	0.2420023659	0.9505312674
976	23.9699081633	-25.9209285714	1724	1	0.8908182222	0.316	0.9678	0.5679	0.9135	51.8460801111	0.4060558887	0.939866369
977	24.3229693878	-25.9209285714	1725	0	0.8680867778	0.4292	0.9415	0.551	0.9079	46.9751095556	0.4825325444	0.9243947767
978	24.6760306122	-25.9209285714	1726	1	0.882798	0.5231	0.9398	0.5792	0.9256	47.1828261111	0.5497224349	0.9326459526
979	25.0290918367	-25.9209285714	1727	0	0.8297088889	0.5245	0.932	0.721	0.854	46.471595	0.6072492975	0.8912967525
980	25.3821530612	-25.9209285714	1728	1	0.7425883333	0.5574	0.8449	0.6652	0.7755	44.8217923333	0.606547489	0.8087138361
981	25.7352142857	-25.9209285714	1729	0	0.7989238889	0.7101	0.8365	0.6476	0.8721	45.7797154444	0.6774114458	0.8539291233
982	26.0882755102	-25.9209285714	1730	1	0.8903162222	0.8918	0.8899	0.6708	0.9703	46.0128101111	0.7656718802	0.9283625094
983	26.4413367347	-25.9209285714	1731	0	0.9014968889	0.8726	0.9069	0.6351	0.9746	45.4372902222	0.7351439411	0.9395320117
984	26.7943979592	-25.9209285714	1732	1	0.8821692222	0.8609	0.8861	0.5835	0.9717	49.2632763333	0.6955623788	0.926927947
985	27.1474591837	-25.9209285714	1733	0	0.8585576667	0.8721	0.8561	0.5247	0.9735	52.4154311111	0.6551988402	0.9110333953
986	27.5005204082	-25.9209285714	1734	1	0.8565792222	0.8433	0.8587	0.482	0.9723	49.4159293333	0.6134016449	0.9119759803
987	27.8535816327	-25.9209285714	1735	0	0.9036855556	0.6935	0.9245	0.4764	0.9682	47.2690811111	0.5648062228	0.9458455117
988	28.2066428571	-25.9209285714	1736	1	0.9110493333	0.7076	0.9336	0.5422	0.9664	48.1302948889	0.6139553849	0.9497168842
989	28.5597040816	-25.9209285714	1737	0	0.8270767778	0.847	0.8208	0.5991	0.9443	52.3915698889	0.7018016735	0.8782294941
990	28.9127653061	-25.9209285714	1738	1	0.812071	0.8486	0.7979	0.6195	0.9315	53.7578868889	0.7161742388	0.8595395513
991	29.2658265306	-25.9209285714	1739	0	0.8657495556	0.8254	0.8813	0.7277	0.9292	54.7600706667	0.7734770202	0.9046163601
992	29.6188877551	-25.9209285714	1740	1	0.8697965556	0.8224	0.8937	0.7964	0.9088	57.1931625556	0.8091912034	0.9011867517
993	29.9719489796	-25.9209285714	1741	0	0.8828524444	0.8188	0.903	0.7266	0.9406	55.2495715556	0.7699496312	0.9214165763
994	30.3250102041	-25.9209285714	1742	1	0.9249326667	0.7209	0.9411	0.4929	0.977	51.1059856667	0.585486258	0.9587140399
995	30.6780714286	-25.9209285714	1743	0	0.9215325556	0.3432	0.9541	0.2959	0.9627	48.9367065556	0.3177996558	0.9583807074
996	31.0311326531	-25.9209285714	1744	1	0.9058966667	0.1941	0.961	0.2778	0.9391	48.5901614444	0.2285271456	0.9499237935
997	20.0862346939	-25.6495	1763	0	0.9827657736	0	1	NA	0.9828	99.2834804444	NA	0.9913253984
998	20.4392959184	-25.6495	1764	1	NA	NA	NA	NA	NA	100	NA	NA
999	22.9107244898	-25.6495	1771	0	0.9115601164	0.0005	0.9996	0.1139	0.9119	32.0344996667	0.0009956294	0.9537381533
1000	23.2637857143	-25.6495	1772	1	0.8776091774	0.0121	0.9979	0.4481	0.879	49.6779104444	0.0235637114	0.9346838937
1001	23.6168469388	-25.6495	1773	0	0.8621238889	0.0623	0.9949	0.6719	0.8647	52.938313	0.1140271588	0.9252420198
1002	23.9699081633	-25.6495	1774	1	0.8877604444	0.1942	0.9881	0.7029	0.8945	50.8125322222	0.3043209899	0.9389731754
1003	25.7352142857	-25.6495	1779	0	0.8384572222	0.4205	0.908	0.4321	0.904	41.1414173333	0.4262210884	0.905995585
1004	26.0882755102	-25.6495	1780	1	0.9345837778	0.771	0.9405	0.3187	0.9913	39.9926898889	0.4509822887	0.9652320634
1005	26.4413367347	-25.6495	1781	0	0.9355245556	0.8363	0.9415	0.4635	0.9896	41.0112854444	0.5964379905	0.9649509606
1006	26.7943979592	-25.6495	1782	1	0.9062057778	0.8345	0.9138	0.5056	0.9812	43.1635577778	0.6296891277	0.9463013826
1007	27.1474591837	-25.6495	1783	0	0.895387	0.8106	0.9028	0.4206	0.9821	44.9400834444	0.5538309942	0.940781877
1008	27.5005204082	-25.6495	1784	1	0.896457	0.8015	0.9052	0.4376	0.9802	45.1790254444	0.5661147607	0.9412082741
1009	27.8535816327	-25.6495	1785	0	0.9076393333	0.6515	0.9315	0.4695	0.9664	45.2797971111	0.5457256913	0.9486291164
1010	28.2066428571	-25.6495	1786	1	0.9090933333	0.5849	0.9354	0.4233	0.9653	46.0625048889	0.4911489189	0.9501148209
1011	28.5597040816	-25.6495	1787	0	0.8381971111	0.8006	0.8433	0.4081	0.9691	47.6490835556	0.5406219244	0.9018340653
1012	28.9127653061	-25.6495	1788	1	0.8281882222	0.8119	0.8305	0.4063	0.9686	47.2289326667	0.5415776884	0.8942496804
1013	29.2658265306	-25.6495	1789	0	0.8895742222	0.7894	0.9059	0.578	0.9634	49.1462331111	0.6673587831	0.9337656449
1014	29.6188877551	-25.6495	1790	1	0.896028	0.8154	0.9189	0.74	0.9462	51.7267446667	0.7758724444	0.9323502011
1015	29.9719489796	-25.6495	1791	0	0.9053815556	0.8184	0.9232	0.6856	0.9613	51.3430438889	0.7461370213	0.9418648554
1016	30.3250102041	-25.6495	1792	1	0.9356368889	0.6842	0.9487	0.4091	0.983	50.790832	0.5120391841	0.9655454781
1017	30.6780714286	-25.6495	1793	0	0.9214151111	0.4552	0.9434	0.2752	0.9735	50.3406095556	0.3430203724	0.9582136783
1018	31.0311326531	-25.6495	1794	1	0.9011606667	0.2909	0.9454	0.2783	0.9485	49.509228	0.2844605411	0.9469474629
1019	31.3841938776	-25.6495	1795	0	0.8794452222	0.3314	0.9618	0.5659	0.9054	47.6149804444	0.4180079349	0.9327482005
1020	31.737255102	-25.6495	1796	1	0.8710954444	0.5214	0.9537	0.7268	0.894	44.9251056667	0.6072	0.9228855334
1021	20.0862346939	-25.3780714286	1813	0	NA	NA	NA	NA	NA	100	NA	NA
1022	20.4392959184	-25.3780714286	1814	1	NA	NA	NA	NA	NA	100	NA	NA
1023	23.2637857143	-25.3780714286	1822	1	0.8833043932	0.0104	0.9993	0.6497	0.8837	48.0158373333	0.0204722921	0.9379515773
1024	25.7352142857	-25.3780714286	1829	0	0.8594767778	0.1811	0.9435	0.2844	0.9029	38.3870948889	0.2212882492	0.9227536287
1025	26.0882755102	-25.3780714286	1830	1	0.9425886667	0.5564	0.9557	0.2989	0.9845	36.4929954444	0.3888880159	0.9698862488
1026	26.4413367347	-25.3780714286	1831	0	0.9580584444	0.6169	0.965	0.2635	0.992	35.9852843333	0.3692711268	0.9783137455
1027	26.7943979592	-25.3780714286	1832	1	0.9380947778	0.4258	0.9498	0.1619	0.9864	37.2017558889	0.2345993534	0.967754075
1028	27.1474591837	-25.3780714286	1833	0	0.9299654444	0.4724	0.9425	0.1836	0.9849	40.5724175556	0.2644287805	0.9632336308
1029	27.5005204082	-25.3780714286	1834	1	0.9274645556	0.7416	0.9424	0.5076	0.9785	44.1553791111	0.6026835735	0.9601107814
1030	27.8535816327	-25.3780714286	1835	0	0.9034768889	0.5759	0.9435	0.5546	0.9479	44.9563018889	0.565049341	0.9456948821
1031	28.2066428571	-25.3780714286	1836	1	0.8821835556	0.5659	0.9253	0.5077	0.9399	44.7627223333	0.5352224851	0.9325428587
1032	28.5597040816	-25.3780714286	1837	0	0.840678	0.6745	0.8666	0.4404	0.9447	45.3894391111	0.5328725446	0.9039662342
1033	28.9127653061	-25.3780714286	1838	1	0.8482624444	0.6133	0.8793	0.402	0.945	46.1793406667	0.4856625628	0.9109669462
1034	29.2658265306	-25.3780714286	1839	0	0.8959927778	0.7271	0.9218	0.5865	0.9568	47.863503	0.6492755024	0.9389739593
1035	29.6188877551	-25.3780714286	1840	1	0.9068438889	0.8164	0.9239	0.6689	0.9639	47.0541304444	0.7353261429	0.9434762263
1036	29.9719489796	-25.3780714286	1841	0	0.9209315556	0.7706	0.9374	0.5743	0.9739	45.2709973333	0.6581241431	0.9553014807
1037	30.3250102041	-25.3780714286	1842	1	0.9518481111	0.5678	0.9677	0.4205	0.9819	47.562977	0.4831729232	0.9747482868
1038	30.6780714286	-25.3780714286	1843	0	0.9289432222	0.5221	0.9498	0.3476	0.9749	51.043626	0.4173438197	0.9621863355
1039	31.0311326531	-25.3780714286	1844	1	0.9034904444	0.3557	0.9413	0.2948	0.9549	49.2824475556	0.3223992621	0.9480512288
1040	31.3841938776	-25.3780714286	1845	0	0.9142437778	0.4945	0.9559	0.5263	0.9502	49.2535115556	0.5099046826	0.9530414774
1041	31.737255102	-25.3780714286	1846	1	0.9393992222	0.7318	0.9665	0.7402	0.9651	49.1199382222	0.7359760326	0.9657994926
1042	20.0862346939	-25.1066428571	1863	0	0.6854802513	0	1	NA	0.6855	91.8050235556	NA	0.8134084841
1043	26.0882755102	-25.1066428571	1880	1	0.9503925556	0.2533	0.977	0.2962	0.9716	35.1519798889	0.2730753776	0.9742925177
1044	26.4413367347	-25.1066428571	1881	0	0.959483	0.6139	0.9681	0.3244	0.9901	35.2629716667	0.4244893105	0.9789764171
1045	26.7943979592	-25.1066428571	1882	1	0.935306	0.4941	0.9486	0.2243	0.9842	36.3354652222	0.3085373886	0.966072144
1046	27.1474591837	-25.1066428571	1883	0	0.937397	0.5817	0.9516	0.3243	0.9827	40.4497764444	0.4164355629	0.9668999845
1047	27.5005204082	-25.1066428571	1884	1	0.9513587778	0.6839	0.9679	0.5683	0.9802	44.8759483333	0.6207640473	0.9740111699
1048	27.8535816327	-25.1066428571	1885	0	0.9144218889	0.5131	0.9597	0.5895	0.9459	45.6693354444	0.5486530927	0.9527500315
1049	28.2066428571	-25.1066428571	1886	1	0.8616802222	0.6344	0.9064	0.5714	0.9265	44.6357351111	0.6012542047	0.9163397894
1050	28.5597040816	-25.1066428571	1887	0	0.8416133333	0.7274	0.8701	0.5822	0.9276	45.0489467778	0.6467505803	0.8979304222
1051	28.9127653061	-25.1066428571	1888	1	0.8460536667	0.6675	0.8877	0.5807	0.9197	46.8756104444	0.621081958	0.9034167202
1052	29.2658265306	-25.1066428571	1889	0	0.8763412222	0.6253	0.9245	0.6137	0.9279	47.8092314444	0.6194456981	0.9261968797
1053	29.6188877551	-25.1066428571	1890	1	0.8701538889	0.6014	0.9207	0.5881	0.9247	44.6800322222	0.5946756452	0.9226956649
1054	29.9719489796	-25.1066428571	1891	0	0.8886253333	0.5446	0.9304	0.4874	0.9439	41.640211	0.5144148062	0.9371013818
1055	30.3250102041	-25.1066428571	1892	1	0.9472781111	0.5671	0.9678	0.4873	0.9764	43.3824746667	0.5241802542	0.9720809793
1056	30.6780714286	-25.1066428571	1893	0	0.9324596667	0.5324	0.9578	0.4447	0.97	48.8900226667	0.4846142258	0.9638613964
1057	31.0311326531	-25.1066428571	1894	1	0.8944124444	0.1963	0.9566	0.2872	0.9304	48.6456044444	0.233205212	0.9433181134
1058	31.3841938776	-25.1066428571	1895	0	0.9095056667	0.1807	0.9718	0.3543	0.9327	49.2843676667	0.2393346168	0.9518486322
1059	31.737255102	-25.1066428571	1896	1	0.970053	0.5242	0.991	0.7309	0.978	48.9524414444	0.6105294877	0.9844570848
1060	20.0862346939	-24.8352142857	1913	0	0.5814725407	0	1	NA	0.5815	81.7172484444	NA	0.7353778059
1061	26.0882755102	-24.8352142857	1930	1	0.880518	0.0318	0.9858	0.2171	0.8914	37.0585548889	0.055474327	0.9362264223
1062	26.4413367347	-24.8352142857	1931	0	0.9318432222	0.3412	0.9662	0.3699	0.9619	37.5062433333	0.3549708339	0.9640452051
1063	26.7943979592	-24.8352142857	1932	1	0.928148	0.6229	0.9426	0.3388	0.9814	38.3518275556	0.4388863887	0.9616087734
1064	27.1474591837	-24.8352142857	1933	0	0.9377631111	0.6801	0.9519	0.4379	0.9818	41.2626428889	0.5327652773	0.9666188344
1065	27.5005204082	-24.8352142857	1934	1	0.95671	0.6869	0.9723	0.5894	0.9817	44.4360035556	0.634425856	0.97697739
1066	27.8535816327	-24.8352142857	1935	0	0.9090805556	0.555	0.9405	0.453	0.9597	45.1520874444	0.4988392857	0.9500029997
1067	28.2066428571	-24.8352142857	1936	1	0.8399638889	0.6885	0.8685	0.4968	0.9367	43.869419	0.5771480638	0.9013117106
1068	28.5597040816	-24.8352142857	1937	0	0.8150503333	0.7457	0.8349	0.5642	0.9197	45.1905104444	0.6423756623	0.8752508036
1069	28.9127653061	-24.8352142857	1938	1	0.7929137778	0.7486	0.8078	0.5671	0.9052	49.4799695556	0.6453310937	0.8537309515
1070	29.2658265306	-24.8352142857	1939	0	0.8094351111	0.6476	0.86	0.591	0.8865	49.7578265556	0.6180067819	0.8730489551
1071	29.6188877551	-24.8352142857	1940	1	0.8092546667	0.4688	0.9025	0.5682	0.8612	45.4091728889	0.5137360849	0.8813664455
1072	29.9719489796	-24.8352142857	1941	0	0.8431195556	0.4094	0.9176	0.4604	0.9005	42.1514528889	0.4334048287	0.9089695836
1073	30.3250102041	-24.8352142857	1942	1	0.935219	0.4345	0.9654	0.4309	0.9659	41.8432576667	0.4326925121	0.9656499353
1074	30.6780714286	-24.8352142857	1943	0	0.9410935556	0.4265	0.9733	0.4996	0.9645	46.489881	0.460164993	0.9688800186
1075	31.0311326531	-24.8352142857	1944	1	0.8976794444	0.1229	0.9754	0.3341	0.9172	48.7691905556	0.1796975492	0.9454051358
1076	31.3841938776	-24.8352142857	1945	0	0.9033334444	0.0887	0.9817	0.3172	0.9181	51.274295	0.138633358	0.9488354248
1077	31.737255102	-24.8352142857	1946	1	0.975697	0.0228	0.9976	0.1816	0.9779	49.1441397778	0.0405135029	0.9876517742
1078	26.7943979592	-24.5637857143	1982	1	0.9375104444	0.6373	0.9532	0.4159	0.9805	42.1282026667	0.5033290353	0.9666572891
1079	27.1474591837	-24.5637857143	1983	0	0.9444825556	0.6944	0.9598	0.5132	0.9809	44.4612203333	0.5902054985	0.9702352965
1080	27.5005204082	-24.5637857143	1984	1	0.9607371111	0.6458	0.9761	0.5685	0.9826	45.6037864444	0.6046896154	0.9793392148
1081	27.8535816327	-24.5637857143	1985	0	0.9176612222	0.6525	0.9334	0.3684	0.9783	45.0145703333	0.4709197767	0.955322718
1082	28.2066428571	-24.5637857143	1986	1	0.870083	0.7059	0.8848	0.3554	0.971	43.9341206667	0.4727727504	0.9258980494
1083	28.5597040816	-24.5637857143	1987	0	0.8567531111	0.7924	0.8667	0.4786	0.9643	45.5479384444	0.5967626121	0.9128987548
1084	28.9127653061	-24.5637857143	1988	1	0.8183221111	0.8574	0.8081	0.539	0.9559	48.7376413333	0.6619000286	0.8758081519
1085	29.2658265306	-24.5637857143	1989	0	0.8033006667	0.6326	0.8511	0.5434	0.8921	48.565728	0.5846170748	0.8711178408
1086	29.6188877551	-24.5637857143	1990	1	0.7972024444	0.362	0.9139	0.53	0.8423	46.5289312222	0.4301793722	0.8766404396
1087	29.9719489796	-24.5637857143	1991	0	0.8330395556	0.3624	0.9235	0.4765	0.8829	44.9567902222	0.4116905471	0.9027437445
1088	30.3250102041	-24.5637857143	1992	1	0.9096598889	0.266	0.9604	0.3457	0.9432	44.306887	0.3006578388	0.9517222946
1089	30.6780714286	-24.5637857143	1993	0	0.9227498889	0.3258	0.9707	0.4724	0.9471	48.284659	0.3856374843	0.9587547919
1090	31.0311326531	-24.5637857143	1994	1	0.9059341111	0.1591	0.9785	0.418	0.9229	53.9885143333	0.2304758274	0.9498870832
1091	31.3841938776	-24.5637857143	1995	0	0.9225836667	0.0462	0.9933	0.3585	0.9281	55.552298	0.081851742	0.959593765
1092	31.737255102	-24.5637857143	1996	1	0.9761214444	0.0192	0.9988	0.2827	0.9772	48.0064453333	0.0359578668	0.9878819433
1093	27.1474591837	-24.2923571429	2033	0	0.9599604444	0.5244	0.9782	0.5029	0.98	47.6503535556	0.513425017	0.9790991727
1094	27.5005204082	-24.2923571429	2034	1	0.9677231111	0.4796	0.9832	0.4742	0.9835	48.2810758889	0.4768847138	0.9833499771
1095	27.8535816327	-24.2923571429	2035	0	0.9224818889	0.682	0.9344	0.341	0.9834	47.0872313333	0.4546666667	0.9582740223
1096	28.2066428571	-24.2923571429	2036	1	0.8985618889	0.735	0.9084	0.3252	0.9828	45.3892831111	0.4508998302	0.9441365482
1097	28.5597040816	-24.2923571429	2037	0	0.8926287778	0.6683	0.9105	0.3728	0.9718	45.5570298889	0.4786134665	0.9401518355
1098	28.9127653061	-24.2923571429	2038	1	0.8522876667	0.7441	0.871	0.4995	0.9516	46.7632586667	0.5977451753	0.9095178317
1099	29.2658265306	-24.2923571429	2039	0	0.8259841111	0.5565	0.8888	0.5387	0.8957	45.752154	0.5474553506	0.8922366601
1100	29.6188877551	-24.2923571429	2040	1	0.8334396667	0.3289	0.9382	0.5248	0.8707	44.9372	0.4043732459	0.903190602
1101	29.9719489796	-24.2923571429	2041	0	0.8583644444	0.3237	0.9415	0.4623	0.8996	45.6747473333	0.3807799237	0.9200732171
1102	30.3250102041	-24.2923571429	2042	1	0.9020551111	0.2459	0.9556	0.311	0.9395	46.2457041111	0.2746449991	0.9474816105
1103	30.6780714286	-24.2923571429	2043	0	0.9200248889	0.3278	0.9663	0.4314	0.9485	51.0541814444	0.3725314015	0.9573172655
1104	31.0311326531	-24.2923571429	2044	1	0.9377496667	0.229	0.9817	0.4361	0.9536	59.1942333333	0.3003064201	0.967445998
1105	31.3841938776	-24.2923571429	2045	0	0.9574048889	0.061	0.9966	0.4418	0.9604	59.0134937778	0.1071988862	0.9781651916
1106	31.737255102	-24.2923571429	2046	1	0.9822424616	0.0139	0.9994	0.306	0.9828	48.7286692222	0.02659206	0.9910304914
1107	27.1474591837	-24.0209285714	2083	0	0.9518957778	0.1659	0.9871	0.3644	0.9636	49.9471522222	0.2279990949	0.9752084482
1108	27.5005204082	-24.0209285714	2084	1	0.9667225556	0.2767	0.9855	0.3406	0.9805	49.4746977778	0.3053426859	0.9829936419
1109	27.8535816327	-24.0209285714	2085	0	0.9600381111	0.5365	0.9763	0.4645	0.9821	48.3042615556	0.4979105894	0.9791914114
1110	28.2066428571	-24.0209285714	2086	1	0.953066	0.6189	0.9652	0.3932	0.9858	46.4830298889	0.4808842604	0.9753912455
1111	28.5597040816	-24.0209285714	2087	0	0.9103764444	0.4453	0.9405	0.3265	0.9632	45.2537513333	0.3767568023	0.9517146609
1112	28.9127653061	-24.0209285714	2088	1	0.8448558889	0.3822	0.9038	0.3362	0.9199	45.4881806667	0.3577272829	0.9117789329
1113	29.2658265306	-24.0209285714	2089	0	0.8173903333	0.3257	0.909	0.4001	0.8786	45.5272784444	0.3590867181	0.8935415082
1114	29.6188877551	-24.0209285714	2090	1	0.8250984444	0.3198	0.9326	0.5021	0.8657	44.3630348889	0.3907326439	0.8979055997
1115	29.9719489796	-24.0209285714	2091	0	0.8454705556	0.3277	0.9226	0.3869	0.9021	45.5390518889	0.354847831	0.9122348441
1116	30.3250102041	-24.0209285714	2092	1	0.8703164444	0.3504	0.9197	0.2928	0.9372	47.8614487778	0.3190208955	0.9283675373
1117	30.6780714286	-24.0209285714	2093	0	0.9062112222	0.3759	0.9491	0.374	0.9495	54.4170697778	0.374947593	0.9492999579
1118	31.0311326531	-24.0209285714	2094	1	0.9591416667	0.2833	0.9852	0.4258	0.9727	62.4106728889	0.340231674	0.9789100976
1119	31.3841938776	-24.0209285714	2095	0	0.9762205556	0.0618	0.9968	0.3007	0.9793	59.7140322222	0.102528331	0.9879725115
1120	31.737255102	-24.0209285714	2096	1	0.9857989789	0	1	NA	0.9858	49.5621804444	NA	0.9928492295
1121	27.1474591837	-23.7495	2133	0	0.9396687778	0.0928	0.9907	0.377	0.9477	53.6654428889	0.1489382716	0.9687230603
1122	27.5005204082	-23.7495	2134	1	0.9496231111	0.2208	0.9866	0.4559	0.9615	51.5369492222	0.2975106251	0.9738883014
1123	27.8535816327	-23.7495	2135	0	0.9543367778	0.3964	0.9841	0.5707	0.9683	49.1712423333	0.4678429945	0.9761360684
1124	28.2066428571	-23.7495	2136	1	0.9615512222	0.511	0.9813	0.5452	0.9786	47.464226	0.527546298	0.9799481402
1125	28.5597040816	-23.7495	2137	0	0.8908464444	0.3935	0.9479	0.4643	0.9316	45.9854668889	0.4259782	0.939679319
1126	28.9127653061	-23.7495	2138	1	0.7841713333	0.3674	0.8735	0.3837	0.8656	47.8691114444	0.3753731327	0.8695320568
1127	29.2658265306	-23.7495	2139	0	0.7723055556	0.3848	0.8688	0.4221	0.8501	48.6886911111	0.4025878795	0.8593482809
1128	29.6188877551	-23.7495	2140	1	0.8050261111	0.3596	0.9171	0.5218	0.8506	44.8950408889	0.4257755389	0.8825991514
1129	29.9719489796	-23.7495	2141	0	0.8182396667	0.3924	0.904	0.4512	0.8808	45.3337184444	0.4197507824	0.8922492156
1130	30.3250102041	-23.7495	2142	1	0.845958	0.481	0.8922	0.3614	0.9313	48.800877	0.4127098765	0.9113308034
1131	30.6780714286	-23.7495	2143	0	0.8764448889	0.3614	0.9209	0.2828	0.9435	54.656507	0.3173049364	0.932063023
1132	31.0311326531	-23.7495	2144	1	0.9418861111	0.2149	0.973	0.2535	0.9667	59.6170376667	0.2326095218	0.969839769
1133	31.3841938776	-23.7495	2145	0	0.9742976667	0.0636	0.9954	0.2423	0.9787	54.34002	0.1007537104	0.9869793627
1134	27.5005204082	-23.4780714286	2184	1	0.9376776667	0.2228	0.9889	0.5894	0.9467	57.6628172222	0.3233644915	0.9673399773
1135	27.8535816327	-23.4780714286	2185	0	0.9324486667	0.4168	0.9828	0.7029	0.9452	54.0432011111	0.5232985978	0.963633361
1136	28.2066428571	-23.4780714286	2186	1	0.9427295556	0.5409	0.9732	0.6041	0.9655	51.7767301111	0.5707557904	0.9693347088
1137	28.5597040816	-23.4780714286	2187	0	0.8817088889	0.3989	0.9537	0.5627	0.914	48.064254	0.4668490641	0.9334280666
1138	28.9127653061	-23.4780714286	2188	1	0.768506	0.368	0.8793	0.4573	0.8342	49.570708	0.4078187326	0.8561564751
1139	29.2658265306	-23.4780714286	2189	0	0.75362	0.415	0.8584	0.4754	0.8259	52.0852174444	0.4431513926	0.8418364424
1140	29.6188877551	-23.4780714286	2190	1	0.8243376667	0.4139	0.9197	0.5448	0.871	46.8538906667	0.4704135183	0.8946877757
1141	29.9719489796	-23.4780714286	2191	0	0.8464906667	0.4119	0.9154	0.4355	0.9076	45.0915507778	0.4233713713	0.9114833132
1142	30.3250102041	-23.4780714286	2192	1	0.8328235556	0.4312	0.8879	0.3451	0.9193	49.2131391111	0.3833752931	0.9033272134
1143	30.6780714286	-23.4780714286	2193	0	0.852153	0.306	0.9077	0.2519	0.9279	55.389248	0.2763269403	0.9176888538
1144	31.0311326531	-23.4780714286	2194	1	0.9306596667	0.2418	0.9644	0.2501	0.9629	58.6608951111	0.2458799756	0.9636494163
1145	31.3841938776	-23.4780714286	2195	0	0.9807316667	0.0246	0.9979	0.1764	0.9827	51.4222016667	0.0431785075	0.9902416742
1146	27.8535816327	-23.2066428571	2235	0	0.903982	0.3261	0.9827	0.7191	0.9146	59.5408538889	0.4487150976	0.9474278396
1147	28.2066428571	-23.2066428571	2236	1	0.938132	0.5827	0.9666	0.5833	0.9665	59.5483183333	0.5829998456	0.9665499974
1148	28.5597040816	-23.2066428571	2237	0	0.8830162222	0.4081	0.9559	0.5868	0.9132	52.2657588889	0.4814013067	0.9340622546
1149	28.9127653061	-23.2066428571	2238	1	0.8100022222	0.3772	0.9196	0.5428	0.8536	49.3033691111	0.445096	0.8853717122
1150	29.2658265306	-23.2066428571	2239	0	0.8239734444	0.4112	0.9176	0.5306	0.873	50.3887726667	0.463331323	0.8947445549
1151	29.6188877551	-23.2066428571	2240	1	0.8802736667	0.4053	0.9526	0.5659	0.9132	46.3338228889	0.4723213962	0.9324839961
1152	29.9719489796	-23.2066428571	2241	0	0.8680278889	0.3688	0.9295	0.3918	0.9228	44.0639375556	0.3799522482	0.9261378826
1153	30.3250102041	-23.2066428571	2242	1	0.8457196667	0.3616	0.9026	0.3038	0.9233	47.4823615556	0.3301896002	0.9128326633
1154	30.6780714286	-23.2066428571	2243	0	0.853645	0.2306	0.9151	0.2111	0.9235	53.8606362222	0.2204195608	0.9192808115
1155	31.0311326531	-23.2066428571	2244	1	0.9189985556	0.1809	0.9618	0.2157	0.9529	56.5388168889	0.1967732224	0.9573293153
1156	31.3841938776	-23.2066428571	2245	0	0.9792035556	0.0093	0.9988	0.1398	0.9803	50.7136933333	0.017439839	0.9894635339
1157	28.2066428571	-22.9352142857	2286	1	0.9370183333	0.4347	0.9749	0.5668	0.9581	61.3838915556	0.4920378632	0.9664269943
1158	28.5597040816	-22.9352142857	2287	0	0.9182732222	0.3905	0.9733	0.6043	0.9387	56.0372431111	0.4744253116	0.9556869351
1159	28.9127653061	-22.9352142857	2288	1	0.8787855556	0.3379	0.9714	0.6696	0.8955	51.9130634444	0.4491470769	0.9319071188
1160	29.2658265306	-22.9352142857	2289	0	0.8824586667	0.3331	0.9701	0.6398	0.9012	51.9874297778	0.4381074725	0.9343815743
1161	29.6188877551	-22.9352142857	2290	1	0.9147922222	0.3314	0.9753	0.5816	0.9336	48.1477251111	0.4222173932	0.9539945309
1162	29.9719489796	-22.9352142857	2291	0	0.8961075556	0.2582	0.9504	0.3068	0.9377	44.4411473333	0.2804097699	0.9440072877
1163	30.3250102041	-22.9352142857	2292	1	0.8643604444	0.2608	0.9245	0.2559	0.9262	44.6488113333	0.258326766	0.9253492192
1164	30.6780714286	-22.9352142857	2293	0	0.8723186667	0.2186	0.9377	0.2595	0.9231	49.4103081111	0.2373005647	0.9303427236
1165	31.0311326531	-22.9352142857	2294	1	0.9317954444	0.1584	0.9743	0.2531	0.9547	52.3740398889	0.1948531713	0.9644004251
1166	31.3841938776	-22.9352142857	2295	0	0.9823642222	0.0002	1	0.7381	0.9824	50.8974984444	0.0003998916	0.9911218725
1167	28.5597040816	-22.6637857143	2337	0	0.9319422222	0.2537	0.9891	0.6615	0.9402	57.9192924444	0.366745083	0.9640302908
1168	28.9127653061	-22.6637857143	2338	1	0.901257	0.2025	0.9927	0.7836	0.9049	54.8206593333	0.3218314573	0.9467687922
1169	29.2658265306	-22.6637857143	2339	0	0.9045781111	0.1623	0.9919	0.7027	0.9096	53.8999756667	0.2636952832	0.9489689613
1170	29.6188877551	-22.6637857143	2340	1	0.9338794444	0.1838	0.99	0.5782	0.9419	50.8080251111	0.2789321785	0.9653512087
1171	29.9719489796	-22.6637857143	2341	0	0.9339228889	0.2079	0.9821	0.4356	0.9492	47.2235946667	0.2814646154	0.9653697717
1172	30.3250102041	-22.6637857143	2342	1	0.8922632222	0.2079	0.9651	0.3882	0.9196	44.223336	0.2707826875	0.9418007747
1173	30.6780714286	-22.6637857143	2343	0	0.875057	0.1815	0.9612	0.3672	0.9044	45.2947526667	0.2429261892	0.9319353345
1174	31.0311326531	-22.6637857143	2344	1	0.9190336667	0.1105	0.9815	0.3163	0.9345	46.6447382222	0.1637823336	0.9574235386
1175	31.3841938776	-22.6637857143	2345	0	0.9568313333	0.002	0.9998	0.3039	0.957	47.5018327778	0.0039738477	0.9779319297
1176	29.2658265306	-22.3923571429	2389	0	0.884628	0.087	0.9956	0.7314	0.8869	58.8469107778	0.1555029326	0.9381117025
1177	29.6188877551	-22.3923571429	2390	1	0.9058368889	0.1029	0.9945	0.6746	0.9094	54.0064195556	0.1785629325	0.9500481118
1178	29.9719489796	-22.3923571429	2391	0	0.8978526667	0.0755	0.9942	0.6023	0.9018	49.863748	0.1341801416	0.945748481
1179	30.3250102041	-22.3923571429	2392	1	0.8715253333	0.1029	0.9884	0.5742	0.8787	46.1872608889	0.1745242357	0.9303273312
1180	30.6780714286	-22.3923571429	2393	0	0.8997998889	0.1315	0.9863	0.52	0.9098	45.7772191111	0.2099155794	0.9465067665
1181	31.0311326531	-22.3923571429	2394	1	0.9312754444	0.0683	0.9939	0.4474	0.9363	44.7639451111	0.1185085127	0.9642405657
