# Supplementary material for: National-scale cropland mapping based on spectral-temporal features and outdated land cover information
Source: PLoS One. 2017 Aug 17;12(8):e0181911. doi: 10.1371/journal.pone.0181911 (PMC5560701; doi:10.1371/journal.pone.0181911)
Supplement: S2 File — The file provides the overall accuracy, the F-score for the cropland and the non-cropland classes, the elevation, the slope, the mean annual rainfall, the mean annual temperature, the crop diversity, the irrigation proportion, the river density, the road density, the field density, the distance to roads, the distance to rivers, the distance to settlements, and the distance to fields at 4680 locations. (CSV) [file pone.0181911.s002.csv]

	spatial_oa	spatial_fscorec	spatial_fscorenc	altitude_sa.tif	annual_prec_sa.tif	annual_temp_sa.tif	density_roads.tif	density_water.tif	dist2field.tif	field.density.tif	dist2roads.tif	dist2settlements.tif	dist2water.tif	settlement_density.tif	slope_sa.tif	spam_p_10km_num_crops_interp.tif	irra_africa2010_sa_irrigation_proportion.tif
379	0.894847672049073	0.325045514756647	0.939697308135055	497	316	22.3999996185303	10.0614576339722	2.85866618156433	0	8335.2744140625	0	23758.3601654129	0	0	NA	9	0.161078238001315
380	0.895423878318773	0.317941900226497	0.940162158654564	526	322	22.2999992370605	11.0087738037109	3.39570498466492	1952.71928226698	8987.287109375	1855.32484671114	26964.4884988001	1855.32484671114	0	0.556750739905465	9	0.0177514792899408
476	0.892303781870111	0.362681724392523	0.937627641163127	559	324	22.1000003814697	8.83955192565918	4.34771203994751	3902.29455547928	2219.28540039062	858.307885753815	16074.9300938993	1855.32484671114	14.1471061706543	0.641865612641251	8	0
477	0.889851768775886	0.286189366721836	0.937997709723116	585	346	21.7999992370605	10.7534990310669	4.67788934707642	858.307885753815	4291.86279296875	858.307885753815	9387.90308649	5149.84729091079	14.1471061706543	0.413835118214323	11	0
478	0.891329258011932	0.281453999176201	0.938949277835434	619	352	21.7000007629395	11.2947807312012	3.73908495903015	927.662423336922	2268.88745117188	858.307885753815	20787.1296861205	9486.5705966518	0	0.182002265104789	11	0
479	0.898041694634919	0.277549073519762	0.942967030582692	620	351	21.7000007629395	11.2723865509033	3.62224745750427	2736.85840652538	5707.1650390625	5631.74051331186	11929.9948994639	12987.273925603	14.1471061706543	0.808822410824073	11	0
480	0.898506095024621	0.275975516737278	0.943217918762398	658	369	21.6000003814697	13.0299510955811	3.75994467735291	1855.32484671114	5982.2236328125	4088.56863470984	18348.7372116972	16697.9236188776	0	0.469917008389877	11	0
481	0.896266099613905	0.254646235409355	0.94220646448691	563	340	22.2000007629395	11.3606786727905	3.27375483512878	7421.29938617678	6033.26513671875	1855.32484671114	13863.7952169616	11131.9490793496	28.2942123413086	0.719413679654768	11	0
482	0.894191162928542	0.255863616502715	0.940972737786664	474	342	23.2999992370605	9.59673881530762	2.85781955718994	3791.31419137981	4029.46826171875	0	6132.5415381965	1855.32484671114	42.4413185119629	0.977121905813133	11	0
576	0.892464719349911	0.359630658726955	0.938217988745494	678	354	21.3999996185303	11.0128803253174	4.34281730651855	1949.74708855302	1286.29992675781	11427.1675221401	11449.9342706632	857.486550124191	14.1471061706543	0.553211383778148	11	0
577	0.88880792760116	0.254644682231536	0.938333790590854	635	347	21.6000003814697	12.9069566726685	3.89694905281067	1949.83764737719	996.968322753906	1949.83764737719	2734.71011848005	11697.122775342	28.2942123413086	0.515063023407535	11	0.0019723865877712
578	0.890696103304327	0.259509658558901	0.939294008888616	714	373	21.1000003814697	13.8689022064209	4.09203433990479	3808.4153755521	1232.52465820312	927.662423336922	12090.0352847448	16053.4482416389	28.2942123413086	0.961208509392707	11	0
579	0.900821229674939	0.254984582520733	0.945314923893615	739	392	21	13.9465913772583	3.77752161026001	3789.6404194478	2037.8271484375	927.662423336922	5670.60758431423	27074.9898374156	14.1471061706543	0.495958587084052	11	0
580	0.901078144203218	0.259739284025378	0.945305386433978	735	415	21.1000003814697	15.1503238677979	3.73021960258484	927.662423336922	4821.24658203125	927.662423336922	15043.9727181836	15105.5314694598	14.1471061706543	0.269560767260183	11	0
581	0.897884746587349	0.227244969154506	0.943892876626869	620	379	22.1000003814697	13.0092658996582	3.20649337768555	0	5641.94140625	2912.11842344232	18012.0857037947	8392.85700958832	0	0.489883671360965	11	0
582	0.895761830764829	0.235573378349466	0.942495395352808	481	362	23.2999992370605	11.5236701965332	2.85446667671204	1263.2484336107	6621.09912109375	3171.84068084263	9626.91070658233	0	28.2942123413086	0.851959363805415	11	0
583	0.882736826306301	0.237850631194616	0.935195356254972	491	435	23.1000003814697	11.4931039810181	2.52741837501526	3171.59016298656	6585.19970703125	5053.34303153684	10512.4554456534	9026.40814161456	28.2942123413086	0.796493351330601	11	0
584	0.884099069256131	0.244868765640862	0.935801199490406	508	492	22.8999996185303	10.924298286438	2.05984950065613	5052.78394433945	18731.91015625	5768.4431787784	15308.0299978397	9026.40814161456	14.1471061706543	0.338484509578758	11	0.00394477317554241
585	0.89602589533103	0.246849212937396	0.942894453860175	431	485	23.2000007629395	8.30621719360352	2.64588475227356	2526.46191141449	14906.83984375	2782.98727015995	10765.6861124965	10523.7530963256	28.2942123413086	0.401173158845608	11	0.00262984878369494
586	0.899724806718885	0.243587395856353	0.944812994245478	418	498	23.2000007629395	10.8872356414795	4.51362228393555	927.662423336922	3109.34692382812	1855.32484671114	2912.07554333949	13677.2361193284	56.5884246826172	0.363719465980432	11	0
587	0.918171496352536	0.187323924702108	0.955488534135804	384	482	23.5	11.8220415115356	4.61307716369629	927.662423336922	2190.95288085938	927.662423336922	1949.85314816167	2043.8750345838	70.7355270385742	0.695933180036966	11	0
588	0.91995049979655	0.189865514247244	0.956191256766212	371	487	23.6000003814697	9.3495454788208	4.21281909942627	9478.14119658048	665.0849609375	0	10283.6873045391	1263.2484336107	28.2942123413086	1.09213183948641	12	0
589	0.917057443996977	0.229522517657806	0.953071615325634	206	407	24.7000007629395	8.40428829193115	3.30076956748962	27456.0655512327	0	0	2526.61364531397	0	42.4413185119629	NA	12	0.000657462195923734
674	0.906708877337541	0.399686793531419	0.946752682332365	690	336	21.5	7.62685871124268	3.56138920783997	1855.32484671114	4373.62939453125	1262.6878316222	6852.94120536497	1855.32484671114	28.2942123413086	0.638614499939555	8	0.00920447074293228
675	0.896622309203756	0.376605022555589	0.941255120402843	739	359	21.1000003814697	8.68618679046631	3.8879873752594	2043.50683017541	6048.85302734375	0	11332.2347140311	8392.81482860192	28.2942123413086	0.581671225226842	11	0.000657462195923734
676	0.893969368704529	0.36109812704519	0.939837386663612	753	370	21	11.147385597229	3.67347979545593	2525.41077509877	2629.77368164062	0	11992.5707637284	8839.55182679264	28.2942123413086	0.295824706121499	11	0
677	0.894129834178689	0.323203820153174	0.940457451042801	775	386	20.7999992370605	13.703070640564	3.29464292526245	2732.20869912383	1896.54724121094	1262.6878316222	8174.47601716946	12451.2491381647	42.4413185119629	0.530165973275769	11	0
678	0.895690869038242	0.315612637548845	0.941421209546701	770	390	20.7999992370605	14.2990045547485	2.89092063903809	2569.82637331756	1863.02331542969	2525.41077509877	3808.26631258253	29656.9617405561	28.2942123413086	0.44790432370051	11	0
679	0.904968020485569	0.31197589020111	0.946843896762754	722	384	21.1000003814697	14.4217672348022	2.49395751953125	3710.64969372065	2262.85131835938	856.608793571292	16359.6880140006	13843.9849904163	0	0.419706581392107	12	0
680	0.905471681192109	0.307557311390964	0.947163054624348	651	387	21.6000003814697	14.159083366394	2.53706884384155	2732.20869912383	6497.10986328125	1855.32484671114	13070.9210905266	3787.85263251032	14.1471061706543	0.851678055845424	12	0.000657462195923734
681	0.905576668861784	0.297534779861948	0.947419422139331	625	417	21.8999996185303	15.2621650695801	2.91208577156067	4086.97021237941	6052.0107421875	4382.22704497772	6535.78702851364	4414.47671230713	14.1471061706543	0.983568887130566	12	0
682	0.901913700752712	0.292585055782852	0.945351992754868	591	466	22.3999996185303	14.6004428863525	2.639888048172	6715.74213048074	9755.86328125	8197.06418995497	10927.472875368	12591.2919274685	28.2942123413086	0.713907552556323	13	0
683	0.890908406594703	0.286241618893802	0.939247694056863	551	517	22.6000003814697	16.0099468231201	2.16735219955444	2732.06256624512	9010.6279296875	1262.65269563899	8555.22294607672	23323.8582690478	28.2942123413086	1.44686026273576	13	0.0131492439184747
684	0.889469162308234	0.28174555568686	0.938423961792283	492	534	22.7999992370605	17.6901893615723	1.82414507865906	0	14104.63671875	856.608793571292	4513.47623965946	24361.7687070648	28.2942123413086	0.295824706121498	13	0.0203813280736358
685	0.88878733932166	0.269835275521088	0.938174614837061	557	613	22.3999996185303	18.8612689971924	2.880943775177	0	11957.5986328125	3268.12863620864	7793.78437539096	26101.5763159605	14.1471061706543	1.79668858174168	13	0
686	0.894077354703303	0.258856350837493	0.941173967356583	475	558	22.7999992370605	14.933723449707	4.20727348327637	0	4168.88037109375	927.662428205565	9540.13500815371	17618.2989285459	42.4413185119629	2.14981563732143	13	0
687	0.910029324782746	0.222886160779196	0.950446290396561	369	492	23.3999996185303	15.4133882522583	5.93210172653198	2525.27024189286	2032.96044921875	5823.76604945912	5050.98601435449	856.608793571292	56.5884246826172	1.04470624132594	13	0
688	0.916183259957989	0.209245270532907	0.953763406470217	450	535	23	12.9664516448975	5.31062030792236	18827.470264982	274.405578613281	5222.54636703595	12981.7511197528	10102.4852062797	14.1471061706543	3.6452060502718	12	0
689	0.930230070053632	0.156724925781264	0.961325414577372	387	488	23.5	10.0754156112671	3.87309861183167	32109.5890862617	0	1262.6878316222	14150.4620371514	15770.2611956579	28.2942123413086	0.510666163737018	12	0
772	0.905411120336016	0.445739511610593	0.944800212989546	807	383	21.1000003814697	7.84685802459717	2.4691150188446	855.777879213235	3933.26708984375	6534.67982810446	16906.1934527974	7573.27539368958	0	0.583845384894254	11	0
773	0.915596345902137	0.404276420987034	0.95258309176809	794	376	21.1000003814697	9.18975734710693	2.37930202484131	1855.32484671114	3826.53735351562	1262.12436835909	4943.93888252251	13238.8100783286	14.1471061706543	0.543359595406489	11	0.00723208415516108
774	0.910507349392711	0.400078605537394	0.94952043789643	788	375	21	9.02508640289307	2.61713576316833	1262.12436835909	6248.09765625	1262.12436835909	14090.7934864439	15862.9627069075	14.1471061706543	0.365483538289172	11	0
775	0.896334161571076	0.371650707273187	0.94171435680233	750	367	21	9.62298202514648	3.03977155685425	3546.48233592107	6545.6572265625	4086.27347298596	10095.7710365239	22685.6469613811	42.4413185119629	0.602543038298937	11	0
776	0.893435154401886	0.366048694821702	0.939884418288847	797	387	20.7000007629395	11.6743240356445	2.0754816532135	1855.32484671114	3037.71850585938	1262.12436835909	10640.756061344	21815.359183645	28.2942123413086	0.505959787140561	11	0
777	0.895223779025838	0.330738277914323	0.941347542065816	848	417	20.2999992370605	12.8298511505127	1.54355704784393	1711.55576491682	5748.1259765625	2524.14278874497	8190.10969413955	23247.4355836759	14.1471061706543	0.452485593736169	11	0
778	0.896152128521435	0.330231686553654	0.94176533791693	762	389	20.7000007629395	12.6726169586182	1.81626188755035	6270.82888041739	6884.7509765625	855.777879213235	11041.7424483282	25079.1292689499	14.1471061706543	0.369539323405891	11	0
779	0.910348964470777	0.324662064338566	0.950097924071655	708	386	21	18.0161552429199	1.82737863063812	4664.04894988075	10803.671875	855.777879213235	12543.8654520731	8989.81073114562	28.2942123413086	0.387640531343483	12	0
780	0.909235636897827	0.322902347420428	0.949392627744491	693	425	21.1000003814697	26.487117767334	2.23357439041138	0	9773.1474609375	4086.44797014597	7787.94390777552	5823.27781858055	28.2942123413086	0.777503904217239	12	0
781	0.911154358114891	0.310578691140773	0.950797974241708	740	523	20.8999996185303	22.9487648010254	2.46985650062561	855.777879213235	4685.0556640625	2524.14278874497	9888.41826486415	17955.2915351537	28.2942123413086	0.559851222061745	12	0
782	0.906143829448571	0.306407219199477	0.947861086176075	598	522	22	18.5245342254639	1.97441494464874	0	9328.9267578125	3267.25816212932	2524.29611845057	25031.9386246958	70.7355270385742	1.40321191802472	14	0.000657462195923734
783	0.890807776387714	0.293673053611008	0.939440743765777	875	826	20.6000003814697	21.8932781219482	1.29298114776611	0	9866.2666015625	8734.57221291091	3167.45439512531	35350.0439712018	56.5884246826172	3.52608449656985	13	0
784	0.889028643999149	0.289296044865584	0.93832087440941	992	1070	19.6000003814697	20.4414482116699	0.984449803829193	0	10878.4208984375	8522.49848272577	3808.03280618588	30614.0037891735	113.176849365234	3.95470031828503	13	0
785	0.883896118480603	0.269032023306173	0.935645252961517	569	679	22.2000007629395	21.6143569946289	2.22038602828979	0	10277.271484375	927.662423336922	3893.42273370054	18363.6688187655	70.7355270385742	0.802195564360143	13	0
786	0.889445751168695	0.260726989702494	0.938705390599748	650	724	21.7000007629395	19.6989898681641	3.36478590965271	0	7945.236328125	9381.04578456509	6270.88851398862	9800.79164582947	84.8826370239258	2.30769577790609	13	0
787	0.911302384961593	0.214226292189592	0.951554947605029	526	601	22.3999996185303	16.8262233734131	5.26435470581055	2782.98727015995	3808.05883789062	855.777879213235	6909.06328093031	2911.61597409534	84.8826370239258	0.931086044974462	13	0
788	0.917394926278849	0.202705787541473	0.954752768167413	393	502	23.1000003814697	14.1495990753174	6.16780757904053	13360.7198609218	265.366577148438	2043.20218906703	11164.1743589574	9536.43704634133	28.2942123413086	0.27981354970108	11	0
789	0.939515020061718	0.110091507689983	0.967026823302434	439	514	22.8999996185303	10.8732070922852	5.21235227584839	31026.9327980948	0	0	24169.5734639609	12148.3163921121	0	0.44641837640164	11	0
871	0.914798500380868	0.472326672962591	0.950908010612679	788	381	21.3999996185303	8.87421894073486	2.07487940788269	854.942337868671	8613.728515625	5046.44504023008	8747.48471055391	3266.38344483738	14.1471061706543	0.38852938257739	11	0.00657462195923735
872	0.912224250408318	0.465099195815796	0.949564504931589	897	417	20.7000007629395	10.4669933319092	2.42665696144104	854.942337868671	5940.4892578125	4510.97215241788	9584.59715120744	16764.8204464558	14.1471061706543	1.75603839121253	11	0
873	0.906465385833254	0.44840917044921	0.946552512261683	890	421	20.5	11.8292150497437	2.39228701591492	0	4440.68408203125	854.942337868671	11262.5860947813	27948.0267317626	14.1471061706543	0.341970759583383	11	0
874	0.900613596065638	0.437606343616241	0.943074379772547	799	395	20.7999992370605	12.7600173950195	2.08051466941833	1945.27223949859	6003.4228515625	3165.40074563077	10628.6582876977	30647.371830379	28.2942123413086	0.414691468584329	11	0
875	0.887126107832771	0.422324603491382	0.93511516126222	793	394	20.7000007629395	15.6128787994385	2.41609215736389	927.662418468278	4170.08251953125	4660.21762291722	1945.28800187098	28064.5810965515	70.7355270385742	0.460475506137846	11	0
876	0.884020599311174	0.411858637898169	0.933265080880431	799	399	20.6000003814697	17.5992851257324	1.47721517086029	1261.5225682234	3231.021484375	5631.22812267547	5299.96157149136	22280.2829913309	42.4413185119629	0.293022882330819	11	0.00591715976331361
877	0.884566118220368	0.399479001636084	0.933820741331641	812	408	20.3999996185303	16.9767036437988	0.555284678936005	1261.5225682234	8453.7626953125	1709.88467957762	15823.9254561155	29694.6325783449	0	0.462111383921716	11	0.0723208415516107
878	0.88703260687735	0.390786207675041	0.935368027599478	812	417	20.3999996185303	22.8383045196533	1.53982090950012	3807.89003818475	12457.841796875	6549.69927156146	8831.44523960255	24808.4462227003	14.1471061706543	0.369978151780549	11	0
879	0.897037916444844	0.382169801374045	0.941573669410965	743	415	20.7000007629395	28.9508876800537	1.91695249080658	0	22159.166015625	3710.64969250349	11319.2333562158	7915.46075359286	28.2942123413086	0.244052065613765	12	0.0335305719921104
880	0.897995120916166	0.369450890142361	0.942283468581554	786	496	20.3999996185303	32.4152183532715	2.61623334884644	1945.36429747051	16011.9755859375	2523.15159734053	3165.54984339832	7694.48098159288	28.2942123413086	1.17768352024257	12	0.00131492439184747
881	0.894705658827163	0.332233595335826	0.940799866023815	700	527	21	40.8948249816895	2.66441917419434	1855.32484671114	6453.4990234375	0	7572.09752078671	12089.8541394984	56.5884246826172	1.22509720824502	12	0.0019723865877712
882	0.891904144831613	0.321300959229492	0.939264954109227	777	675	20.7999992370605	36.9125709533691	1.83952879905701	854.942337868671	10922.7685546875	1709.88467957762	1945.19592403534	21622.1110367469	99.0297393798828	7.46487692832975	13	0
883	0.882262196503934	0.305684641617517	0.933873967586608	1322	1490	17.2999992370605	29.6847057342529	0.323599398136139	0	12802.1630859375	0	6055.94816818398	30592.9319011874	99.0297393798828	1.79315559006427	10	0
884	0.881837203420795	0.29703976324217	0.933687608992143	1074	1238	19	21.7954483032227	0.427766501903534	854.942337868671	15889.4697265625	1855.32484671114	1261.49315683504	18383.6960579066	155.6181640625	4.33162064822775	12	0.00788954635108481
885	0.883958096045636	0.279606950767446	0.935180483019287	542	696	22.2000007629395	21.8736057281494	1.56817746162415	0	15428.5673828125	2523.00964404999	3807.88029927926	7914.54442465445	141.471054077148	0.599362448212875	12	0
886	0.890626852437406	0.267423584274043	0.939020181711986	475	611	22.5	20.2159290313721	3.01199507713318	0	13278.50390625	854.942337868671	2727.38523360612	0	84.8826370239258	1.21297448031456	13	0
887	0.911378266844785	0.239135767355863	0.951030203935437	427	549	22.7000007629395	14.9091691970825	5.64386558532715	854.942337868671	6000.27294921875	854.942337868671	4409.17246127528	4638.31211548308	84.8826370239258	0.465799631824707	12	0.0177514792899408
888	0.920325215557966	0.218152265755973	0.955951861011954	387	504	22.8999996185303	14.8406963348389	7.45917463302612	16985.2710877541	491.438079833984	7852.21259813628	18267.1321959572	5822.60276523029	0	0.676641421209639	12	0
889	0.940880011065785	0.146510675111982	0.967079010610222	381	484	22.8999996185303	11.177659034729	5.70010423660278	32739.8211526438	0	6055.8861435985	11426.3936982375	6055.8861435985	14.1471061706543	0.29535174255083	11	0
970	0.907507840363383	0.46977261389574	0.945735925512501	781	376	21.6000003814697	7.79538059234619	2.62354350090027	0	10272.578125	1855.32484671114	2782.98727015995	854.04950212501	28.2942123413086	NA	11	0.0282708744247206
971	0.920488286935948	0.482690177459269	0.954931704025975	837	405	21.2000007629395	10.9408473968506	2.16940355300903	2724.98942581357	11748.5439453125	854.04950212501	15545.859703832	11315.9928280248	14.1471061706543	0.388554081240267	11	0
972	0.916330264107164	0.478211804776241	0.952404960443799	907	432	20.6000003814697	11.7695198059082	1.59827184677124	3265.44943521368	5595.00146484375	3163.2302046582	16031.3658840781	27556.9124323587	14.1471061706543	0.386996276416453	11	0
973	0.906018502846073	0.464448666468025	0.946578000326913	911	439	20.3999996185303	15.0516891479492	1.54532837867737	927.662423336922	6774.43115234375	2782.98727015995	9310.88143935376	32772.2227302356	14.1471061706543	0.249201263844362	11	0.051939513477975
974	0.898542462856574	0.45502326115102	0.941895703513314	803	405	20.7999992370605	17.177547454834	0.71992039680481	0	7140.744140625	5657.5994358835	6911.20914129088	24493.7258178443	56.5884246826172	0.355497051463967	11	0.0276134122287968
975	0.879845207871093	0.440071810381135	0.930663717689396	874	435	20.2999992370605	24.4991798400879	0.399974793195724	3807.6897919798	3111.36059570312	8167.46376509265	4406.56690247763	17621.2494840552	99.0297393798828	0.440810476314671	11	0
976	0.876473894683185	0.432351658000719	0.92845195131941	882	442	20	33.543327331543	0.374173432588577	854.04950212501	3866.9541015625	927.662423336922	5097.42969902128	6549.53482356561	99.0297393798828	0.522746455242008	11	0
977	0.877823764882382	0.424694705361284	0.929609416054414	824	422	20.2000007629395	32.1987533569336	0.136478587985039	927.662423336922	9970.634765625	1943.70260882656	13352.3818921811	20684.6185234006	28.2942123413086	0.129529573660872	12	0.0111768573307035
978	0.879890928996519	0.417627699809774	0.930838613336497	1044	537	18.8999996185303	36.9274864196777	1.48366189002991	4509.4506160941	11922.888671875	3710.64969250349	10086.3894598136	23717.2062634317	28.2942123413086	5.65934473453535	12	0
979	0.894873587758872	0.408030661140338	0.940327260774289	1263	773	17.5	34.8677978515625	1.68035340309143	5096.73000813789	18065.255859375	6493.63696266497	11316.0608082461	7035.67527423741	28.2942123413086	5.2218009398617	13	0
980	0.894602368983618	0.394545344844297	0.940258428586449	1416	1034	16.5	41.3109169006348	2.20615220069885	4509.4506160941	13717.4658203125	4942.73621356296	6493.63696266497	9394.54438149044	70.7355270385742	4.55940137167619	13	0
981	0.889527979002159	0.33425410081274	0.938027900418354	1437	1232	16.3999996185303	42.0822944641113	2.16609477996826	0	14440.2470703125	0	6304.26140928387	3807.6897919798	84.8826370239258	0.889758801539236	11	0.0019723865877712
982	0.886916547036341	0.326477094880156	0.936465815591788	1425	1468	16.5	42.3038444519043	0.446016550064087	0	23885.82421875	927.662423336922	6895.36486319201	13914.9363491929	99.0297393798828	1.84237464042398	11	0.00394477317554241
983	0.874798232759335	0.304156083223643	0.929700259118669	1293	1675	17	32.4049263000488	1.40536737442017	1260.95325458114	40997.9140625	5450.1273563329	5096.76780044406	22693.4565125263	141.471054077148	3.3027206314311	10	0.000657462195923734
984	0.875906601246231	0.298266699648063	0.930296535897489	601	784	21.6000003814697	30.1894054412842	1.24082052707672	854.04950212501	26362.478515625	927.662423336922	5298.74112121448	7741.98662384852	141.471054077148	1.40429899133802	11	0
985	0.879748421919084	0.274734864360563	0.933003642798905	494	666	22.2000007629395	27.1948909759521	2.17949295043945	927.662423336922	13816.8671875	854.04950212501	1943.81102433748	9439.94585872617	127.323951721191	0.278906792175912	13	0
986	0.886955673460316	0.266502708861098	0.937060213901938	496	635	22.2000007629395	23.0194053649902	3.44186067581177	854.04950212501	11740.3212890625	1855.32484671114	4716.310002223	9575.42716448832	99.0297393798828	0.947147499605062	13	0.000657462195923734
987	0.915458493921423	0.234314455825357	0.953637520206326	413	549	22.6000003814697	15.7356443405151	6.00054121017456	4369.71927225702	4177.3369140625	4406.04889810339	927.662423336922	0	70.7355270385742	0.558825560233912	12	0
988	0.922695392014499	0.218937378635785	0.957487263979085	394	512	22.6000003814697	13.4448928833008	6.67969608306885	20565.280007801	145.572998046875	10101.8883593088	17958.6501788844	5298.72803058699	0	0.354447352046174	12	0
989	0.951715186843469	0.116492319547622	0.973238700672409	308	447	23	10.3048238754272	6.60774517059326	37671.1289507304	0	0	12570.3392113039	1855.32484671114	14.1471061706543	0.459219113778573	11	0
990	0.951075893172819	0.124917936524993	0.972568896217335	346	454	22.7000007629395	7.36022186279297	5.46865701675415	55308.0753610423	0	6981.02842073882	11945.1747811293	8348.96180909825	14.1471061706543	0.397193581668251	10	0
1070	0.907597563544151	0.469431803346338	0.94674094927952	806	389	21.3999996185303	8.44641494750977	2.96236348152161	1706.40883440885	14458.6396484375	853.204423236256	5093.89212348984	5041.73940339597	70.7355270385742	0.264936815279651	11	0.00131492439184747
1071	0.91577184686414	0.502905968133646	0.951584499088177	878	427	21	11.4690341949463	2.21500039100647	1855.32484671114	10857.353515625	0	10720.6804208329	19771.5368813042	28.2942123413086	0.39522143011641	11	0.00394477317554241
1072	0.910998456947744	0.497257745669703	0.948719406554989	963	459	20.2999992370605	12.4687261581421	1.20884537696838	2722.60613775559	7016.6328125	2520.79804999023	11411.1252028367	35192.3042075526	14.1471061706543	0.437738007955934	11	0
1073	0.893681370345357	0.470039309204422	0.938484275933964	952	460	20.2000007629395	18.8284492492676	0.354240536689758	927.662423336922	9705.7919921875	3412.81765700477	6549.42575313417	24038.4963452866	28.2942123413086	0.629044352910438	11	0.00328731097961867
1074	0.884168486677804	0.458647730001846	0.93249123931329	814	417	20.7999992370605	24.5357532501221	0.399974793195724	0	6779.6357421875	5297.50173655932	6907.44800273172	10209.9653111949	84.8826370239258	0.531679350439903	11	0
1075	0.861446984323665	0.443418767362662	0.917750700382606	948	475	19.7999992370605	34.7721366882324	0.399974793195724	1260.3811037309	3947.36474609375	853.204423236256	3264.40939773693	14148.2278016038	141.471054077148	1.4897554589761	11	0
1076	0.857732964603288	0.436785857110508	0.915384098136215	1248	657	18	41.3532524108887	0.399974793195724	1942.21726573704	6414.35595703125	1260.34525124232	2722.48233491561	5041.73940339597	127.323951721191	6.77123975899093	12	0
1077	0.858662091628127	0.435274798629946	0.916164590825433	900	460	19.7000007629395	38.6556854248047	0.5173659324646	0	12845.587890625	5565.97453970402	13347.8160430873	21330.9561470553	28.2942123413086	0.367704833051378	12	0.0466798159105851
1078	0.863018554249616	0.429689609442957	0.919100585743739	950	496	19.2999992370605	44.3942451477051	1.1800696849823	1260.34525124232	14567.4677734375	1706.40883440885	6302.29445059997	22666.4058245744	56.5884246826172	0.326604697403915	12	0.0164365548980934
1079	0.877354474796298	0.425301657414737	0.928808602898701	877	478	19.6000003814697	42.0029754638672	1.43709945678711	0	11566.693359375	4084.11911009698	3264.57549640013	5202.44272330713	56.5884246826172	0.504458714167144	13	0.0361604207758054
1080	0.880046370546946	0.411374935494815	0.930802396862027	902	590	19.2999992370605	41.9949836730957	1.7333482503891	853.204423236256	8032.55224609375	853.204423236256	3536.78559722201	11130.7255745947	84.8826370239258	0.308210227429468	13	0
1081	0.877639942668592	0.377009650332403	0.929972896675403	914	731	19	42.3664016723633	1.61289477348328	0	15013.875	0	2910.81703168229	6301.36746033058	99.0297393798828	0.584624126485899	13	0.0019723865877712
1082	0.876626303322341	0.36141303224415	0.929573874947322	773	785	20.1000003814697	41.081672668457	1.5125960111618	0	29850.673828125	853.204423236256	4638.31211645681	0	99.0297393798828	0.494652423830137	12	0
1083	0.870291442220567	0.339122840305358	0.92607779748728	671	824	20.7999992370605	34.1598930358887	1.9416207075119	0	53941.19921875	853.204423236256	4716.10925287347	17917.2916613312	127.323951721191	1.08766537565659	12	0.00394477317554241
1084	0.871930547471584	0.323891214383181	0.927214549228662	603	789	21.3999996185303	32.410888671875	1.95297586917877	0	32001.140625	1706.40883440885	3780.94656536487	15442.9134114096	141.471054077148	0.590905081587151	11	0.000657462195923734
1085	0.876129517910178	0.287460722396925	0.93027020980783	595	768	21.3999996185303	28.1572113037109	2.10858035087585	927.662423336922	10938.216796875	4942.3348360757	5758.28918061017	16025.8727768056	127.323951721191	0.209998061834523	12	0.000657462195923734
1086	0.884839519558935	0.273664000928551	0.935394626865595	498	636	22	23.3453845977783	3.25892066955566	1260.34525124232	9571.1904296875	5631.01245779214	10266.2436364434	15606.38904812	70.7355270385742	0.402797924022248	13	0
1087	0.907841213845445	0.249838199551967	0.948857584005199	461	578	22.2000007629395	17.2112884521484	6.02538442611694	4403.42738609028	2842.75537109375	8823.41989220014	5827.25777489217	3780.92814326385	56.5884246826172	0.397231935496238	12	0
1088	0.918644933973384	0.229027472743847	0.954851654451197	392	512	22.3999996185303	12.0694465637207	7.01764678955078	21508.9236022471	41.2522087097168	14452.7407391982	8732.31119085083	6493.63696405601	14.1471061706543	0.0795172431269773	12	0
1089	0.941848284937118	0.159789018258042	0.967458404446984	309	451	22.7000007629395	8.8256664276123	7.70069456100464	39095.4813286301	0	5653.61340830346	12831.3818537404	5119.22647097315	14.1471061706543	0.256106118766668	11	0
1090	0.944149755237782	0.159105338151286	0.968444766740898	285	430	22.7999992370605	7.52728605270386	6.69181299209595	56784.5036971375	0	2559.61324615723	5202.49626133522	2559.61324615723	28.2942123413086	0.30601579708073	10	0
1169	0.907979660421917	0.458277783836155	0.947631959704982	809	359	21.1000003814697	8.18759918212891	3.60943293571472	852.354712553913	8244.171875	2519.6482904083	5039.3212021896	3159.37082922011	42.4413185119629	0.306262892519091	7	0.0190664036817883
1170	0.908512451070714	0.469271225056771	0.947828120686595	819	391	21.2999992370605	10.2349367141724	3.17105579376221	852.354712553913	10874.3984375	852.354712553913	1855.32484671114	5822.73354752788	56.5884246826172	0.479681204715748	11	0.000657462195923734
1171	0.919932254910661	0.522332480614916	0.954313469450179	906	436	20.7999992370605	12.2834205627441	2.12185597419739	3533.26591103162	7344.029296875	9779.3695053025	12599.3822648697	23183.3749876038	14.1471061706543	0.337533870860032	11	0
1172	0.913864915056771	0.514833381706388	0.950544776972298	954	461	20.3999996185303	18.1203918457031	0.343957543373108	2041.77119133012	7248.25634765625	4506.56535710557	13191.2491817124	40101.0980837714	14.1471061706543	0.215173741499152	11	0.0019723865877712
1173	0.888917323579307	0.474934060518131	0.935812604187483	956	470	20.1000003814697	26.1559162139893	0.378976553678513	852.354712553913	8072.251953125	1940.81768830473	5089.444422153	22237.3680667274	28.2942123413086	0.456289476229896	11	0.00394477317554241
1174	0.879032987249684	0.463839054565026	0.929398449754176	863	441	20.5	37.9256134033203	0.399974793195724	4647.86767636764	4331.1396484375	5114.12822482475	8722.18302819762	4647.86767636764	42.4413185119629	0.60851519486082	11	0.000657462195923734
1175	0.845317993553928	0.445252870659788	0.907196312992784	1077	533	19.1000003814697	53.2639617919922	0.399974793195724	1704.70941831574	4385.248046875	927.662423336922	8167.2775900432	5296.26968386723	127.323951721191	1.42027549656424	11	0
1176	0.842621574252033	0.440277893873272	0.905321116133369	970	489	19.3999996185303	60.8585319519043	0.399974793195724	0	6947.68115234375	852.354712553913	852.310567105497	14402.8463947426	155.6181640625	0.739126870673319	11	0.00525969756738988
1177	0.843675935512378	0.444415920786018	0.906176704453211	981	502	19.1000003814697	55.738224029541	0.427799761295319	852.354712553913	12049.318359375	2519.50417684169	7762.02449982948	28912.8861874795	56.5884246826172	0.445038979389132	12	0.00328731097961867
1178	0.848700389598076	0.440061536124997	0.909505591986791	971	519	19.1000003814697	54.8359260559082	0.888651430606842	0	16716.361328125	3881.72888333052	5650.23996358972	23013.5748197153	56.5884246826172	0.377869146473185	12	0.0269559500328731
1179	0.870233884588863	0.44112619512021	0.924329601662286	954	558	19.1000003814697	46.5755920410156	1.12318480014801	1855.32484914546	14050.30859375	1259.77011030413	8722.18302819762	5114.12822482475	70.7355270385742	0.593272121974604	14	0.0019723865877712
1180	0.872817124867671	0.428781053017559	0.926211231906188	1033	736	18.3999996185303	42.5376853942871	1.41288268566132	1259.80613690234	5165.36572265625	1704.70941831574	11955.3387804282	11425.7586833225	28.2942123413086	0.897516587743734	13	0
1181	0.870629803922842	0.389991842416676	0.925778178215117	1020	897	18.2999992370605	42.5416450500488	1.65459382534027	3263.67841808033	8779.7412109375	0	8520.28764008611	9018.63788887845	56.5884246826172	0.847824651082936	13	0
1182	0.87075810983886	0.377550948761296	0.925952427134057	868	954	19.1000003814697	40.2264137268066	1.66568386554718	927.662423336922	16959.396484375	2519.50417684169	3881.19955636174	13427.7165507998	84.8826370239258	4.88374672153652	13	0
1183	0.862648559802149	0.349349966979346	0.921487139258583	600	758	21.1000003814697	36.9069595336914	2.03942036628723	852.354712553913	32400.447265625	1704.70941831574	2041.7082979477	13957.101397828	113.176849365234	2.44070162560912	12	0
1184	0.865937194942808	0.33577649390496	0.923533389728545	520	698	21.7000007629395	32.4301071166992	2.16657590866089	852.354712553913	20089.677734375	3263.51152920777	5630.87720415103	1940.72413935883	113.176849365234	0.161539873269907	12	0
1185	0.870122767055135	0.281556314382849	0.926992192922481	518	671	21.7000007629395	26.3903999328613	2.841548204422	852.354712553913	12965.634765625	4083.40896668374	2519.44442885046	7556.56874329271	84.8826370239258	0.960061274818905	13	0
1186	0.879579696443749	0.272945638112045	0.932460226215489	458	584	22.1000003814697	20.9121036529541	2.99175381660461	852.354712553913	11497.810546875	0	2041.75276946797	3263.51152920777	56.5884246826172	0.53480024345771	13	0
1187	0.909297234593731	0.245225770144405	0.95001910210951	462	571	22	16.227294921875	5.58149290084839	3159.37082922011	4450.66162109375	16194.7386547023	5821.24510967878	7470.11083636599	56.5884246826172	0.564277766712212	12	0
1188	0.9183705929386	0.230800195353035	0.954932951582401	383	506	22.2999992370605	10.5189638137817	8.09847927093506	19479.1437451082	136.138626098633	4647.86767636764	7849.64012441076	3779.20218602576	14.1471061706543	0.471158122788527	12	0
1189	0.949506106180361	0.135600307926703	0.971940581170466	360	481	22.3999996185303	9.00635623931885	8.72198104858398	34456.9535098288	0	852.354712553913	17817.100651873	0	0	0.4361504935919	11	0
1190	0.94940932610808	0.143185221657253	0.971573093238276	290	445	22.7000007629395	9.12261772155762	7.17207670211792	51335.2096533003	0	5114.12822482475	7557.90039619496	1259.77011030413	42.4413185119629	0.368970439739616	10	0
1268	0.920533491228935	0.416783035747514	0.954226342347973	828	379	21.1000003814697	13.3916826248169	4.12658309936523	1939.12918756678	2745.50439453125	851.446841295125	17196.0990378325	5036.98577515321	0	0.393589411020891	11	0
1269	0.917633906342175	0.473864679617664	0.952688455371637	834	386	21	15.8907632827759	3.87937831878662	1939.12918756678	5916.22119140625	7553.02779673807	9882.44312130197	5960.12781353858	14.1471061706543	0.327214404929533	11	0.00131492439184747
1270	0.916145634990457	0.486968113505979	0.951766427802293	844	411	21.1000003814697	15.2403659820557	3.13668298721313	1259.1559401277	5572.67138671875	1259.1559401277	12987.2739259508	19244.5942907009	14.1471061706543	0.103810919287595	11	0
1271	0.91760012178267	0.507863455279318	0.952521144043636	877	440	20.8999996185303	13.8308639526367	2.13959407806396	0	3907.04711914062	5960.12781353858	8154.17353543288	29553.0605575494	42.4413185119629	0.244056752348745	11	0
1272	0.910434005431227	0.502361646281536	0.948135112925128	1035	494	19.8999996185303	19.609224319458	0.12086259573698	3262.73076330674	4671.73779296875	11222.5370444938	13153.7812287979	41811.2580811514	14.1471061706543	0.464191384737115	11	0
1273	0.888742330510131	0.471399270603492	0.935196752816498	995	485	20	34.4472389221191	0.819189667701721	1939.22324897752	4290.24072265625	4082.82956954073	12626.0576022004	25217.2246141948	28.2942123413086	1.19380161312271	11	0
1274	0.875350650290991	0.458956266933294	0.926574763507318	853	438	20.5	48.1657257080078	0.943581461906433	851.446841295125	2903.45458984375	1939.12918756678	6524.97734286156	12789.5688420797	84.8826370239258	0.866875967748973	11	0
1275	0.841490293775111	0.438960921483792	0.90388674833179	1033	505	19.3999996185303	72.0622711181641	0.868480324745178	1702.89367577472	3581.95947265625	2782.98727015995	3710.64969372065	10204.2866560592	113.176849365234	3.92153863847478	11	0
1276	0.835171686707589	0.434491727144296	0.89959741753437	1059	521	19	81.6523132324219	0.399974793195724	0	4776.0986328125	851.446841295125	2554.36801419564	17596.8853740461	141.471054077148	0.356116616400317	12	0.00986193293885602
1277	0.829146535782319	0.438371199683034	0.894829067017894	1068	543	18.7000007629395	83.2883834838867	0.246581062674522	0	8315.810546875	851.446841295125	2518.28805392095	34227.9666970178	155.6181640625	0.642063017262999	12	0.0289283366206443
1278	0.834496326502934	0.436473152964449	0.89865594966787	1045	574	18.7000007629395	70.6542892456055	0.539719223976135	1259.1559401277	15889.984375	2782.98727015995	2554.36801419564	27373.9047496171	127.323951721191	0.331672775498231	12	0.0289283366206443
1279	0.851575992202113	0.438098393584565	0.911328886271194	1034	654	18.6000003814697	61.4847564697266	0.688383638858795	0	16377.6484375	0	2518.43290779521	15138.7594514542	70.7355270385742	0.522418007268736	12	0.00460223537146614
1280	0.857448605093519	0.428680227411787	0.915633751310059	1077	827	18	42.1138153076172	1.05429756641388	0	7358.66015625	1702.89367577472	8165.13807979999	18326.259420361	84.8826370239258	0.710831140067651	14	0
1281	0.86251411935127	0.40752819802621	0.919803077439333	1121	1053	17.6000003814697	41.7437171936035	1.73026192188263	1939.22324897752	11386.03125	3156.90745900267	10590.6298919194	24358.8838127849	99.0297393798828	1.33861829998688	13	0.00131492439184747
1282	0.864403427118541	0.393601444752158	0.921288895891317	969	1026	19	36.2776908874512	1.65466475486755	0	31799.935546875	7765.26482026268	7554.42917250691	10259.0678455602	70.7355270385742	5.19780736335533	12	0.000657462195923734
1283	0.861747624134176	0.372787706912117	0.920024052058939	587	766	21.1000003814697	29.4845104217529	2.41522479057312	851.446841295125	42661.44140625	3157.1674548036	2041.3962843244	0	56.5884246826172	0.302597295123508	11	0
1284	0.865607686612491	0.354890393594735	0.922626280241354	593	755	21.1000003814697	24.9483852386475	2.91812562942505	851.446841295125	18928.775390625	851.446841295125	5820.55725719726	8241.72751665676	42.4413185119629	1.75006835480333	12	0
1285	0.873083810735903	0.314713491883001	0.927958271383739	567	680	21.3999996185303	21.0106582641602	3.11945796012878	851.446841295125	14589.134765625	0	7554.42917250691	12270.1702843298	99.0297393798828	2.24594354103353	13	0
1286	0.883266182527527	0.298188055861606	0.934064542902075	439	559	22	17.0625743865967	3.28981423377991	851.446841295125	11300.603515625	0	5630.7480248231	12531.6833755256	56.5884246826172	0.638429720863876	13	0.000657462195923734
1287	0.909601138273749	0.274388895170494	0.949589290138526	396	522	22.2999992370605	15.3691501617432	5.32663536071777	851.446841295125	5313.5302734375	5646.9816475516	1702.91201316069	11410.8723273693	42.4413185119629	0.371818524446392	12	0.00328731097961867
1288	0.920453885456065	0.252378847637645	0.955672567130728	407	517	22.2000007629395	11.2705545425415	7.504075050354	12830.894609961	560.004577636719	9286.91778618261	9547.43141603212	11261.5417718614	42.4413185119629	0.430736718650927	12	0
1289	0.941909034130945	0.180929743220607	0.967370340041299	383	499	22.2000007629395	10.5353288650513	10.2112674713135	29662.3245742343	0	0	20030.0480154123	1939.12918756678	0	0.202473543064698	11	0
1290	0.943938214071835	0.179250100212325	0.968223944741611	338	476	22.5	9.63830757141113	9.61544895172119	46019.9209652014	0	5108.6809931147	10072.2820202221	4398.4762874844	28.2942123413086	0.281322868458162	10	0
1366	0.918817529776198	0.400520898874789	0.951801556797505	828	421	21.2000007629395	6.39989757537842	2.93286728858948	1701.17522503896	1959.56799316406	850.587611955983	2551.79049193984	2551.76283860598	42.4413185119629	0.236687380482161	9	0.00131492439184747
1367	0.927204904194601	0.376838934389846	0.958784983237134	856	407	21.1000003814697	12.6813497543335	4.16167449951172	850.587611955983	1954.58740234375	0	20414.3223091159	10204.2866560592	0	0.3315886773626	11	0
1368	0.925876504478253	0.39700552870231	0.95793730944584	857	408	21	14.9962606430054	4.05223703384399	0	2582.00341796875	1937.7146091833	13917.9402836913	10861.822298491	14.1471061706543	0.320137104796137	11	0
1369	0.923444228725269	0.48153469815597	0.95642893469442	866	420	21	16.3466091156006	3.86144804954529	3875.14553402682	5255.28076171875	4639.76527925096	7550.94114857924	5103.52565542758	14.1471061706543	0.464719169834117	11	0.0019723865877712
1370	0.92130514656047	0.492882136655227	0.954999713649033	896	444	20.7999992370605	15.8719692230225	2.27121925354004	850.587611955983	3698.60278320312	1701.17522503896	15498.4394512497	21767.5799007258	0	0.342783776726267	13	0
1371	0.923100008872307	0.516270049059178	0.955995235222199	854	450	21.1000003814697	12.9755325317383	0.995075285434723	0	3959.62719726562	850.587611955983	2040.99329810859	38218.4798697456	84.8826370239258	0.390790205308228	13	0.0019723865877712
1372	0.915222495778134	0.508659488168561	0.95113150358085	989	485	20.1000003814697	19.4399299621582	0.620979309082031	0	4763.1630859375	7613.68602049086	13142.8727566095	34862.6564925061	42.4413185119629	0.591303808650563	13	0
1373	0.887671362894651	0.468885336619088	0.934866168582883	969	479	20.1000003814697	36.8778266906738	1.1317948102951	850.587611955983	3404.06494140625	0	3806.86916429499	21010.048068383	56.5884246826172	0.83424819646593	13	0
1374	0.875153712783289	0.457985563130128	0.926702672697371	880	450	20.3999996185303	56.5270080566406	1.45091354846954	1258.57500925612	2485.88232421875	850.587611955983	2517.12607888273	15861.652341585	155.6181640625	0.783447069972859	10	0
1375	0.827350302475555	0.431838249903275	0.894545220871495	958	472	19.7999992370605	83.5332183837891	1.5821897983551	850.587611955983	4110.01513671875	0	5430.05255416313	25046.8854283923	169.765274047852	0.36572904621091	10	0
1376	0.823499000221671	0.429361010133556	0.891836082969616	1082	517	19	100.571517944336	0.41122305393219	1258.61139661152	4397.58984375	0	2551.79049193984	29329.5109567207	155.6181640625	0.352281946190456	10	0.0203813280736358
1377	0.812029555255957	0.4379479040931	0.882785664675339	1166	568	18.2999992370605	102.202606201172	0.106705501675606	927.662423336922	5772.83544921875	850.587611955983	2517.27163296999	41488.0188512574	141.471054077148	0.675230550479424	12	0.0453648915187376
1378	0.819140798992984	0.43674735929736	0.887873220688298	1095	590	18.5	95.3697967529297	0.284391611814499	927.662423336922	12940.0849609375	850.587611955983	2040.99329810859	37354.0952246023	113.176849365234	0.617828020126303	13	0.0315581854043392
1379	0.841171473751848	0.443931343121481	0.904560929837183	1097	700	18.2000007629395	79.2788162231445	0.410232096910477	0	17692.6015625	1701.17522503896	9281.09515128005	29368.6332888645	56.5884246826172	0.471371028844679	12	0.000657462195923734
1380	0.847617553288008	0.435722729916565	0.909152039048989	1072	866	18.1000003814697	49.169849395752	0.487237691879272	1855.32484671114	13708.33984375	0	1701.19366324947	31130.0337362963	84.8826370239258	0.594965834796167	13	0.00262984878369494
1381	0.855739206845999	0.415438448218067	0.915597377536967	1158	1117	17.2999992370605	44.3795280456543	1.6374534368515	0	21712.96875	1258.57500925612	4395.84521886033	32007.9217335144	84.8826370239258	0.994920341619079	13	0
1382	0.859074770043957	0.404268311217368	0.917870819662288	731	920	20	34.8441276550293	2.50624513626099	0	73863.640625	1258.57500925612	9015.25380817511	13641.4106913677	28.2942123413086	1.0071437446697	14	0
1383	0.855623379345433	0.382822591927838	0.9162199952719	632	832	20.7000007629395	38.1625175476074	4.71007966995239	0	79103.6015625	927.662423336922	11916.1405925735	3526.65264046113	42.4413185119629	0.287614200416041	13	0.0236686390532544
1384	0.861556490676017	0.367720298832023	0.9200228636624	555	707	21.2999992370605	28.9866905212402	4.73929452896118	850.587611955983	23290.58984375	0	8553.03401814441	6549.0838624835	70.7355270385742	0.501136462639725	13	0
1385	0.870254627525568	0.317512263663872	0.926502871708215	508	614	21.6000003814697	21.87180519104	3.73708868026733	850.587611955983	18809.548828125	6712.67716686303	1701.19366324947	9880.50654057349	70.7355270385742	1.02590614758627	13	0
1386	0.881012233476893	0.305524605561152	0.932830637252489	456	551	21.8999996185303	16.4053058624268	3.47763752937317	0	13514.341796875	0	10204.5170882106	15879.9607791142	42.4413185119629	0.631157032875503	13	0.000657462195923734
1387	0.914832793014652	0.276995487946727	0.952859486119922	411	519	22.2000007629395	14.9572343826294	5.66295194625854	1258.57500925612	7586.3251953125	850.587611955983	7613.69014384112	6896.96693212026	42.4413185119629	0.113907720768933	12	0.000657462195923734
1388	0.923046568636189	0.259652266410696	0.957339709883091	352	490	22.3999996185303	12.1394176483154	6.9413423538208	7351.2022948445	1414.34716796875	10163.7837869199	6236.90232055766	850.587611955983	28.2942123413086	0.503379383691203	12	0
1389	0.949791214556212	0.1614787481383	0.971979479936468	374	502	22.2999992370605	12.295919418335	9.8811616897583	24260.2064994106	4.08554697036743	3155.0828960831	11211.6355276465	3261.83456228099	14.1471061706543	0.416024052616851	11	0
1390	0.949153969352054	0.167775876610741	0.971326368543465	328	484	22.5	11.7583503723145	10.0978803634644	41929.5172864439	0	0	7052.75294267074	5034.08156373101	42.4413185119629	0.447931951033847	8	0
1466	0.925675720344827	0.336532737881377	0.957021047775808	882	446	21	9.13417625427246	2.9884991645813	927.662418468278	3885.09790039062	0	7759.38912093537	13170.6463019879	14.1471061706543	0.242268853753305	11	0
1467	0.929002896586799	0.378226541388943	0.959195837976235	903	445	20.8999996185303	15.1320028305054	4.19598007202148	2515.87283299579	3057.5087890625	849.669640094445	10755.0279793007	16562.6756481297	14.1471061706543	0.227836069417762	11	0
1468	0.927978991325512	0.402546132033376	0.958588011613828	883	443	21	16.6863136291504	3.74555969238281	1855.32484671114	2822.46826171875	0	9751.14215637079	4081.16878406573	28.2942123413086	0.507415008163356	11	0.000657462195923734
1469	0.927614495366826	0.460285820884409	0.958300384182511	822	435	21.2000007629395	16.511754989624	2.85701608657837	0	5391.31103515625	849.669640094445	1936.024414558	1257.99128260778	56.5884246826172	0.266905115515696	11	0.0335305719921104
1470	0.924917233968313	0.476694426218569	0.956604345165799	1124	536	19.1000003814697	15.0486888885498	1.91968977451324	3152.59391547693	3137.75732421875	2782.98727015995	13550.172491313	18716.330055714	14.1471061706543	0.97962373941166	13	0
1471	0.92372579298897	0.494857738541043	0.955795851921573	894	469	20.6000003814697	12.1995878219604	0.951915442943573	927.662423336922	4490.1748046875	9276.62423319386	2712.66656413933	36548.7237755387	42.4413185119629	0.760561100329463	10	0.00854700854700855
1472	0.914932051128059	0.490015253223141	0.950482336314873	1021	503	19.7999992370605	22.9257030487061	0.76399427652359	2516.01913633007	4745.8359375	6493.63696266497	12613.0903377642	30093.293678306	28.2942123413086	1.65757781775457	10	0
1473	0.891087989947539	0.459968010179179	0.936540339745881	993	487	19.8999996185303	42.5400352478027	1.03062319755554	1699.33928395855	2780.47119140625	1257.95471216047	10657.5684360996	12765.9219136513	56.5884246826172	0.843849338170821	10	0
1474	0.876452072007252	0.449134139887513	0.927212402649191	902	458	20.2999992370605	63.9137420654297	1.82635700702667	1936.00813818469	2484.701171875	849.669640094445	927.662423336922	1699.33928395855	127.323951721191	0.729122303377622	10	0
1475	0.841937020539806	0.430002281678243	0.904605759401033	1057	492	19.3999996185303	91.9405136108398	1.98665380477905	1257.99128260778	4716.357421875	3523.11078601686	927.662423336922	19542.4003060648	141.471054077148	1.90425844980036	10	0.00131492439184747
1476	0.833873044506979	0.426803551200595	0.899152032035463	1107	510	19	126.127700805664	1.35025227069855	1257.99128260778	4804.4453125	0	3773.77314940768	37038.4251895302	169.765274047852	0.32468566697553	10	0.0401051939513478
1477	0.826292056040151	0.429461327485252	0.893643465092925	1236	565	18	122.762550354004	0.0959403738379478	849.669640094445	4924.7060546875	1257.99128260778	4392.50236547081	33829.4129063249	155.6181640625	0.629073508488607	11	0.00460223537146614
1478	0.829225114180089	0.42915917306409	0.895724545969107	1171	588	18.1000003814697	111.509178161621	0.0959403738379478	1257.95471216047	13871.5283203125	849.669640094445	3773.77314940768	23538.6596130319	127.323951721191	0.307466685387797	13	0.0105193951347798
1479	0.839124659291627	0.43077035231486	0.903124887699065	1249	725	17.2000007629395	95.4672241210938	0.183373853564262	1257.99128260778	26051.1171875	2712.64043093901	10570.0660196971	24484.2983624506	42.4413185119629	1.98984078109434	12	0
1480	0.844975234818856	0.425429027439827	0.907329522712385	1180	917	17.2999992370605	86.4044418334961	0.807557463645935	1257.95471216047	17476.15625	5819.51214340425	8941.71345670305	30460.1096764948	42.4413185119629	0.707310256306143	13	0
1481	0.850389383428865	0.415164761151299	0.911489405166431	1262	1156	16.3999996185303	60.5233879089355	1.81940031051636	1257.95471216047	24575.38671875	0	2040.65590899407	17537.6184177044	113.176849365234	1.04505314886322	13	0
1482	0.855493055533478	0.405232545997431	0.915036655258499	821	1062	19.3999996185303	43.4216270446777	3.46172523498535	0	75698.421875	3774.08353311598	1936.024414558	9879.24102716955	99.0297393798828	3.02302092360808	13	0.000657462195923734
1483	0.862598753530421	0.392726050611298	0.920108245761999	783	997	19.7000007629395	37.2723236083984	4.83414840698242	927.662423336922	80360.96875	0	3774.10231053837	15770.2611956579	113.176849365234	1.41747838484778	13	0.0019723865877712
1484	0.868865788938694	0.377035302292926	0.924224386899286	537	668	21.3999996185303	33.812801361084	5.04237604141235	0	34657.3984375	849.669640094445	2909.78252336999	6976.22132084263	113.176849365234	0.771120059758307	13	0
1485	0.880570534068948	0.341538137459632	0.932101836198861	464	554	21.7999992370605	30.1149463653564	5.13966608047485	849.669640094445	31203.05859375	1257.95471216047	3260.88746999612	927.662418468278	42.4413185119629	0.219072869317046	13	0.0433925049309664
1486	0.890779686181635	0.324043057328673	0.938227338497975	427	513	22	18.3773536682129	3.89183926582336	1257.95471216047	17883.181640625	2040.65204910312	7760.42669530206	7869.35191723732	28.2942123413086	0.381277361242158	13	0.00131492439184747
1487	0.915315419808626	0.289210209499628	0.952628809923042	359	484	22.3999996185303	16.6215534210205	5.64524412155151	1936.00813818469	9590.2587890625	2909.77981329166	4392.50236547081	6019.40934410912	28.2942123413086	0.492216640871331	13	0.000657462195923734
1488	0.924663826499669	0.268198492748923	0.957885617116557	334	481	22.6000003814697	16.81125831604	7.36853122711182	7010.91444051265	1789.29565429688	13170.6463019879	12785.4648562011	927.662418468278	14.1471061706543	0.867731538191771	12	0
1489	0.940951645680709	0.211014903073997	0.966829430902648	325	485	22.6000003814697	16.6136856079102	9.44621753692627	24081.3788120594	2.9262158870697	4638.31211548308	17404.2797515026	0	0	0.334143390761687	11	0
1490	0.942176344709769	0.208575014189911	0.967249343719044	276	478	22.7999992370605	11.7724199295044	9.88756465911865	41804.1119015329	0	0	6712.40830524681	0	14.1471061706543	0.163469441993062	11	0
1491	0.92708983750931	0.266898259101796	0.957731439931016	384	522	22.2999992370605	10.241997718811	9.10047626495361	60448.1848215034	0	2712.64043093901	20597.361528226	1936.10319568303	0	3.71437995238107	8	0
1565	0.92914835388803	0.289096431180794	0.959653469733732	872	455	21.1000003814697	6.96682405471802	2.66138219833374	2710.03851087055	1926.75732421875	3868.87056135799	12758.2537386199	10228.0926731831	14.1471061706543	0.116892018056722	11	0
1566	0.929736582861682	0.305475669061756	0.960012614420765	950	475	20.7999992370605	10.7040815353394	2.81841349601746	927.662428205565	3810.00732421875	4244.00460689642	9366.29701878975	21923.8747219981	14.1471061706543	0.288560868125509	11	0
1567	0.934137695159385	0.364610573458602	0.962540467910596	964	479	20.6000003814697	17.4700889587402	3.56826114654541	927.662428205565	2704.00952148438	2546.40276968808	5748.50371103763	19601.2070174438	28.2942123413086	0.70488222803677	11	0
1568	0.932594606750879	0.389489031718357	0.961492410949043	929	476	20.6000003814697	17.8721866607666	1.8843115568161	2040.24529430427	2372.140625	1257.36803587891	15254.0074158822	11260.7440864003	14.1471061706543	0.779073471866956	11	0
1569	0.933415211990238	0.459832888479947	0.961907076650668	834	456	21	17.486177444458	1.78820872306824	848.800922948307	3917.06591796875	848.800922948307	10763.0105245058	848.800922948307	42.4413185119629	0.81844326235058	11	0
1570	0.929889457699303	0.473294468731345	0.959662099611835	1080	529	19.3999996185303	15.2874164581299	1.50297021865845	3259.80298664656	2196.61669921875	3259.80298664656	14525.8539077619	15964.6182268785	14.1471061706543	3.62040700433107	10	0
1571	0.930171203330241	0.496054194106442	0.959754399415446	1138	551	19	12.4300136566162	1.09851682186127	2040.29059019442	2966.02954101562	12758.1322919947	15974.7458148095	33421.3419180666	14.1471061706543	1.33459516119796	10	0
1572	0.921073795534778	0.49040391008835	0.954227036024607	1073	527	19.2999992370605	24.7897300720215	0.918732583522797	6300.70888071921	2625.10229492188	11918.9866062347	15531.4208697271	31131.7852586908	0	4.16124866235714	10	0
1573	0.892298051865355	0.451952930243537	0.937708902968691	1300	580	18.2000007629395	44.1894569396973	1.40055799484253	1257.36803587891	2091.318359375	5092.8055202362	3772.34340081421	14076.9350561657	28.2942123413086	1.62038445024803	10	0
1574	0.87992989802876	0.444455540903159	0.929773119788893	936	466	20.1000003814697	70.7758560180664	1.88723051548004	1697.60184965473	3208.21850585938	0	3519.58512147736	1855.32484671114	113.176849365234	0.745783000954003	10	0
1575	0.836473038173289	0.42141880752932	0.901564418894044	1107	500	19.2000007629395	98.685791015625	2.26270198822021	848.800922948307	5293.712890625	0	4390.31849662387	14413.0435091439	155.6181640625	1.32217319352339	10	0
1576	0.831796639802715	0.420997004250376	0.898336576503119	1290	551	18	132.680221557617	2.24907612800598	2040.24529430427	4903.87939453125	0	2710.06478415315	25059.8772608675	169.765274047852	6.57854356120977	10	0
1577	0.821043232382161	0.424367027611606	0.89071159371913	1325	568	17.6000003814697	130.19450378418	1.01314735412598	848.800922948307	5294.03857421875	848.800922948307	3519.58512147736	26297.8320136471	141.471054077148	1.09058388091755	12	0
1578	0.82506331657523	0.424732873319275	0.893433786790956	1284	575	17.6000003814697	113.30167388916	0.0959403738379478	1855.32484671114	16337.6611328125	0	1257.41107081278	10649.0947097989	127.323951721191	0.36687502597304	13	0
1579	0.833705099450488	0.428141511789369	0.89995707411254	1219	670	17.6000003814697	102.904098510742	0.500527679920197	927.662428205565	28607.193359375	1257.36803587891	9778.9271160856	12600.3601415758	56.5884246826172	0.768665825410994	13	0.0105193951347798
1580	0.839827932552251	0.423678174968603	0.90415502774042	1228	893	16.8999996185303	90.9358825683594	1.73018991947174	0	15162.64453125	848.800922948307	4390.31849662387	20132.1679652598	113.176849365234	0.809034978919639	13	0.00131492439184747
1581	0.844591423774364	0.415177353203921	0.907945410670546	1342	1089	15.6999998092651	70.5411376953125	2.49467897415161	927.662428205565	15094.09375	1934.48307389321	2909.52888107684	7860.80437383703	141.471054077148	2.03279447112858	13	0
1582	0.851407260823203	0.406683539892625	0.912472579874935	927	1226	18.5	60.9514541625977	4.41854572296143	2514.84629827937	56789.296875	0	4390.31849662387	2514.69930169438	99.0297393798828	0.560355293862192	13	0.029585798816568
1583	0.861790366730492	0.397014459718906	0.919816193402095	663	886	20.5	41.3283386230469	5.59778499603271	0	75364.953125	848.800922948307	2909.5765238347	927.662428205565	113.176849365234	2.4229858882878	14	0.00920447074293228
1584	0.869276041997666	0.384137280949823	0.924556883015842	504	621	21.7000007629395	33.4167251586914	5.27472591400146	0	51071.65625	848.800922948307	7757.0096977534	3150.48654020222	84.8826370239258	0.43499615169681	13	0.00920447074293228
1585	0.883267036724764	0.344813697668302	0.934036770471103	521	560	21.5	27.2462329864502	5.01120185852051	2514.84629827937	29217.646484375	3868.87056135799	15056.3150987322	6520.11607606289	14.1471061706543	0.783413662854867	13	0.00131492439184747
1586	0.892780271253538	0.332488090202993	0.939577245618606	457	507	21.8999996185303	23.216724395752	6.08081722259521	1697.60184965473	9206.208984375	3771.99379687934	4080.45302017992	14018.0072986316	28.2942123413086	0.625427061989564	13	0
1587	0.922062094768929	0.287270560574404	0.956765464166653	495	550	21.7000007629395	23.812858581543	7.69794845581055	5565.97453970402	5532.1298828125	927.662428205565	12528.8262739928	15131.4918980856	28.2942123413086	1.44847727042659	13	0
1588	0.928297769767322	0.272103768644477	0.960137386891038	379	509	22.3999996185303	19.9803810119629	11.0093059539795	7756.98418036417	1506.72412109375	8548.56771902528	5075.47564614745	11495.0329954503	14.1471061706543	0.359923582818404	12	0
1589	0.94725978140789	0.198146100304325	0.970626047922214	334	498	22.6000003814697	20.7389526367188	13.6751251220703	21733.7435966238	27.1487159729004	927.662428205565	14697.0551353057	927.662428205565	0	0.558823194627862	11	0
1590	0.946248559643488	0.20132658514719	0.969765332522574	287	490	22.7999992370605	19.2631511688232	13.4765634536743	38144.8434226117	0	0	11371.2835821368	0	14.1471061706543	0.432947344042485	12	0
1591	0.927445801942314	0.271040530819353	0.957946356698266	376	522	22.5	11.7426528930664	10.8295764923096	56263.0161717264	0	3771.99379687934	10424.1980529001	3519.54915604396	28.2942123413086	3.13678021317106	12	0
1665	0.930338741396625	0.351307684080739	0.959420733384568	901	475	21	8.45381164550781	2.94807076454163	2707.57658319658	2364.40698242188	2707.73082460118	11181.0595600975	12193.9578346299	14.1471061706543	0.100710959245256	11	0
1666	0.931506743273074	0.357835084601785	0.960298970126897	929	483	20.8999996185303	11.2538461685181	2.87970542907715	1695.85521823938	2586.49755859375	8773.65601627216	8929.38417566765	29367.3924718648	14.1471061706543	0.354633500076508	11	0
1667	0.935332040594988	0.388215212599492	0.962459680560154	1032	511	20.2999992370605	17.5173091888428	1.50997793674469	3391.7104291657	1856.9482421875	3391.7104291657	8250.02431687835	30117.1152941975	14.1471061706543	0.76788248450878	11	0
1668	0.933476396715649	0.410713465317866	0.96132325296617	1076	530	19.7999992370605	20.903018951416	2.53866076469421	927.662423336922	2409.04174804688	2513.52021822185	23802.3678492738	11870.9861949972	0	1.62195409627672	12	0
1669	0.930623069533006	0.466897321952752	0.95969419612823	1040	535	19.6000003814697	22.5839328765869	2.86427164077759	2909.31925578239	2706.2890625	1933.046322331	22387.1011004341	1695.85521823938	0	4.81461629948601	11	0
1670	0.926538454151711	0.479245210731352	0.95720451797857	1250	594	18.2999992370605	20.7003688812256	2.35019540786743	1256.81549825169	2630.44555664062	847.927608578044	26057.6026369298	17864.9331663665	0	2.34216711510275	10	0
1671	0.921939459758374	0.481824641993101	0.954530935563143	1343	617	17.7999992370605	12.5206108093262	1.55922293663025	3258.89337724977	2403.16577148438	4638.31211743054	19237.4137196683	34355.9420411534	0	2.36724380893054	10	0
1672	0.913710102865497	0.477276332415703	0.949559853302112	1332	603	17.8999996185303	23.2963314056396	0.937699317932129	2039.92752184689	3059.96752929688	11596.2600278118	12068.8066307195	22053.6696712023	14.1471061706543	1.34316103542332	10	0
1673	0.896039165187759	0.448634287359152	0.939373689778507	1366	601	17.7000007629395	40.2278480529785	1.59020328521729	2707.73082460118	2951.84912109375	927.662423336922	7755.66650180289	16438.7834608955	42.4413185119629	1.40485373894957	12	0
1674	0.883711503324571	0.442419449792411	0.931631009951463	1052	499	19.5	68.17578125	2.30329513549805	1932.95029904378	4757.2373046875	2513.52021822185	3259.07398518125	6119.91893545464	113.176849365234	1.15939407578833	10	0
1675	0.859200361774675	0.431150521621712	0.916353595031436	1040	478	19.7000007629395	90.4440689086914	2.5383288860321	847.927608578044	5385.39599609375	0	3259.07398518125	2782.98727015995	169.765274047852	0.864902363826801	10	0
1676	0.850896368040389	0.429383203314301	0.910894832071029	1248	525	18.3999996185303	120.785102844238	2.22877860069275	4499.04678807565	5201.25146484375	927.662423336922	6974.3254953987	14407.8856074733	127.323951721191	1.10145936088198	10	0
1677	0.841190519579234	0.425210438343691	0.904638568319793	1489	624	16.6000003814697	123.997566223145	1.53810703754425	1256.77857734714	7017.79736328125	0	5746.44265795428	23815.8798263868	70.7355270385742	1.06699406771988	11	0
1678	0.841074141513236	0.424022283466509	0.904605196620089	1324	574	17.3999996185303	113.546432495117	0.321444272994995	0	13251.75390625	927.662423336922	6548.73980773637	6219.0720077503	70.7355270385742	1.39095440856584	11	0.0019723865877712
1679	0.844299573151052	0.423886630494881	0.907056286440448	1303	659	17	101.868560791016	1.40101039409637	0	17186.986328125	0	8250.02431687835	11369.9762113574	70.7355270385742	0.654098820073606	14	0
1680	0.848562308119448	0.418311935644739	0.910047530144345	1406	845	15.6000003814697	87.3043594360352	2.85488367080688	1256.77857734714	9009.3662109375	0	4938.70988061746	10242.7905899795	141.471054077148	0.97614564401552	13	0.000657462195923734
1681	0.855728726008173	0.402663505541052	0.915311869695147	1435	975	14.8000001907349	71.5170516967773	3.55243921279907	1695.85521823938	8633.33203125	847.927608578044	4715.2060710085	1933.046322331	99.0297393798828	4.37647604769008	13	0.00131492439184747
1682	0.861635674943736	0.394017398316322	0.919251334272004	1103	1184	17.7999992370605	63.0012283325195	5.21439504623413	1256.81549825169	36167.89453125	847.927608578044	2782.98726853707	6711.32964738172	84.8826370239258	7.92446748319915	13	0.0105193951347798
1683	0.871887124080162	0.376355963581152	0.926174922877935	571	733	21.5	42.3661499023438	6.64985513687134	0	57602.3046875	1933.046322331	3770.57616508079	6556.05956521788	127.323951721191	0.798770181203431	14	0
1684	0.879142992837181	0.368813039209792	0.930729818082268	784	796	20.3999996185303	32.5256767272949	6.36443185806274	927.662423336922	38893.875	4387.58981760944	4715.1568669806	5290.26061451206	84.8826370239258	3.39920134840462	13	0
1685	0.893317625318007	0.365217594613192	0.939486927103288	561	602	21.3999996185303	30.5378379821777	7.28614950180054	1933.046322331	10591.4619140625	927.662423336922	3258.90313110705	10579.3363546068	42.4413185119629	1.3425809189809	13	0
1686	0.902217584440174	0.352314393323852	0.944737231497304	464	517	21.8999996185303	28.6562042236328	7.86845254898071	1256.77857734714	787.932556152344	0	7854.20339376955	847.927608578044	28.2942123413086	0.794855625677348	13	0
1687	0.923200641737822	0.32789234099961	0.956848797442633	420	507	22.2000007629395	25.7111682891846	9.18073844909668	2039.88202527	2162.26196289062	927.662423336922	3516.21514118673	1855.32484427682	42.4413185119629	0.481748297509731	13	0
1688	0.930088356161799	0.302855730750054	0.960722394766204	429	542	22.2000007629395	29.6218852996826	14.0330829620361	3806.32209637323	1802.71447753906	0	2909.27413928081	7532.10754415956	42.4413185119629	0.752989949525506	12	0
1689	0.941589036048137	0.227690724123867	0.967122352637682	391	528	22.2000007629395	21.2382202148438	17.0653839111328	19022.2392455194	80.9828109741211	847.927608578044	19698.2428823886	3806.27333170107	0	0.505268906239427	12	0
1690	0.942034559745332	0.221374686736642	0.967145399668591	345	522	22.3999996185303	20.7846622467041	15.8506078720093	36653.8886728334	0	0	12520.1554724101	847.927608578044	14.1471061706543	0.620225498185586	12	0
1691	0.928419515854083	0.269783585284688	0.958540764353685	256	501	22.8999996185303	15.5056924819946	11.3413982391357	55247.124621589	0	1933.046322331	11901.5374337498	2039.92752184689	28.2942123413086	1.27389356602089	12	0.000657462195923734
1692	0.922378764910619	0.295323908579169	0.954528884625219	289	527	22.6000003814697	7.13774251937866	7.55229520797729	73025.4401584468	0	7731.2246500489	13269.4444544856	5633.7207432894	28.2942123413086	NA	9	0
1765	0.934787772568352	0.353875357338088	0.962382825555439	959	499	20.8999996185303	9.62734603881836	2.82207489013672	2512.26138745677	2101.54296875	3146.37394514531	8767.94064635054	15938.2239328756	14.1471061706543	0.381625747576667	12	0
1766	0.93509340562885	0.36477552833138	0.962590312363838	936	499	21	12.2121877670288	2.68009376525879	3146.10728063664	2078.82470703125	3512.57903895703	12335.9665309457	26760.0339757186	28.2942123413086	0.141567081503561	12	0
1767	0.940642144357155	0.391760559173686	0.965703304223034	943	506	20.7999992370605	16.4803562164307	1.99847519397736	5410.35903629936	1785.11572265625	2512.26138745677	9276.62423270699	14813.0564814086	14.1471061706543	0.572216222447358	9	0
1768	0.937447328428963	0.410323861020754	0.963728618045927	1066	545	19.8999996185303	25.9905776977539	3.53286075592041	927.662423336922	2512.98364257812	846.994686871156	12335.9665309457	15734.5322202751	14.1471061706543	1.19065606810611	13	0
1769	0.933301290887139	0.476391901821223	0.961458145923237	968	524	20	26.1068725585938	3.99735236167908	846.994686871156	3551.736328125	7612.08195681225	8767.94064635054	10198.1565375931	14.1471061706543	1.15215944963258	13	0
1770	0.927798697535738	0.483661227931298	0.958081324032707	1353	637	17.7000007629395	22.9875316619873	2.87646174430847	1256.18635781611	6435.71484375	4234.97339172791	26007.7374402973	17228.7609879167	0	1.52541358535727	13	0
1771	0.922956984421592	0.480974055619412	0.955372745444783	1417	648	17.3999996185303	16.9320526123047	2.12249779701233	0	5209.81689453125	7844.46540800364	11011.053057077	29023.4365431218	14.1471061706543	1.33489133764027	13	0
1772	0.914927226734142	0.477810886483097	0.950412274928411	1295	606	18	17.978946685791	0.370782971382141	0	5414.91162109375	846.994686871156	6776.03275550377	14428.2939133577	28.2942123413086	1.05754709108968	14	0
1773	0.897435863042188	0.442656572717554	0.940537736197467	1275	580	18.2000007629395	35.173511505127	1.62071061134338	4234.97339172791	5304.3759765625	2908.99952860127	12008.503634122	3512.57903895703	14.1471061706543	2.38300037168737	14	0
1774	0.887472531822072	0.443164160213284	0.934090571780335	1152	525	19.1000003814697	59.9437599182129	2.56836080551147	0	7405.18115234375	0	11489.1328688461	16202.2200388857	56.5884246826172	2.77676234867129	12	0.0151216305062459
1775	0.860779834142534	0.432913884216648	0.917736698207635	1139	490	19.5	72.1759033203125	2.58155202865601	1855.32484914546	6614.2939453125	1256.18635781611	7726.28420507319	2512.40981020906	99.0297393798828	9.58020687905389	13	0
1776	0.854667222235704	0.4354861802155	0.913527364348645	1211	509	18.7999992370605	86.5916976928711	1.93692433834076	2908.99952860127	6480.7060546875	1256.14925302779	6993.79460206339	5630.02599631172	113.176849365234	1.99024994125965	13	0
1777	0.841683414506009	0.426234931555275	0.905388420240465	1557	652	16.2000007629395	104.32022857666	1.67497718334198	2540.98404355616	8916.611328125	927.662423336922	6515.69262541655	20256.7660371779	70.7355270385742	0.595137925365547	12	0
1778	0.842185054545829	0.425789056766162	0.905643832687197	1375	601	17.1000003814697	112.786949157715	0.446963161230087	927.662423336922	10979.623046875	846.994686871156	2039.4982230627	18597.2360117313	70.7355270385742	0.764655825315767	13	0.00525969756738988
1779	0.843852595962112	0.422702731958195	0.907198824062999	1465	719	16	94.3695526123047	1.80301225185394	1256.14925302779	7564.9765625	4384.70689003305	7025.01836280618	21174.8650925389	70.7355270385742	2.74766754781441	13	0
1780	0.848451165847854	0.41718062864598	0.910283306398677	1117	802	17.7000007629395	77.3454818725586	3.26215577125549	0	5000.2919921875	927.662423336922	0	3387.97871817219	84.8826370239258	1.507661948266	12	0
1781	0.856835087201867	0.395483595458128	0.916555125138739	1553	961	14.5	66.6404190063477	4.15922498703003	2039.49431004729	4676.6318359375	1855.32484671114	3806.06760119874	1855.32484671114	56.5884246826172	7.36756797900398	13	0
1782	0.863276168255486	0.388514669465853	0.920651260597562	1401	1071	14.6000003814697	60.4469757080078	5.60653448104858	6879.82152518139	10720.6298828125	2039.49431004729	5817.95643238578	2039.49431004729	56.5884246826172	15.0309696817876	13	0.00131492439184747
1783	0.875283434514972	0.364091096304001	0.9287779265579	1013	983	18.6000003814697	44.401237487793	7.00881671905518	1256.18635781611	22527.048828125	3387.97871817219	6118.76877579512	9773.25156343847	70.7355270385742	7.25455148646567	13	0.000657462195923734
1784	0.882360425262886	0.361526605048173	0.93301820960698	591	667	21.3999996185303	31.8624610900879	7.26708936691284	0	27322.90625	2512.26138745677	5630.2448330911	2782.98727015995	113.176849365234	0.578416329694026	13	0.0486522024983563
1785	0.898802057649475	0.371336991964364	0.943033819715628	515	583	21.7000007629395	34.6149291992188	8.99407577514648	4623.80362234165	8260.1064453125	4497.46576349102	11307.0685050292	0	28.2942123413086	0.379479797522246	12	0
1786	0.905642648817703	0.36193827301608	0.946926937264928	541	568	21.5	30.7210807800293	8.52795028686523	8767.8823552157	558.399536132812	2512.40981020906	11008.4638001063	11010.5027376639	14.1471061706543	1.22873417560144	13	0
1787	0.930002727222773	0.337858707994545	0.960947638370053	436	508	22.1000003814697	31.1065692901611	11.528980255127	4623.29956646625	1321.50036621094	846.994686871156	8158.44963328097	5630.02599631172	28.2942123413086	1.0766959771024	12	0
1788	0.93341366940741	0.314215098747408	0.962768089561463	321	481	22.6000003814697	35.9636421203613	15.7541904449463	8995.30411585615	1118.41149902344	0	13014.8896078634	1693.98936414565	42.4413185119629	0.237901003838336	12	0.000657462195923734
1789	0.946950861823373	0.209187346102973	0.970387814560771	286	486	22.7000007629395	30.494686126709	18.3617458343506	24048.5293192635	15.4787769317627	5743.57103291771	23420.6515741015	0	0	0.858352838311001	12	0.00262984878369494
1790	0.945853545027686	0.206682373893033	0.969528014491414	261	496	22.7000007629395	23.6833667755127	16.4193553924561	41325.3369102965	0	8792.26480880877	25859.0498965546	0	0	0.586792983952326	12	0
1791	0.932033791373164	0.253129345925019	0.960772950667574	218	502	22.8999996185303	16.8557243347168	11.856987953186	58079.8388204457	0	2540.98404355616	25565.5892010133	0	0	0.208682223304818	12	0.00591715976331361
1792	0.927898136630491	0.271701814684317	0.957922903959096	220	521	22.8999996185303	8.90344715118408	8.21102333068848	71540.8730905239	0	3768.33638947279	18725.0199908867	8391.84022594096	0	0.297636778918241	12	0
1864	0.919364418618665	0.46574481708227	0.950624014551834	871	477	21.2000007629395	8.53600311279297	2.45056772232056	927.662423336922	1897.63940429688	1255.5541035229	2538.3641086789	846.111901745499	14.1471061706543	0.14394311255847	12	0.0203813280736358
1865	0.932845210757729	0.462835341076973	0.960336405368123	945	508	21	10.831395149231	2.67327070236206	3257.00440646814	3111.56079101562	2908.74251850671	11484.9747681274	9494.03407540155	28.2942123413086	0.368565890656283	12	0
1866	0.9336972527301	0.461153883516703	0.961018343605764	974	523	20.8999996185303	15.611421585083	3.15811371803284	2511.22003154651	1801.43969726562	1255.5541035229	13138.7042160179	22172.8992828239	14.1471061706543	0.300205660946151	12	0
1867	0.935683215804728	0.460397490856023	0.962213034666036	1024	540	20.6000003814697	21.0608863830566	3.21032023429871	1692.22380187561	1894.27026367188	3766.88592589056	5565.97453970402	5076.67137884462	56.5884246826172	0.443404428575491	9	0
1868	0.93184858748998	0.466059783564796	0.959958190529122	1073	561	19.8999996185303	24.0092792510986	3.56607222557068	2702.4589561865	1803.84204101562	1692.22380187561	13266.6144692701	11345.0111755145	28.2942123413086	3.77996451766084	14	0
1869	0.919612907163873	0.473927808571311	0.953121697196	1243	617	18.5	24.058837890625	3.63863730430603	3509.17285866418	3651.73754882812	0	11484.9747681274	0	14.1471061706543	1.19273098967606	13	0
1870	0.91365010346076	0.478570044142415	0.949501357487938	1077	579	18.7999992370605	23.4069557189941	3.11615109443665	0	9142.431640625	1255.5541035229	19755.7537804922	7469.3517235993	0	1.67832491377793	14	0.0611439842209072
1871	0.904077356361863	0.478444676048756	0.943819019949253	1195	616	18.2000007629395	24.4947509765625	1.92589485645294	2511.07091974504	10275.91015625	0	10239.2808387888	20034.7807776179	28.2942123413086	1.06978963874358	14	0.00328731097961867
1872	0.897839708327998	0.479157342031909	0.939848135266373	1428	648	17.3999996185303	19.4089431762695	0.439544886350632	0	7984.64013671875	0	8990.84885263118	18775.1552671837	42.4413185119629	0.756543415180585	13	0
1873	0.889273448100273	0.48013010800723	0.934547232930727	1398	617	17.7000007629395	29.7176475524902	0.933465898036957	927.662423336922	8439.32421875	3384.44759616602	5629.8945768865	12525.9106170635	28.2942123413086	1.90609871504769	14	0.00920447074293228
1874	0.881026504401723	0.482599862902793	0.929022914327322	1644	682	16.1000003814697	55.8832092285156	2.1682813167572	3710.64969372065	12230.9736328125	0	9238.09111602813	24356.8212731948	28.2942123413086	8.31266061215569	13	0
1875	0.864832680530074	0.504235085612069	0.917783896007724	1186	523	19	57.175853729248	2.05592513084412	1929.76468126967	9646.6162109375	4078.20957701878	10809.0066565745	11350.3955229572	70.7355270385742	1.6429632150639	13	0.0019723865877712
1876	0.858239367509011	0.500396999841813	0.913459157044677	1097	484	19.6000003814697	57.3677291870117	1.72194278240204	1255.5541035229	10271.49609375	0	2908.79354193302	3766.55043001872	70.7355270385742	0.965314995524552	11	0.000657462195923734
1877	0.848675003310931	0.487614289268459	0.907401410660162	1701	716	15.3999996185303	64.5129470825195	1.4301061630249	2702.4589561865	8602.083984375	3143.96815401829	3384.48547366639	20645.5351748823	113.176849365234	5.14089665475797	12	0.00131492439184747
1878	0.847846131568111	0.474625327150658	0.907316643755267	1153	570	18.5	74.820182800293	1.7297488451004	2511.22003154651	7773.83203125	1855.32484671114	3144.25903842706	33005.1867629857	113.176849365234	0.880217723587837	14	0
1879	0.849699499558573	0.440292360664157	0.910102624545039	1693	802	14.6999998092651	72.048210144043	2.57377052307129	2039.12775543031	5093.671875	2039.17366529356	4078.40105251529	24014.5241970425	99.0297393798828	0.965314995524549	13	0
1880	0.853730860541517	0.428553545896634	0.913127687981582	1535	830	15.1000003814697	66.4563293457031	3.91858458518982	9353.04430442538	4280.16015625	7421.29938617678	10043.4390633463	8990.81673599765	84.8826370239258	4.88290701900853	13	0
1881	0.862726670459281	0.411535943918882	0.919576668598379	805	772	20	57.524658203125	4.20600700378418	1255.5541035229	3905.21166992188	846.111901745499	3143.99109558788	1855.32484671114	84.8826370239258	4.20825825971326	13	0.0151216305062459
1882	0.86977526483157	0.399087295211483	0.924229124949956	1026	927	18.2999992370605	49.2936172485352	5.15692043304443	1255.59138417022	2852.91479492188	5742.13959660125	2511.23278655597	2511.07091974504	56.5884246826172	4.5063732342763	13	0
1883	0.884787960062467	0.365913176517359	0.933984410183424	1389	1047	15.6999998092651	41.1456298828125	7.81954860687256	3805.91823860471	8251.27734375	927.662423336922	9617.42339510079	8243.28205862648	70.7355270385742	0.93596892585925	13	0
1884	0.891634139409106	0.361639707523281	0.938230741196492	590	661	21.2999992370605	32.0743446350098	7.61040019989014	1255.5541035229	20372.638671875	0	2039.13168465338	7749.62951694335	70.7355270385742	1.02291531267774	13	0
1885	0.902569291343931	0.373359316009501	0.944840282600694	484	573	21.7999992370605	36.4423370361328	9.27753639221191	3766.88592589056	10132.001953125	2538.33570055425	11259.7391792295	846.111901745499	28.2942123413086	0.657463187095803	12	0
1886	0.90864708188666	0.36361439911924	0.948415050216282	449	527	22	32.5801544189453	9.26587581634521	3859.82036362683	18102.216796875	1255.5541035229	8128.58969234997	4230.5594892307	28.2942123413086	1.2479747004909	12	0
1887	0.920070529262755	0.332720360203825	0.955163451598316	434	498	22.1000003814697	42.5409393310547	14.2596759796143	11417.4593066648	11553.5263671875	0	13090.2886806346	0	14.1471061706543	0.576278804831654	12	0.00328731097961867
1888	0.925175515534996	0.307365289771255	0.958036459896348	391	494	22.2999992370605	41.8127708435059	16.0141944885254	13940.6117422177	610.788146972656	7522.08931231091	23172.473535429	927.662423336922	0	1.00931602349177	12	0
1889	0.935042741028203	0.233804100612284	0.963647014675336	370	514	22.2999992370605	39.144458770752	17.7767181396484	20084.3832906104	67.9674453735352	846.111901745499	33970.0531618707	0	0	0.398643186320037	11	0
1890	0.937709100624524	0.218463079180942	0.964965815732637	404	557	22	24.8765544891357	17.3117771148682	34631.629902131	0	8764.47233447848	29685.1975447043	4230.5594892307	0	0.258181999204668	12	0
1891	0.946210728827795	0.185933158526095	0.969395009945995	291	536	22.3999996185303	20.5880260467529	14.2914180755615	48702.281825305	0	2511.22003154651	30749.3713874857	2538.33570055425	0	0.516754746316251	12	0
1892	0.944035893395507	0.19874258557904	0.967794822522295	284	557	22.3999996185303	9.63271808624268	8.30058574676514	61054.3231452199	0	846.111901745499	16212.5733010218	12414.6300880369	0	0.468063464999997	12	0.000657462195923734
1963	0.914650133384988	0.480981249616072	0.947196237397307	884	470	21	8.91220092773438	2.3719630241394	927.662423336922	988.247131347656	2908.48442199511	25702.3860888513	13797.3899511991	0	NA	7	0.00525969756738988
1964	0.919849849060156	0.484669895780996	0.951117296636621	886	488	21.2000007629395	11.2240533828735	2.54927778244019	0	2934.56298828125	0	15973.0165169139	11249.6088848026	0	0.116809057976031	12	0
1965	0.936073941053768	0.496573563364606	0.962524798147333	886	508	21.3999996185303	15.6805953979492	2.62520527839661	0	6886.0302734375	0	17890.0458147645	845.224539663333	14.1471061706543	0.44497649070991	12	0.012491781722551
1966	0.935803721328386	0.496166088555121	0.96238939444012	967	540	21.1000003814697	17.7290363311768	3.18110680580139	6548.43907097361	4256.43212890625	4077.47310881802	11341.9849630092	14479.1387197582	14.1471061706543	0.356442752335509	9	0
1967	0.938762294513086	0.486639903242713	0.964173227941154	1062	570	20.5	24.5164184570312	3.92105555534363	1928.20840312943	1550.70202636719	1690.44907769397	3256.20768435974	10121.6946564799	70.7355270385742	0.5154886286974	9	0
1968	0.933785532637809	0.486847966983236	0.961185664412231	1150	598	19.6000003814697	26.9116878509521	3.94781517982483	6984.55078352395	1105.96789550781	6984.55078352395	11794.2402382064	927.662423336922	14.1471061706543	5.75957979096514	14	0
1969	0.916494126565121	0.478481204103192	0.951613733326107	1545	690	17.2000007629395	26.5658912658691	3.23632502555847	4936.85090145819	2228.87426757812	0	16564.6634457928	2908.53289554467	14.1471061706543	0.505441933965303	13	0
1970	0.909873905440002	0.479976768517276	0.947479565812006	1326	650	18	25.7278385162354	2.67397379875183	2509.87495862207	10257.7119140625	845.224539663333	17799.5344617988	2535.67361245923	0	2.57252243105529	14	0
1971	0.897597047129771	0.478860301810335	0.940209330058512	1171	613	18.5	26.6225395202637	1.99023509025574	845.224539663333	17167.603515625	845.224539663333	2699.9851976529	19700.2072620339	56.5884246826172	0.936054488357321	14	0.0138067061143984
1972	0.891970789737452	0.48347503264834	0.93637335500789	1398	648	17.6000003814697	22.0050182342529	0.569099128246307	0	13531.396484375	845.224539663333	8502.81815847555	30505.4825527797	99.0297393798828	1.95752798283652	13	0
1973	0.885518444865184	0.494609233944956	0.932172829644706	1660	700	16.2000007629395	24.9903984069824	0.0245962236076593	0	12540.833984375	6873.20570950442	6274.25098092456	26955.1677259757	84.8826370239258	1.65829967185972	14	0.000657462195923734
1974	0.878850716148791	0.501672798895822	0.927281482216619	1227	573	18.5	39.7017402648926	1.55537712574005	0	16606.712890625	7320.69160937217	10343.2442607588	28632.0635200847	42.4413185119629	0.641207725291971	13	0
1975	0.861644660784238	0.539626367228544	0.914598922780554	1429	618	17.2000007629395	42.6503601074219	1.61672365665436	2038.75962186236	13915.626953125	2509.87495862207	927.662423336922	11026.6482711278	56.5884246826172	2.39683545818794	13	0
1976	0.856826497273515	0.534502398546418	0.911296776204705	1158	523	19	42.8047790527344	1.349200963974	1690.44907769397	16393.94921875	845.224539663333	7747.08033305978	5400.38663722713	84.8826370239258	1.64222116726198	11	0.00723208415516108
1977	0.845512452643254	0.51613156786554	0.904255914900657	1120	533	19	38.3101119995117	1.63167440891266	0	10942.4921875	2509.87495862207	5739.94107644911	22110.5296557639	84.8826370239258	0.691974025695527	12	0.000657462195923734
1978	0.845711176800633	0.499875046613934	0.904944720643609	1009	557	19.2999992370605	26.4692573547363	1.91371870040894	1254.95621013261	6414.3349609375	1855.32484671114	4326.37809023637	27213.1292606949	99.0297393798828	0.551139963590722	14	0.00657462195923735
1979	0.84730990018847	0.445448743146285	0.908555710170451	961	619	19.2999992370605	27.5162258148193	2.39361000061035	0	5553.68798828125	2535.67361245923	5155.38624574492	15119.4138812081	141.471054077148	0.607198365942962	13	0
1980	0.851753005444194	0.434390225611759	0.911788324457077	793	662	20	35.6305046081543	3.72451996803284	0	5269.51123046875	845.224539663333	2782.98727015995	3380.89814633404	127.323951721191	0.55343813777695	13	0
1981	0.862692529389405	0.414388104060494	0.919746928223008	980	782	18.7999992370605	36.6901626586914	4.18010473251343	1690.44907769397	5533.640625	0	5060.30707263401	9617.15254293584	113.176849365234	13.5404383012275	13	0
1982	0.870156679344889	0.403640272578951	0.924530355863607	950	837	18.7999992370605	29.649923324585	5.44898843765259	1690.44907769397	4363.45751953125	1690.44907769397	3505.5714334959	3141.81871292173	127.323951721191	4.76816569357897	14	0
1983	0.890054250640695	0.356220764603793	0.937470510928764	1094	902	18	29.105188369751	5.95510244369507	4226.12267741854	3149.03564453125	1928.20840312943	3765.00018516449	3142.08795643941	113.176849365234	10.424058800137	13	0
1984	0.895865258762751	0.356283216553035	0.940960062108118	1684	1077	14.6000003814697	28.6313858032227	6.07251262664795	4326.6032173242	6770.92041015625	5286.36866977067	6970.88923964918	5285.96859152093	127.323951721191	7.10658777751879	13	0.00131492439184747
1985	0.907041146139992	0.376682161487539	0.94773599447659	585	642	21.2000007629395	37.9885635375977	8.80819225311279	0	16327.0908203125	927.662423336922	4936.81935747057	3256.08232079261	84.8826370239258	1.11506126058318	13	0.00131492439184747
1986	0.910479838209058	0.367100967609711	0.949685759731388	519	591	21.5	40.6350784301758	10.1898746490479	2535.67361245923	69023.2890625	5285.96859152093	6538.64889248886	2038.80572388073	56.5884246826172	1.07301259199308	13	0.0361604207758054
1987	0.920714295033804	0.326738396434508	0.955899824816534	554	569	21.5	44.4053993225098	14.3687744140625	1928.30589453959	49408.83203125	0	1928.1275777648	2908.48442199511	28.2942123413086	0.504791064028265	12	0.00394477317554241
1988	0.923196251118677	0.304622247798222	0.957204680004957	454	520	21.8999996185303	48.2860679626465	16.6940956115723	1254.99365969	2769.35327148438	1855.32484671114	16084.6344209134	1690.44907769397	14.1471061706543	0.704601296546085	12	0
1989	0.935432337466282	0.213661799108872	0.964254706936245	421	548	21.8999996185303	40.0916442871094	17.6899509429932	13523.5921008128	364.907592773438	0	22546.2190735741	845.224539663333	0	0.778720691407667	11	0
1990	0.937447491891249	0.204600633374141	0.965147273931188	397	565	21.8999996185303	30.5046653747559	17.0981121063232	26031.5358088893	1.99685966968536	8539.69495717832	13914.9363491929	5817.11422114246	14.1471061706543	0.388701821220542	12	0
1991	0.953598322499188	0.149609711427971	0.973915628569521	341	565	22.1000003814697	24.3107776641846	14.2498340606689	38238.5877006969	0	1928.30589453959	22546.2190735741	6761.7962442826	0	0.483991432963097	12	0
1992	0.951089204681641	0.166161222098563	0.972142279741336	249	561	22.5	12.0203247070312	8.85596942901611	50689.0565055469	0	1254.99365969	7311.14847484531	2535.67361245923	14.1471061706543	0.507031862396306	11	0
2063	0.920738419649165	0.488514754234835	0.952476209335588	928	486	20.7999992370605	12.4092578887939	2.53065609931946	844.2766964777	1826.48986816406	3139.5236578426	27875.9596096729	13251.5346959682	0	0.298113567721973	12	0
2064	0.92285968173372	0.496088486041882	0.954023390379046	938	511	21	12.0694160461426	2.54800319671631	844.2766964777	2298.65185546875	1688.55339932849	10173.4820113174	21241.5288316676	14.1471061706543	0.470782583998337	12	0
2065	0.927465718536046	0.520388583027581	0.957005904145382	905	524	21.2999992370605	17.0388507843018	2.41415166854858	844.2766964777	8661.3359375	3139.79426619274	8493.39542983148	6869.01331988247	14.1471061706543	0.137538069547689	12	0.0269559500328731
2066	0.928164788135993	0.523287609208994	0.957445688956319	940	551	21.2999992370605	19.1748466491699	3.15148234367371	1688.55339932849	8258.4375	927.662423336922	17753.6760692772	5017.04587326071	0	0.394930917829976	9	0.000657462195923734
2067	0.93103831866604	0.527356332234415	0.959131545115351	1098	601	20.3999996185303	24.0231704711914	3.97601199150085	844.2766964777	3448.82470703125	844.2766964777	927.662423336922	16282.4454174911	42.4413185119629	1.81198497892492	10	0
2068	0.926417108931328	0.52248366216245	0.95638915430072	1539	677	17.8999996185303	28.0192031860352	4.31390523910522	1926.54647777348	2280.25122070312	927.662423336922	7513.56390209671	2508.74877258925	42.4413185119629	13.231850562614	13	0
2069	0.912092928662811	0.495244764339182	0.948294190688514	1522	691	17.3999996185303	28.8985824584961	3.35622501373291	927.662423336922	3949.98852539062	0	5149.79155674337	5737.81872017001	14.1471061706543	2.78222149761874	13	0
2070	0.904066595445263	0.493162123549348	0.943318613628057	1262	638	18.5	28.441915512085	2.71053838729858	0	14730.7890625	0	7318.95755321647	11393.2896437537	28.2942123413086	1.36780233689187	14	0
2071	0.888399837875079	0.494744510665995	0.933591890147743	1271	632	18.3999996185303	26.0980434417725	1.9747234582901	0	26414.23046875	0	3762.86023249404	24075.3792755086	56.5884246826172	1.84058088888023	13	0.00920447074293228
2072	0.882111348500168	0.501658568409947	0.929221462478231	1570	693	16.7000007629395	26.2970180511475	0.369942486286163	927.662423336922	21856.98046875	927.662423336922	4376.3445771739	19520.1809023046	56.5884246826172	4.83755516290065	13	0.00460223537146614
2073	0.873993104357978	0.530565023246614	0.922922741035971	1526	677	16.7999992370605	24.3292350769043	0.0245962236076593	1855.32484671114	14061.619140625	2782.98727015995	6272.18611136602	11259.1844436178	42.4413185119629	0.92245100123694	14	0.000657462195923734
2074	0.868136769193599	0.537591973051882	0.918368545159726	1254	602	18.1000003814697	21.8152275085449	0.685449957847595	1855.32484671114	16769.798828125	1855.32484671114	4936.2090724626	22376.1721512579	28.2942123413086	2.49047229994551	13	0
2075	0.854398691084105	0.557941207620337	0.906702390258422	1075	539	19.2999992370605	35.1125335693359	1.12484502792358	0	17128.892578125	927.662423336922	8518.10648325965	12035.7182154951	70.7355270385742	0.134054381019345	13	0
2076	0.850384720013789	0.552722783326399	0.904138045002455	1049	526	19.3999996185303	34.7431831359863	1.01232993602753	844.2766964777	22062.55078125	4611.36296425208	4714.55135457514	9996.55528597	42.4413185119629	0.538673020648742	13	0.0184089414858646
2077	0.843441217783005	0.53199615826569	0.900724017798798	945	522	19.8999996185303	30.8269214630127	1.80443155765533	0	14147.1611328125	1254.31794909415	6709.68843039404	26533.5807285492	56.5884246826172	0.292668586051117	13	0.00394477317554241
2078	0.843593307278046	0.51353807690126	0.901816745512719	900	550	19.8999996185303	20.6274394989014	2.08734583854675	0	6670.66796875	1688.55339932849	1254.32439077951	18103.9917940279	113.176849365234	0.481882591227024	13	0
2079	0.842494177539504	0.467271473083485	0.903728328772293	840	589	20	20.7201995849609	2.28654336929321	844.2766964777	6921.14892578125	844.2766964777	4376.3445771739	3762.84089845499	141.471054077148	0.711532770865257	9	0.00657462195923735
2080	0.847755909570689	0.451654215471296	0.907931493542241	783	633	20.2000007629395	26.0669441223145	3.23652315139771	1688.55339932849	5876.07177734375	927.662423336922	927.662423336922	1855.32484671114	127.323951721191	0.987062145326377	13	0.00657462195923735
2081	0.858804780901465	0.434232981551294	0.916205051489602	922	729	19.2000007629395	24.3381462097168	4.18267297744751	0	5028.56005859375	844.2766964777	5056.58378014107	16187.0309191035	84.8826370239258	1.83289308235509	13	0
2082	0.86857430790497	0.419752971723027	0.922719089416143	838	750	19.6000003814697	25.0229911804199	5.16607427597046	844.2766964777	4382.70703125	927.662423336922	3502.12952293603	7421.29938617678	127.323951721191	1.29788154163078	14	0
2083	0.89106194660878	0.382335531885092	0.937354737707134	968	825	18.7000007629395	27.920690536499	4.77998113632202	844.2766964777	5465.302734375	844.2766964777	2697.31468277959	13081.1773980907	127.323951721191	1.19205643799417	13	0
2084	0.89834283786483	0.376615739123372	0.941942371873567	626	696	20.7999992370605	29.0878238677979	5.7563042640686	0	5453.5498046875	1926.64447758173	2697.4721647738	844.2766964777	113.176849365234	1.69000482576109	13	0
2085	0.906701618877667	0.386209748927057	0.947082277426674	919	825	19.5	34.3224678039551	8.37405967712402	1926.64447758173	14122.068359375	844.2766964777	4638.31211743054	3710.64969250349	141.471054077148	12.2187999541829	13	0
2086	0.909568386923159	0.372053331040053	0.948868575298662	1543	1047	15.5	45.7272605895996	10.3098182678223	4376.31504490366	63774.00390625	4322.24664145222	9333.05840208283	3805.46126067662	70.7355270385742	3.81974729564748	12	0
2087	0.909933024555357	0.319142407072835	0.949530795464074	636	719	20.7999992370605	50.3871116638184	13.7155570983887	7304.4748777927	46725.5859375	3255.09817652175	5737.18312888031	5620.82892415137	56.5884246826172	0.51274847494919	12	0
2088	0.913206459331452	0.294416325952989	0.951423173596615	545	651	21.2999992370605	51.2204475402832	15.6060562133789	2532.83009887696	3937.19677734375	0	12486.1862723698	2508.59825182181	42.4413185119629	0.587772991852865	12	0
2089	0.920771526637924	0.230234474378339	0.955950533451152	479	614	21.5	41.2848777770996	15.7632722854614	8724.4807672358	1829.94140625	3255.27217858748	10239.1291463124	844.2766964777	42.4413185119629	0.536061185431218	12	0
2090	0.926249455435999	0.215255172970867	0.958848362939284	453	612	21.6000003814697	34.1579132080078	17.3283710479736	13953.8890293407	575.050720214844	844.2766964777	927.662423336922	3763.17957064576	28.2942123413086	0.630110631560204	12	0
2091	0.94418249155116	0.181845977670395	0.968507809187222	342	588	21.8999996185303	23.430383682251	13.0759449005127	27018.7444435378	0.0724452883005142	844.2766964777	17754.8484496454	927.662423336922	0	0.635936025813031	12	0
2092	0.94440084565546	0.192616502479715	0.968268108188281	236	577	22.2999992370605	12.8804159164429	8.95828342437744	42679.1106595079	0	927.662423336922	13823.6709907392	927.662423336922	14.1471061706543	0.389864310625789	11	0
2162	0.913079013715802	0.463561892091985	0.946340925303943	947	471	20.6000003814697	20.0418529510498	1.75414311885834	927.662423336922	3637.81201171875	1925.07292352632	10163.4356560321	6188.70475837358	28.2942123413086	0.233609488810344	13	0.00525969756738988
2163	0.92329360718928	0.487657137374302	0.954797085972876	966	501	20.6000003814697	17.771333694458	1.60451471805573	843.379900919743	3469.7001953125	0	16295.4183751373	23115.2604725488	14.1471061706543	0.208407979780784	13	0
2164	0.924009457079881	0.497014427370288	0.955270598638795	983	529	20.7000007629395	16.0860767364502	2.28987717628479	927.662423336922	3146.73876953125	3137.62491408542	13817.3196769064	29628.6463657322	14.1471061706543	0.253381582325493	13	0.00131492439184747
2165	0.927723741178878	0.533825494711064	0.957497077101013	981	555	20.8999996185303	20.340274810791	2.22039079666138	4606.74522797975	5620.958984375	0	16273.5064425341	16273.4566802136	0	0.332076843149259	12	0
2166	0.927662956897066	0.538938410565136	0.957347724883242	949	566	21.2000007629395	21.4699440002441	2.66453766822815	1855.32484671114	7923.9697265625	1925.07292352632	16132.5086595272	2694.91947785594	0	0.743098366307124	10	0.0808678500986192
2167	0.932736168616907	0.549826940930427	0.960304102035927	1203	643	19.3999996185303	21.5261821746826	3.56339073181152	3761.3699959385	7664.6533203125	1855.32484671114	2507.55515852159	5014.63072581669	42.4413185119629	7.30065584901503	12	0
2168	0.927738531045784	0.544074845044562	0.95724316217978	1051	595	20.5	25.1369037628174	4.10326719284058	2037.99537405146	3280.94067382812	0	4714.39094725284	16783.0038295159	14.1471061706543	3.88822265180074	13	0.00262984878369494
2169	0.910614134549814	0.50144919015235	0.947635952757886	1206	627	19.2000007629395	29.1531848907471	3.88274598121643	5629.48289863643	3196.25439453125	4714.33896410797	14807.363543275	16126.6505809011	14.1471061706543	8.9879144250488	13	0
2170	0.902447443029042	0.499898597426401	0.942384481551599	1512	702	17.1000003814697	26.7533798217773	2.38333106040955	3137.62491408542	12003.669921875	4373.54853049125	9005.1582470915	21554.3689360121	28.2942123413086	5.62469390139696	13	0.000657462195923734
2171	0.882008815317849	0.502401532835074	0.929601691068094	1374	661	17.8999996185303	30.4562320709229	1.45648121833801	0	22972.830078125	0	9990.49280899506	13117.3319814596	42.4413185119629	1.32267424700649	13	0
2172	0.876077408598088	0.511400582435951	0.925175192091013	1364	658	17.7000007629395	29.4586334228516	0.00861475057899952	0	24706.669921875	0	6493.63696336049	13117.3319814596	28.2942123413086	1.50380052915602	13	0.00394477317554241
2173	0.866900511587427	0.553021127090599	0.917606464300774	1411	663	17.2999992370605	29.1722526550293	0.00861475057899952	3254.16777570397	18051.3046875	2037.99537405146	11469.4800049932	3254.34252975552	14.1471061706543	3.29286364280356	13	0
2174	0.862249701994509	0.558223973491828	0.913654919113363	1128	593	18.8999996185303	26.6320571899414	0.23027378320694	1686.75980552605	15129.8994140625	843.379900919743	13018.4567179364	19598.2747968394	42.4413185119629	0.798606865709419	13	0
2175	0.846347513604887	0.582336019055243	0.899364400405267	1062	561	19.2999992370605	23.2154598236084	0.372645288705826	0	19300.873046875	0	4935.59622847078	23618.1549126797	42.4413185119629	0.389871864788697	12	0.00394477317554241
2176	0.844687534356633	0.574380774541847	0.898547889666816	1001	540	19.5	22.7910957336426	0.748530566692352	0	23514.375	0	6526.25755143398	22648.1233747582	28.2942123413086	0.232552582671925	13	0.0243261012491782
2177	0.837314797105592	0.549692599738572	0.895426284037025	942	536	19.7999992370605	20.992359161377	2.58650016784668	843.379900919743	13530.6845703125	8747.61664046909	3254.3524998743	26205.2463171939	56.5884246826172	0.565155394571764	10	0.000657462195923734
2178	0.839323113727578	0.53199715616338	0.897848125212597	846	544	20.2000007629395	20.0284576416016	2.9132137298584	1686.75980552605	8229.642578125	3137.35302310368	6968.93723771997	10778.0943901149	113.176849365234	0.275209224693473	10	0.0355029585798816
2179	0.836078197294168	0.474446593128614	0.899251598693529	833	585	20.1000003814697	22.7954788208008	2.70260286331177	2038.04188338725	9974.2861328125	1253.7522156015	4373.05806666336	0	155.6181640625	0.698124359847101	13	0.0328731097961867
2180	0.842699635010227	0.461907153903972	0.904254144568731	1036	680	18.6000003814697	25.0747699737549	2.39229226112366	843.379900919743	6615.68310546875	843.379900919743	4373.05806666336	13818.6908174401	141.471054077148	2.2987678333568	13	0
2181	0.855440765100024	0.441657776993041	0.914094956353188	996	720	18.7999992370605	26.4854316711426	3.18368768692017	843.379900919743	5165.56591796875	0	7743.27160354931	23741.8839516472	141.471054077148	1.6007672210907	13	0
2182	0.866113885475394	0.43022398514347	0.921073746829359	1260	820	17.1000003814697	24.1620330810547	3.78126454353333	1855.32484671114	3913.23754882812	2782.98727015995	1925.08978034475	16873.8280950069	113.176849365234	14.285576115776	13	0
2183	0.895591571255979	0.383701958850863	0.940282493308621	873	770	19.2999992370605	25.6990661621094	3.5680251121521	0	6578.5693359375	0	3761.04921322787	4075.94421020678	84.8826370239258	4.33238424817515	13	0
2184	0.901784521692412	0.382385132071541	0.944085336516336	1026	854	18.2000007629395	29.4874725341797	5.16439485549927	2694.91947785594	7752.00390625	3761.3699959385	2908.00037046992	6810.29086159859	99.0297393798828	9.48595804083393	12	0
2185	0.910396994125845	0.395241929700871	0.949446470566771	1517	1000	15.6999998092651	31.430154800415	8.45991516113281	2507.54222090074	9558.533203125	1855.32484671114	4373.57820123176	15403.3372938707	99.0297393798828	5.69956843655113	12	0.0558842866535174
2186	0.91112797251081	0.379773310870712	0.94991339484379	1264	970	17.2000007629395	45.422233581543	9.15919303894043	1253.7522156015	16087.65234375	0	2694.78830242752	3137.62491408542	70.7355270385742	4.30265388647774	10	0
2187	0.907254768777479	0.306493298312144	0.948373570228264	718	841	20.2999992370605	51.4608306884766	12.1869115829468	843.379900919743	11103.7236328125	0	3498.67023420786	9990.42708601067	113.176849365234	1.25000325503188	8	0
2188	0.909119073213734	0.287922282850308	0.949368437650393	600	757	20.8999996185303	44.7647857666016	12.8323955535889	0	7546.0419921875	0	2694.78830242752	5015.23553306718	127.323951721191	1.49842243788745	12	0
2189	0.917275642999883	0.211988238369919	0.95441265832604	477	649	21.5	40.2442321777344	13.2322006225586	843.379900919743	6691.13037109375	1855.32484671114	1253.7208891529	2782.98727015995	113.176849365234	0.696726884639863	12	0
2190	0.922273850231351	0.208456096944462	0.956932417961815	409	618	21.6000003814697	37.4264717102051	15.9175596237183	3498.63312560078	2262.87573242188	843.379900919743	5144.82994071955	1686.75980552605	56.5884246826172	0.572773833650259	12	0
2191	0.947801322262563	0.164621057377616	0.970793521661334	328	598	21.7999992370605	25.6726932525635	12.3239774703979	20738.6181667512	50.4485511779785	0	21911.9177204773	0	0	0.29974678837946	12	0
2192	0.947052966338519	0.181897249639525	0.969978899901074	297	612	22	16.687557220459	10.2126731872559	37421.2826499391	0	4216.89950121534	24151.5223953474	5052.09897411413	0	0.631141751520206	13	0
2259	0.894821842186741	0.303870580110033	0.937039502152938	1101	408	19.8999996185303	14.77516746521	0.280987203121185	1855.32484671114	871.186462402344	2907.68730164671	5815.29831531422	41720.9910808823	42.4413185119629	2.88869413340711	11	0
2260	0.898840757764658	0.319461223944056	0.939723694808722	1070	411	19.8999996185303	18.2328224182129	1.35815680027008	7638.59141063635	531.31982421875	927.662423336922	16943.3002285332	24431.8744431677	0	0.614752919367528	12	0
2261	0.914776525542746	0.409961710142693	0.948786196126406	999	446	20.2000007629395	21.2141494750977	1.76649594306946	7582.30675132911	852.002685546875	0	10608.0066914028	6739.82824147017	28.2942123413086	0.791950981807383	12	0
2262	0.917404097980598	0.433829611988916	0.950431501296705	999	484	20.2999992370605	22.8822612762451	1.76289319992065	2506.33022653181	3152.55078125	1855.32484671114	11630.3998442162	8180.70840020994	28.2942123413086	0.477830227662583	14	0
2263	0.918619995321542	0.46557683402935	0.951547795553867	1012	520	20.3999996185303	25.584192276001	1.75897657871246	842.478532140739	4041.42651367188	2782.98727015995	11564.5530528645	24923.2370751227	14.1471061706543	0.278897888209017	13	0.00131492439184747
2264	0.91938738568745	0.480351164420519	0.952069045656691	1066	559	20.2000007629395	22.4185466766357	0.922392427921295	1684.95707331715	4295.40185546875	4934.78140370998	6269.84436413391	38865.1200497648	42.4413185119629	0.324176839290638	13	0.00131492439184747
2265	0.92228554845831	0.512714928120819	0.953773179685023	1100	587	20.2000007629395	22.130578994751	1.91226649284363	1923.39480111436	3919.74072265625	0	10745.8894322982	23815.3143594416	42.4413185119629	0.862722302568944	13	0
2266	0.922630527953397	0.525431253012179	0.953893265987493	1024	591	20.7000007629395	22.3784198760986	2.33688879013062	0	5540.26513671875	3710.64969128633	8532.78608640632	8180.70840020994	28.2942123413086	0.704209242117588	11	0
2267	0.926110098561672	0.552422298371377	0.955829784760911	918	574	21.2000007629395	21.7131938934326	2.89973568916321	0	10674.6142578125	0	6990.60491933342	0	28.2942123413086	0.279048029087689	13	0.42998027613412
2268	0.921426901830534	0.550079799151745	0.952976710054534	1271	647	19.1000003814697	20.3479595184326	3.82826662063599	6548.03465015392	5112.07080078125	5969.66997530741	11108.3806535768	10991.0715605117	28.2942123413086	2.61930130386038	13	0
2269	0.906108589156104	0.518820109569384	0.94414754364106	1218	630	19.2000007629395	23.6003341674805	3.51799154281616	3369.91414386688	1330.81994628906	0	3846.52652570453	2506.178345872	14.1471061706543	4.67399865546115	13	0
2270	0.896943437007921	0.517386752801046	0.938201249799187	1261	642	18.6000003814697	24.8156929016113	1.00965332984924	2037.62243659782	4895.87451171875	0	16155.880050358	7739.71835285704	0	0.903760236133474	13	0
2271	0.875602168563566	0.534976112261286	0.92360851206384	1542	707	16.8999996185303	28.9273204803467	0.12033473700285	2506.33022653181	12796.0537109375	1923.4937551377	6113.08937762681	10811.881072026	28.2942123413086	1.55275097054833	13	0
2272	0.868638579607944	0.542601929720392	0.918442147204854	1290	654	17.8999996185303	29.0040245056152	0.0136200031265616	0	23079.38671875	4602.61912126717	11225.2705187584	10811.881072026	42.4413185119629	2.02837074929834	13	0
2273	0.857810922530692	0.565902268722083	0.908897272241563	1157	630	18.3999996185303	31.3487606048584	0.00861475057899952	842.478532140739	23946.13671875	1253.10816208995	9359.96061141784	17706.043393061	28.2942123413086	0.414334302658245	13	0.00328731097961867
2274	0.853712086528482	0.570304855515104	0.905474169320286	1107	611	18.8999996185303	31.626148223877	0.923694133758545	842.478532140739	19800.109375	2506.33022653181	3369.7268831697	26203.1846167406	42.4413185119629	0.0992750097261947	8	0
2275	0.844006504691089	0.576389102684839	0.896928560425179	1058	582	19.1000003814697	33.0652961730957	1.05732309818268	842.478532140739	22160.958984375	1923.39480111436	3846.92242679731	36529.3404104972	28.2942123413086	0.313899376744688	12	0.012491781722551
2276	0.843266658415856	0.571323505355633	0.896799506352463	996	554	19.5	30.7686882019043	2.70069074630737	842.478532140739	21441.666015625	6182.68760832011	14264.5277614741	30547.7865721248	14.1471061706543	0.634177175912659	14	0.00525969756738988
2277	0.843941051949359	0.559398589167027	0.899216617171909	909	537	19.8999996185303	25.7988090515137	3.37426567077637	0	11460.541015625	4313.19139017627	4075.15940711588	20838.1353852137	14.1471061706543	0.138637825606735	10	0
2278	0.845699837497871	0.543697393200161	0.90155710396105	939	566	19.6000003814697	23.1119003295898	4.26375389099121	2506.33022653181	8816.3310546875	1923.4937551377	7806.08255825583	5384.9213835672	84.8826370239258	1.84919520150502	13	0
2279	0.845846388705992	0.508095010898544	0.904237731012929	971	611	19.2999992370605	22.1043758392334	4.01735830307007	927.662423336922	9573.978515625	842.478532140739	3369.7268831697	10188.8121024983	155.6181640625	1.8029413555901	13	0
2280	0.851257468456428	0.49097598622116	0.90872958620672	1335	725	17	22.1012325286865	2.33480763435364	842.478532140739	7586.310546875	1253.14613540763	4075.15940711588	15679.9541291087	113.176849365234	3.22875772500263	13	0
2281	0.862794104610018	0.462766395772285	0.917965231771422	1303	758	17	22.7950344085693	1.67991590499878	0	5974.98583984375	842.478532140739	2037.6497862155	27801.7870947358	141.471054077148	2.9776018847434	12	0
2282	0.873417339631052	0.449863482536539	0.925081250548155	1359	805	16.6000003814697	23.7247486114502	1.22797238826752	1253.14613540763	3716.857421875	1253.14613540763	3369.7268831697	9267.26374966441	99.0297393798828	8.08494730119532	11	0
2283	0.900667950096957	0.434455130511573	0.942397910817306	935	770	18.8999996185303	26.81760597229	2.80831789970398	927.662423336922	7409.6162109375	842.478532140739	5613.90758324747	3805.11254284685	56.5884246826172	4.00770123426739	13	0
2284	0.907303969967347	0.425374871528477	0.946672525210071	1035	840	18	30.6929988861084	4.75592184066772	1855.32484671114	11444.453125	4313.46717148725	3135.33213630715	11279.6805368054	70.7355270385742	4.94139238992009	12	0
2285	0.913533687735978	0.422878727890508	0.950696183200185	1171	905	17.3999996185303	36.9259414672852	8.31476402282715	2037.66913841385	12245.978515625	2506.33022653181	3846.92242679731	9428.30484455732	42.4413185119629	6.97953358378639	11	0.0532544378698224
2286	0.913152450337095	0.398975014160164	0.950699710715374	1299	967	16.7999992370605	40.2009391784668	8.16305923461914	1855.32484671114	4362.5625	842.478532140739	6113.08937762681	1253.14613540763	99.0297393798828	6.36802595360581	8	0
2287	0.905077391320191	0.314850231518223	0.946743809337815	874	1000	19.5	49.7001838684082	11.157413482666	1253.10816208995	4238.60595703125	927.662423336922	1684.86344230176	7503.62075165343	99.0297393798828	4.0072187678432	10	0
2288	0.906006466276564	0.292803448060576	0.947349020091485	539	737	21.2000007629395	49.4608726501465	13.5184726715088	0	9151.009765625	0	3135.05890118211	2692.22214125385	141.471054077148	0.79128468500463	13	0
2289	0.910044120599694	0.255973727686434	0.949933604834091	440	664	21.5	45.400951385498	14.436957359314	0	9645.728515625	3135.17215132416	5613.90758324747	927.662423336922	127.323951721191	1.0285911382743	13	0
2290	0.916560658780717	0.246998824801423	0.953414744906155	355	613	21.7000007629395	33.5319938659668	15.5731554031372	5282.42464246447	3144.63940429688	0	5815.29831531422	0	56.5884246826172	0.537101231018959	12	0
2291	0.940328547645554	0.208352796125675	0.966322346324127	359	630	21.6000003814697	27.7048320770264	13.9464178085327	19355.7958533539	45.0532379150391	1923.4937551377	16943.3002285332	1253.10816208995	0	0.646054246163782	13	0
2292	0.94171001046667	0.220735902838101	0.966720411819247	267	619	21.8999996185303	19.4953765869141	12.4990224838257	36658.85639193	0	842.478532140739	10023.5489628735	0	14.1471061706543	0.502240556543507	13	0
2359	0.894916285112532	0.268871181080962	0.938229845587977	1138	428	19.3999996185303	14.8676509857178	0.0176939573138952	5009.61518274085	2020.15612792969	9314.74011348934	3843.7485807571	41114.4602453677	28.2942123413086	2.86225524431956	11	0
2360	0.899246637401736	0.288875375583774	0.940898524061866	1053	418	19.8999996185303	19.8138465881348	1.21116077899933	3804.89961802559	976.301818847656	2505.03654316777	16719.0895926654	26943.5683184567	0	0.575043582890215	12	0
2361	0.918725288166088	0.40162173564426	0.951839636214883	973	452	20.2999992370605	24.7346515655518	1.70871210098267	5133.43916358019	753.241638183594	4638.31211645681	10605.0933675752	9302.73024393636	28.2942123413086	0.45915325098558	12	0
2362	0.920183819128404	0.422117004907176	0.952630712483586	1079	511	19.8999996185303	30.5509128570557	1.76125800609589	927.662418468278	1815.86779785156	1921.70810856168	5010.25169082435	6262.8772514771	42.4413185119629	2.97754202708745	10	0
2363	0.919313769222203	0.454010994777437	0.952346635237441	1143	558	19.7000007629395	31.0148601531982	1.37684261798859	2037.22448572557	2249.00170898438	3132.8437850213	6111.54466947424	23193.2845848681	28.2942123413086	1.51530471371519	11	0
2364	0.919113765691546	0.467031559234163	0.952169370602192	1211	604	19.3999996185303	30.0643672943115	0.333486467599869	4074.40203343506	3528.20239257812	8391.23839254245	9868.84178535838	38993.0930820182	70.7355270385742	1.52212827539863	12	0.00328731097961867
2365	0.922501792203047	0.507029445890535	0.954153738089833	1058	591	20.2999992370605	28.7324905395508	1.65482819080353	841.515836908571	4850.16015625	0	5010.25169082435	21546.6043936179	70.7355270385742	0.38135042308359	12	0
2366	0.922255191040632	0.521315133999777	0.953841456673574	971	583	20.7000007629395	26.0799942016602	2.35362219810486	0	4581.60888671875	3757.26865947623	7838.73261169153	5731.32989024191	56.5884246826172	0.18843215171574	11	0.0282708744247206
2367	0.92770433780138	0.563621883327374	0.95691439639753	981	588	20.7000007629395	22.4091644287109	3.27263188362122	3133.11830888034	9481.8046875	6111.53261408445	10098.3064937556	6856.81383279084	28.2942123413086	0.494163564790392	11	0
2368	0.922789444338712	0.563087865298723	0.953837083728742	1071	600	20.1000003814697	21.6592712402344	3.34277510643005	3804.84938338899	6040.55126953125	2037.22448572557	7573.72994538864	6265.41284078884	28.2942123413086	3.76102355123864	14	0
2369	0.904889313784751	0.524236162923638	0.943619856446471	1180	622	19.3999996185303	17.8082122802734	2.8119649887085	6266.51093206906	2130.82836914062	1683.03167747932	5378.91613510897	14016.4514643299	42.4413185119629	3.5426568828561	13	0
2370	0.896381886643514	0.525026135778239	0.937931281527671	1081	599	19.5	21.7260284423828	1.19889414310455	1252.4610548103	6728.9326171875	4074.58966753041	11925.7654148056	10186.8254479181	28.2942123413086	0.663994601492562	13	0
2371	0.869803404295021	0.5506557706832	0.919529689691608	1150	619	18.8999996185303	29.1429615020752	0.185040324926376	0	14678.5615234375	1252.49919919718	2037.27540879862	12927.1324706218	28.2942123413086	0.604926462462911	13	0
2372	0.864168354952527	0.556797017067838	0.91516846912342	1127	621	18.7999992370605	30.4859580993652	0.116735048592091	1855.32484427682	27851.552734375	0	841.525567313589	4598.73259014712	42.4413185119629	0.410068069409692	14	0
2373	0.851052076046412	0.582603265293169	0.903291767719072	1114	622	18.7000007629395	31.471212387085	0.132219910621643	841.515836908571	30450.896484375	927.662418468278	9474.01904315198	21959.4029680916	28.2942123413086	0.33948108406053	10	0.00394477317554241
2374	0.849010856765375	0.58332754597676	0.901516394229291	1071	614	19	36.1792984008789	0.959656357765198	0	24227.970703125	3757.26865947623	8616.79737025149	29263.7577419501	99.0297393798828	0.359099755488943	8	0.00591715976331361
2375	0.838492640963634	0.588044325246278	0.892144470307284	1021	585	19.2999992370605	36.385196685791	1.10368299484253	0	20734.15234375	927.662418468278	8148.63227087312	21022.9706461332	84.8826370239258	0.129773762871123	11	0.0157790927021696
2376	0.840668185835999	0.582125981491586	0.894282818013358	961	558	19.6000003814697	30.720401763916	3.21785950660706	927.662418468278	20507.31640625	1683.03167747932	6111.54466947424	22766.8966212315	56.5884246826172	0.110912925083411	14	0.00328731097961867
2377	0.843453896952815	0.573637102905969	0.898516828855389	922	546	19.7999992370605	33.8521003723145	4.5937032699585	1252.4610548103	21253.1328125	1683.03167747932	9195.99509686661	6261.92350603294	28.2942123413086	0.437174276694693	10	0.00460223537146614
2378	0.847144825411548	0.560766327842785	0.902039143516792	834	550	20.2000007629395	27.4895362854004	5.52082061767578	0	20495.138671875	0	8103.46309268396	0	56.5884246826172	0.116866468503686	13	0.0138067061143984
2379	0.846132250977542	0.523389131233547	0.904260948333487	1162	660	18.2999992370605	21.4656963348389	5.26426219940186	1252.4610548103	8057.068359375	927.662423336922	2505.04960370892	11114.0344811029	127.323951721191	2.24713850554969	13	0
2380	0.852551847058313	0.509386702152412	0.909207089975348	1397	732	16.7000007629395	22.2910461425781	2.90347456932068	0	7575.07568359375	2504.88394398061	5378.91613510897	27706.5663941874	141.471054077148	2.39858062423363	13	0
2381	0.864488029571814	0.473280077845029	0.919192267424428	1486	777	16	20.0515213012695	0.507912576198578	0	5765.76123046875	8069.49103702694	3132.86729100162	21873.7242844221	155.6181640625	1.73908789044471	13	0
2382	0.87489028220403	0.463979297663703	0.925975903915164	946	718	19	25.1689357757568	0.89826762676239	927.662423336922	3201.6689453125	0	6732.20441342874	9427.96051682775	99.0297393798828	2.55030819174105	14	0.00723208415516108
2383	0.908179042985444	0.451943783163996	0.946988748311936	1496	820	16	25.5359039306641	1.81047534942627	3710.64969372065	7456.986328125	6732.12664732428	6976.89276603528	15477.4341992064	28.2942123413086	4.35481721602537	14	0
2384	0.912487849968009	0.444046435727057	0.949735980161668	1157	822	17.6000003814697	31.9443740844727	4.06709003448486	2689.67055874395	14596.5517578125	7514.19361078853	10605.0933675752	14141.8645549677	42.4413185119629	4.35570856927545	13	0
2385	0.918528189775996	0.440329566006812	0.953742566915569	1297	886	16.6000003814697	36.0396118164062	6.96345853805542	0	11467.4599609375	0	13027.825308964	2504.88394398061	28.2942123413086	5.02215594869916	10	0.00460223537146614
2386	0.91614544957001	0.415058030595834	0.952497471529351	1376	978	16.2999992370605	41.472599029541	7.01836442947388	5565.97453889258	2208.13696289062	841.515836908571	1921.72513590789	841.515836908571	70.7355270385742	6.47160317043393	6	0
2387	0.903371969797058	0.303506319182061	0.946086995486174	934	1083	19	46.6454200744629	11.0531959533691	5044.31917427336	14035.470703125	841.515836908571	7515.60615904213	7687.8265720019	84.8826370239258	3.06101425595201	9	0
2388	0.903819315928509	0.291873036114305	0.94628786949681	620	818	20.7999992370605	49.2991027832031	13.4127149581909	2504.88394398061	17340.705078125	1921.70810856168	4487.8377588149	4207.57918050086	113.176849365234	2.2140114481159	13	0
2389	0.907316178821912	0.255202380870414	0.948704301334558	425	668	21.5	43.2255783081055	14.3025026321411	1683.03167747932	8636.13671875	927.662418468278	4487.8377588149	8391.23839254245	70.7355270385742	1.11057873939161	13	0
2390	0.913407688846952	0.261554337877979	0.951831089833191	372	642	21.6000003814697	34.7356452941895	16.1201515197754	1683.03167747932	3805.62280273438	841.515836908571	9428.16670558785	6732.12664732428	42.4413185119629	0.841326516171357	13	0
2391	0.944464126218395	0.215307624916169	0.968813368661667	292	623	21.7000007629395	27.0619583129883	15.4326686859131	19551.9787987878	192.205444335938	0	12593.3418169508	0	14.1471061706543	0.619810947185983	13	0
2392	0.944203240531488	0.238070803535813	0.968261996322319	286	642	21.7999992370605	21.3291721343994	13.088210105896	37127.387069566	0	2524.54751464032	10021.1128966529	8415.15826274728	14.1471061706543	0.542242711188094	11	0
2393	0.923359004336158	0.348398973629845	0.955005267213017	295	673	22	12.5488185882568	9.74010753631592	50660.9885551305	0	9971.54951186423	10185.6728438598	7468.88314402189	56.5884246826172	2.18018331538953	13	0
2426	0.939099130413515	0.419989343500403	0.959857788212781	1039	231	20.1000003814697	5.94410133361816	1.73464298248291	275269.340757505	0	2036.84835158505	89226.5057133772	12088.8985947862	0	0.0397853941559355	7	0
2427	0.938395119146489	0.418874746083014	0.959395164588524	1011	234	20.2999992370605	7.13236331939697	2.02491617202759	258002.131321266	0	0	104278.075578051	840.605065565264	0	NA	5	0
2459	0.914900002578768	0.369098721561501	0.947737253937316	1106	452	19.3999996185303	14.2714557647705	0.145709469914436	5007.16685311782	2556.71313476562	6493.63696266497	5043.68900803301	32917.666477157	70.7355270385742	0.348711137315807	11	0
2460	0.917833822471076	0.377846314543024	0.949914315597226	1064	456	19.7000007629395	23.547513961792	1.73097026348114	1251.84922279241	1131.81030273438	2521.81520592412	2036.85238498694	18097.1475104497	28.2942123413086	0.888578985491335	12	0
2461	0.924023059616026	0.431530327643485	0.953627469017767	1005	484	20.1000003814697	29.7498264312744	2.60324764251709	1251.88754456111	1237.22839355469	4638.31211548308	6169.48620756588	5884.23544385363	28.2942123413086	0.218753185424498	11	0.00657462195923735
2462	0.92413257208438	0.443592307128342	0.953810476497514	1000	518	20.2000007629395	34.7883720397949	2.31980967521667	840.605065565264	1804.16870117188	927.662423336922	6503.1382773848	8875.2083327417	56.5884246826172	0.225561812868094	12	0
2463	0.919203536118098	0.429082287905214	0.951430481736462	1054	561	20	34.4894714355469	1.12037670612335	4073.64957240346	1703.76672363281	840.605065565264	4594.09011458107	26472.6827617564	113.176849365234	0.421003768420987	9	0.0190664036817883
2464	0.91816142383137	0.440913069704366	0.950878632801202	1064	585	20	39.350471496582	0.471396923065186	840.605065565264	2631.04052734375	927.662423336922	3710.64969250349	28511.5768531727	141.471054077148	0.229517854902378	12	0
2465	0.918869390206375	0.475403760487407	0.951362157741654	1026	593	20.2000007629395	39.8899230957031	1.29030680656433	0	5029.888671875	840.605065565264	6975.71644964208	25215.9819154791	99.0297393798828	0.218166142463715	11	0
2466	0.918490841921599	0.496791893656651	0.95103779303532	1042	602	20.2000007629395	32.0893707275391	3.45217561721802	1920.11281014476	3883.70263671875	1251.84922279241	4594.09011458107	19769.366244884	70.7355270385742	0.403682116090453	11	0
2467	0.920931805274088	0.551288586341686	0.952300457519173	1162	632	19.6000003814697	26.148193359375	4.41660213470459	4933.69696083612	5132.072265625	1855.32484671114	11628.2931658435	11083.5129917508	28.2942123413086	5.66798354427566	11	0
2468	0.916611045746657	0.557662276070092	0.949608401919413	999	585	20.2999992370605	22.3343029022217	4.40506982803345	2687.10647200048	6058.53125	3362.42026921328	8098.82663807095	4304.32092683825	56.5884246826172	1.55578383547837	14	0.0282708744247206
2469	0.903803129831711	0.541812026866758	0.942122640668711	1171	624	19.2000007629395	19.5392513275146	3.77887296676636	4304.04230442448	3316.02954101562	6262.11093708656	5373.7858830909	11163.6163868835	99.0297393798828	0.711993782468055	13	0
2470	0.895355028816182	0.542370517897272	0.936557924038316	1027	585	19.7000007629395	28.8060417175293	2.52850651741028	2036.84835158505	7029.6806640625	0	2503.8265070284	18694.0104234938	70.7355270385742	0.400509864904501	14	0
2471	0.877113052887804	0.558326923530341	0.924073260276969	1117	603	19.1000003814697	50.6174049377441	1.98167765140533	1251.84922279241	14466.990234375	840.605065565264	3130.66549647454	21676.1328580585	99.0297393798828	0.301489621243075	12	0
2472	0.870209823635156	0.564117310310935	0.918955041102841	1082	596	19.1000003814697	51.5942764282227	1.34451639652252	840.605065565264	28996.095703125	0	5007.80617151175	17219.3966513446	42.4413185119629	0.302599664493577	13	0.00723208415516108
2473	0.860824198484537	0.57997841207878	0.911143298235019	1049	599	19.1000003814697	45.8708534240723	1.79540467262268	0	28735.759765625	0	4486.30063173872	27515.0171057219	70.7355270385742	0.172316424962894	10	0.0216962524654832
2474	0.857843054998421	0.58110934623364	0.908764973037363	1010	597	19.2999992370605	58.1919975280762	1.09090280532837	0	19535.9765625	2686.94580062913	4073.84603717167	18245.5516372213	127.323951721191	0.385487300777386	13	0.000657462195923734
2475	0.855999051285732	0.578613463498154	0.907700868150769	985	584	19.5	51.1248054504395	1.14765799045563	840.605065565264	11906.72265625	1920.21273770353	3362.45934852019	7312.16893940676	113.176849365234	0.337117653829753	13	0.00657462195923735
2476	0.857118917201454	0.575973496860539	0.908650448065323	990	574	19.5	40.7409515380859	3.96787714958191	0	21111.185546875	0	6957.25164256025	11211.5548995651	127.323951721191	0.693649481581403	12	0
2477	0.864464710164845	0.574149462192595	0.914712072768439	896	552	19.8999996185303	37.9982452392578	6.65687131881714	0	39163.52734375	1251.88754456111	8607.90121879201	6509.70769123026	84.8826370239258	0.648381660902015	13	0.307692307692309
2478	0.866475719586972	0.566629098665534	0.916575539464594	868	562	20.1000003814697	30.5511093139648	6.27316617965698	0	42804.55859375	840.605065565264	8764.06261130465	927.662423336922	70.7355270385742	0.541739310783332	13	0.144641683103222
2479	0.867660945351389	0.552590694691342	0.918354795900009	1376	702	17.1000003814697	22.9626178741455	6.21322202682495	0	13854.5400390625	0	3840.15987736317	12709.3972654814	113.176849365234	2.21541053163464	11	0
2480	0.871432724355258	0.538005431275261	0.921398524660527	1550	755	15.8000001907349	21.5880184173584	3.80886244773865	1920.11281014476	6452.080078125	1251.84922279241	4073.65764151838	28529.2977403589	127.323951721191	2.58351991764799	13	0
2481	0.880671723607674	0.509520552528736	0.928607797187253	933	670	19.3999996185303	20.0380020141602	0.161663845181465	840.605065565264	5823.140625	1251.88754456111	2036.89948362035	19885.6989278595	70.7355270385742	1.57171443562425	13	0
2482	0.888648924957557	0.495728518230011	0.933969739070125	1006	714	18.7999992370605	25.1681537628174	0.785450577735901	0	4001.68359375	0	4073.84603717167	4713.89392005408	14.1471061706543	4.07215870057199	14	0
2483	0.909646346974423	0.486391348122897	0.947178082014546	1794	900	14.3999996185303	23.2888011932373	1.84811472892761	1681.21013746726	8421.4228515625	1681.21013746726	9314.60736130971	16633.9756291661	28.2942123413086	6.26497226818782	13	0
2484	0.913822505904416	0.472295998868176	0.950003828460911	1398	777	16.3999996185303	29.2056484222412	4.04518795013428	840.605065565264	13131.8310546875	0	3804.70054514018	1920.11281014476	28.2942123413086	1.9884241151202	14	0
2485	0.914332439346612	0.452726126095005	0.950870393795207	1775	1019	14.6000003814697	30.8850269317627	6.7758617401123	3840.5253649643	7625.291015625	7493.32452661597	14988.3219738722	6259.82062873423	0	5.46588959778989	9	0
2486	0.912418627154058	0.425096332789442	0.95003072407927	1594	1045	15.6000003814697	43.0067558288574	8.97033405303955	2907.14483264033	5075.71240234375	2907.1943336696	7468.73040347259	4594.56746823424	42.4413185119629	13.3112996866979	5	0
2487	0.90301961526421	0.343176286486554	0.945345173785217	874	1096	18.7999992370605	46.129566192627	12.2504510879517	927.662423336922	54265.68359375	1681.21013746726	8609.01564495971	1251.84922279241	42.4413185119629	4.43773975411964	8	0
2488	0.903148220569605	0.327084680089695	0.94549286466368	478	712	21.2999992370605	47.0563774108887	14.6612253189087	0	54144.9296875	840.605065565264	4486.68552634236	927.662423336922	155.6181640625	1.88340991288886	12	0.00131492439184747
2489	0.908267311480111	0.315695595636971	0.948631489810348	417	666	21.5	43.0576667785645	16.5487842559814	4638.31211548308	8390.4111328125	927.662423336922	7565.53345787476	0	56.5884246826172	0.564318987904805	13	0
2490	0.914020453745894	0.329143983914636	0.951686658911545	360	649	21.6000003814697	34.7287139892578	18.1181106567383	4073.83797619046	2950.31079101562	840.605065565264	12341.2573045984	927.662423336922	14.1471061706543	0.367540596574678	13	0
2491	0.9359245433047	0.420532284751435	0.963648867529301	330	651	21.7000007629395	32.6545448303223	17.1948833465576	20515.6196116453	178.581665039062	4638.31211548308	6957.25164256025	2907.14483264033	28.2942123413086	0.804321853135074	13	0
2492	0.937191353242823	0.427999440605742	0.963984940757357	248	635	21.8999996185303	25.7050609588623	14.6134872436523	33155.6731581698	0	1855.32484671114	22557.8926761909	2687.10647200048	0	0.580915025580776	11	0
2493	0.920952770744188	0.399739308750335	0.953493267981463	259	667	22.1000003814697	17.2165870666504	11.3051071166992	36051.8080913434	0	5884.23544385363	6975.17711417145	3840.12565235491	70.7355270385742	1.62832838087879	7	0
2526	0.940108434597462	0.418448603708549	0.960533391362978	1020	230	20.1000003814697	6.59815740585327	1.96477699279785	272523.89006032	0	0	81386.4165574505	23346.7824089826	0	0.0486073879162437	8	0
2527	0.939417757869193	0.41721251097741	0.960080381050382	1017	235	20.2000007629395	8.32927417755127	2.2149121761322	255091.888963884	0	1251.23470565626	97636.6253763202	8419.50747266813	0	0.0972147058658529	7	0
2558	0.896424447759205	0.435847350374625	0.932975854660794	1103	498	19.2000007629395	6.71744966506958	0	839.632385003738	4979.59765625	11754.8530894956	2906.86646434251	47944.7629835959	113.176849365234	0.341545511964161	12	0
2559	0.920556115770809	0.380252758509348	0.951129969308469	1210	513	18.7999992370605	14.7063245773315	0.669664859771729	3804.48370700249	3621.48486328125	3128.56837266422	4362.03094887218	30357.6883764453	28.2942123413086	0.747665678000834	9	0
2560	0.923336997976856	0.390231223890458	0.953031940747484	1044	498	19.7000007629395	20.6157398223877	2.08915901184082	3484.17960795977	2037.11633300781	2518.89716418269	10954.3255592755	12899.5574960529	28.2942123413086	0.462958775129565	11	0
2561	0.928710204187367	0.441633093425287	0.956335850621426	1007	519	20	25.1508541107178	2.63051605224609	1251.19620506504	4214.39208984375	5122.32318978213	7613.25007467918	5755.83096885831	56.5884246826172	0.419916366662886	10	0.00394477317554241
2562	0.927643317753734	0.446901284244447	0.955792653256569	1021	553	20	31.1410579681396	2.96127247810364	3710.64969250349	3341.5166015625	839.632385003738	4933.04148261874	14415.1547970494	56.5884246826172	0.32225023213357	12	0
2563	0.920299249165268	0.412534624322544	0.952214408410854	1189	613	19.1000003814697	38.8349952697754	3.10144972801208	2518.89716418269	1999.47985839844	839.632385003738	2906.91617364593	28861.6331044562	99.0297393798828	1.05016908837977	11	0
2564	0.91848399894691	0.421636024200141	0.951152743169717	1107	610	19.6000003814697	42.6933860778809	1.84764325618744	3250.28770206487	1974.52966308594	1251.19620506504	4933.04148261874	15562.7783510693	99.0297393798828	0.551551036337103	11	0
2565	0.918887670826314	0.459758217158932	0.95154577437747	1389	683	18.2000007629395	49.5657653808594	1.99163734912872	3804.48370700249	2814.10473632812	2906.91333659973	4362.03094887218	10204.2866560592	84.8826370239258	3.03391142700751	11	0
2566	0.917738855479787	0.481835725773994	0.950707093685627	1129	633	19.5	47.7465515136719	4.15954828262329	6951.43888045149	2109.9521484375	839.632385003738	4713.67132717571	6971.18401491246	84.8826370239258	0.972646625132673	11	0
2567	0.921280952010677	0.557023318123552	0.952613934251903	1103	616	19.7000007629395	34.4043884277344	5.2937331199646	1855.32484671114	4460.11962890625	0	4362.03094887218	13201.6210359415	56.5884246826172	1.10449469908871	11	0
2568	0.916906758875276	0.564969845295653	0.949821586471178	961	579	20.2999992370605	31.8578853607178	5.54779958724976	839.632385003738	7874.2841796875	0	2906.86646434251	839.632385003738	42.4413185119629	0.550715554720772	10	0.178829717291257
2569	0.903463254885962	0.548093997673137	0.942089957552401	1077	597	19.7000007629395	42.715202331543	5.66222429275513	1855.32484671114	4500.1826171875	3250.28770206487	3250.2978527574	3710.64969250349	127.323951721191	2.84987222917358	11	0
2570	0.896372343578186	0.548827070138804	0.937345342679853	1039	590	19.5	69.2493667602539	4.93908977508545	1251.19620506504	5188.73583984375	1251.23470565626	4932.84620241902	14750.0684106728	113.176849365234	0.52871782696738	11	0
2571	0.876616633103139	0.565782133645621	0.923943862209541	1027	579	19.5	87.9160079956055	3.48209285736084	1918.50994671072	8023.1484375	3358.52954815115	1251.24129315982	23014.2742095324	113.176849365234	0.21925804707703	11	0
2572	0.87111664609579	0.568641102970454	0.919854102334553	1059	575	19.2000007629395	76.9994430541992	2.08616542816162	0	18174.076171875	0	3804.43523336246	11257.7931054611	99.0297393798828	0.283701192924012	13	0.000657462195923734
2573	0.860398800711957	0.586139571725071	0.911145617396964	1077	601	19	68.9332580566406	2.24654626846313	839.632385003738	16021.13671875	927.662423336922	1251.24129315982	14939.2056483596	70.7355270385742	0.195989069473823	12	0
2574	0.85862303360621	0.584475451323688	0.909801831915753	992	588	19.3999996185303	68.3240814208984	2.15117573738098	0	9220.3779296875	1855.32484671114	5726.26131722944	12215.2527573244	70.7355270385742	0.272809646796002	14	0.00788954635108481
2575	0.858276556391045	0.580377016670709	0.910274949278984	955	582	19.6000003814697	52.9892501831055	1.19300150871277	5950.38334441312	4536.72607421875	0	9591.12850611904	927.662423336922	84.8826370239258	0.416659425415279	13	0.000657462195923734
2576	0.860720629585902	0.578879216011813	0.912011581205823	967	583	19.6000003814697	52.6995582580566	6.32552576065063	0	13816.6943359375	839.632385003738	4713.67132717571	10615.9910860846	127.323951721191	0.757971865184529	13	0
2577	0.871360690808878	0.58427110273587	0.920088260982692	1022	600	19.2999992370605	42.9677505493164	7.79812240600586	0	30882.486328125	3358.52954815115	3484.43865774623	5726.23826110984	70.7355270385742	0.889649098708649	14	0.00262984878369494
2578	0.873817786326213	0.5812176496983	0.921845778216394	971	603	19.5	29.4474239349365	6.42488813400269	839.632385003738	40607.671875	927.662418468278	4198.21103756702	927.662418468278	28.2942123413086	0.458646032135644	13	0.162393162393163
2579	0.874567349885822	0.573812674452629	0.92297580850527	1182	682	18.2999992370605	24.2237186431885	5.98195934295654	2502.35390444309	17155.01953125	927.662418468278	5754.97870216347	6781.04138468252	56.5884246826172	7.62822103280955	12	0
2580	0.878169910932405	0.562491213696277	0.925599129382717	1459	737	16.2999992370605	19.6677894592285	3.81624007225037	1918.50994671072	9100.521484375	4362.00071087284	3484.43865774623	23051.7478709447	56.5884246826172	5.69866081538271	12	0
2581	0.887181111681594	0.529336086564118	0.932768987893147	1342	730	17	19.9123306274414	0.143263414502144	0	14149.53125	0	5004.58009070905	28107.0253331982	56.5884246826172	1.31184716189893	12	0
2582	0.893554969012039	0.515830185642308	0.93694765843899	1828	857	14.1999998092651	23.0184688568115	0.508099615573883	839.632385003738	9668.84765625	6964.84940049669	6707.15793527511	20425.8636160092	28.2942123413086	4.14546954075771	12	0
2583	0.916410413768414	0.50359734478571	0.951293062029256	1711	853	14.8000001907349	22.6011257171631	1.49869978427887	0	12350.8095703125	2036.49432792036	6255.62877715062	18843.3976974061	56.5884246826172	1.63458228444927	12	0.00394477317554241
2584	0.917867546644061	0.486828323500921	0.952398198514182	1450	770	16.2999992370605	26.5922107696533	3.32945656776428	0	13093.291015625	839.632385003738	6255.62877715062	3804.48370700249	42.4413185119629	1.49257524140944	11	0.00788954635108481
2585	0.916492356182346	0.462566389916096	0.952308488285979	1896	1008	14	34.011646270752	8.00422096252441	2782.98726853707	3484.51196289062	1855.32484671114	5726.26131722944	6781.04138468252	56.5884246826172	4.82900680360322	9	0
2586	0.913573418888595	0.436940198374372	0.950773927461545	1499	1003	16	51.6318740844727	11.7456893920898	6547.72025105013	6677.8544921875	0	5277.95055786921	6109.62477899882	42.4413185119629	7.18567404091293	8	0
2587	0.901677837380243	0.341551834380957	0.944822385463746	1138	1110	17.8999996185303	54.7369270324707	14.0093870162964	3804.43306442805	57939.30078125	1855.32484671114	2782.98727015995	4072.84671201475	56.5884246826172	3.31831423419334	5	0
2588	0.902019816224239	0.337856541961891	0.944936941763973	729	863	20	53.8202781677246	15.7794561386108	0	55871.5390625	0	2684.39609092823	2502.35390444309	127.323951721191	2.75679859003954	14	0
2589	0.907989454240251	0.331974054701153	0.948632577755874	547	719	21.1000003814697	45.5318374633789	18.3701610565186	8722.41062056303	6281.68603515625	927.662423336922	4299.34055620649	3753.81954663975	42.4413185119629	1.0585841032157	14	0
2590	0.912496439596837	0.359500088773387	0.95085927341711	373	668	21.5	44.0048942565918	19.6984748840332	19553.2569296202	507.776123046875	3484.17960795977	13465.8072903316	839.632385003738	14.1471061706543	0.575788676367587	13	0
2591	0.938459206730929	0.499765078793191	0.965135410850272	317	662	21.7000007629395	36.7196273803711	16.8544120788574	19079.2671361891	232.056762695312	0	4299.34055620649	2036.49432792036	14.1471061706543	0.584474061791668	13	0
2592	0.93763394203671	0.503576521259904	0.96425947830262	270	655	22	29.2516574859619	14.6901245117188	17996.7759130046	1733.31506347656	839.632385003738	21849.6508919706	2906.91333659973	0	0.512015830211947	12	0
2593	0.91786078859173	0.441760415680167	0.951536816086871	192	644	22.5	19.9885234832764	11.3143358230591	20893.2372653069	770.150390625	6502.46720149347	5950.45123985385	839.632385003738	70.7355270385742	1.71790653425559	12	0
2626	0.941164246889586	0.416950618480243	0.961240271203725	1008	230	20.1000003814697	6.51283550262451	1.8104008436203	270754.320584355	0	0	76283.4583174771	29508.4730805989	0	0.220772166402982	9	0
2627	0.940490070558736	0.41559820834173	0.96079877582737	1002	237	20.2000007629395	8.33342933654785	2.27098798751831	253220.49424042	0	9955.8213703274	93408.4058611103	14318.4650746515	0	0.0496637455646683	8	0
2628	0.939762918265111	0.413941359328217	0.960326366783981	988	238	20.2999992370605	8.25898551940918	2.38338851928711	235696.059444626	0	838.712234084601	111507.685268829	838.712234084601	0	NA	10	0
2643	0.899752928268667	0.178395627044315	0.942563775983523	1013	308	20.1000003814697	3.1570417881012	0	6547.55072544618	106.49365234375	0	11254.0381466233	50572.1800209831	14.1471061706543	NA	5	0
2644	0.897918444580058	0.185346844759099	0.941334841535116	1030	316	20	4.0113320350647	0.293670564889908	2501.11899618324	120.765930175781	0	7264.66813948712	33231.6049925935	28.2942123413086	NA	5	0
2658	0.884664830042483	0.39842505997059	0.928047234405593	1193	526	18.6000003814697	9.5395975112915	0	838.712234084601	4997.48388671875	6961.04049186058	1250.58545885294	50981.454801774	99.0297393798828	3.36306503093047	12	0
2659	0.911586462325018	0.433404812172464	0.94443975145477	1169	533	18.8999996185303	15.2619390487671	1.5824761390686	0	4878.0498046875	0	9272.77906220679	34978.6385968381	70.7355270385742	2.21604266450119	12	0
2660	0.916988843482584	0.441712528777954	0.947945917772751	1112	548	19.3999996185303	18.7816467285156	2.09904623031616	1250.57883900277	5867.92138671875	2906.6477886246	6156.84774805085	19486.6436838355	42.4413185119629	0.61203005031121	12	0
2661	0.922806883277783	0.447783658135348	0.951620769572925	1041	565	19.7999992370605	23.3366394042969	3.06410241127014	1855.32484427682	12218.0751953125	1916.89953462441	5944.09032579064	3354.84893759291	42.4413185119629	0.367264920535357	10	0.012491781722551
2662	0.922172786622274	0.449359603982616	0.951468342184885	1031	586	19.7999992370605	33.6157264709473	3.48378539085388	2036.06772132668	6740.4384765625	0	6493.63696266497	10903.2587825649	70.7355270385742	0.374282965817178	12	0
2663	0.916870911816575	0.418465068264689	0.948992498450157	1319	655	18.5	41.8717842102051	3.51913356781006	2516.1367077816	3872.83081054688	1855.32484671114	4713.50741836676	16794.7361842566	56.5884246826172	0.633805035206144	11	0
2664	0.914709906138143	0.423857677228301	0.947874401292684	1160	639	19	47.765552520752	1.92450737953186	838.712234084601	4345.4599609375	0	4358.66640927753	12626.7645372222	42.4413185119629	0.37057271234946	11	0
2665	0.912537803189242	0.43883054082819	0.94691006010854	1319	680	18.2999992370605	63.4459953308105	2.6000816822052	10179.8630518811	2479.90502929688	0	1916.81590916485	4483.48135604696	70.7355270385742	5.62967005137469	11	0
2666	0.911157724125114	0.463749436793124	0.946045435295205	1049	603	19.7000007629395	63.585205078125	3.8462541103363	2501.11899618324	1137.33178710938	1855.32484671114	4295.1292615985	3804.22999706686	99.0297393798828	0.575094607118527	11	0
2667	0.910166277519596	0.54675095477414	0.945260379155223	1040	601	19.7999992370605	50.0931129455566	5.69641590118408	3354.84893759291	4994.32275390625	838.712234084601	5751.05294298028	4072.08792217982	28.2942123413086	0.737958836556865	11	0
2668	0.906861831087294	0.559777501565886	0.943174272883298	1030	592	19.7000007629395	44.8443946838379	7.2251091003418	2516.1367077816	12158.076171875	1250.57883900277	9276.62423270699	3480.6314435607	70.7355270385742	0.768147244607756	10	0.0710059171597632
2669	0.898144839899409	0.55442114671562	0.938026217744602	1035	592	19.6000003814697	77.5776443481445	7.6985936164856	2906.6477886246	8514.2158203125	838.712234084601	3249.52569820857	2501.27365420212	113.176849365234	0.644271869721692	11	0
2670	0.892491775535049	0.554119553663588	0.934324677566596	1067	602	19.2999992370605	94.7485122680664	6.91978883743286	927.662423336922	5966.09716796875	3354.84893759291	1916.91680259646	9747.47443823554	169.765274047852	0.333666503566641	10	0
2671	0.882270291550376	0.551657817131784	0.927758437414973	1048	594	19.2999992370605	114.903991699219	4.22147083282471	1855.32484427682	7775.466796875	2782.98727015995	4713.55870833326	10179.8630518811	141.471054077148	0.376635730088234	9	0
2672	0.876034312896221	0.554356759485661	0.923303072890603	1061	593	19.1000003814697	106.407348632812	3.05008983612061	1916.79863557137	11855.7177734375	0	1916.81590916485	2516.1367077816	113.176849365234	0.207285842065452	10	0.071663379355687
2673	0.863309740223046	0.557261459200251	0.914437196018625	1106	614	18.7999992370605	78.0579528808594	2.50921154022217	1677.4244717949	6801.7763671875	1677.4244717949	11033.0012626716	9336.25664749873	42.4413185119629	1.56503594103543	9	0
2674	0.860771588381486	0.558607077144616	0.912516164443526	1096	614	18.8999996185303	71.5438461303711	2.67097187042236	2036.11521963657	5113.61328125	5751.00114335375	10742.031587786	7668.20313788995	28.2942123413086	2.12542722581387	13	0
2675	0.861279455991525	0.549536318611377	0.913431939113368	1263	654	17.8999996185303	60.4549713134766	2.1086962223053	1250.61750305506	4483.6416015625	927.662423336922	5724.10215753443	15770.2611956579	56.5884246826172	5.80834479796035	13	0
2676	0.864335886240545	0.556158116960001	0.915339949593261	1278	656	17.8999996185303	53.1299781799316	6.78856706619263	838.712234084601	7372.64453125	0	1250.58545885294	22157.982371917	56.5884246826172	2.9534110985671	13	0
2677	0.876961835279981	0.590239968622467	0.923374176644056	1048	619	19.5	46.4469299316406	8.40500926971436	1916.79863557137	11471.2236328125	0	4932.41572697201	8998.17376543453	42.4413185119629	1.04093447575939	13	0
2678	0.880359501449616	0.594543056366337	0.925587852634647	1091	651	19.3999996185303	28.7748966217041	7.46463012695312	2501.11899618324	21439.548828125	4294.79963316838	9635.63622170316	2681.61635665135	42.4413185119629	2.71739205227001	14	0.0269559500328731
2679	0.885614228817316	0.611666991392554	0.928858816687824	1205	683	18.3999996185303	24.4530334472656	5.73700189590454	3804.22999706686	14253.4208984375	6706.893973657	7263.39014233761	7730.57125809261	42.4413185119629	1.8047810702645	12	0
2680	0.888615506189995	0.600454193380733	0.931159177381814	1407	722	16.7000007629395	21.5552444458008	3.57808446884155	927.662423336922	15127.8212890625	3126.34681295438	12066.2216773569	22757.8578574625	28.2942123413086	2.83980444998155	10	0
2681	0.896503908566696	0.575967288636524	0.937345206055602	1537	759	15.6999998092651	21.4995861053467	0.13391275703907	0	23962.66796875	0	6497.80015428276	39960.0848872115	42.4413185119629	1.51807131681865	12	0
2682	0.901512214621417	0.553205950638753	0.940934182385868	2039	909	13	26.0367259979248	0.82132488489151	1250.57883900277	13932.83984375	3480.85370837611	8515.90989874999	31899.093720747	42.4413185119629	4.41728105100097	12	0
2683	0.914895425956069	0.504336408156067	0.9498132700044	1770	859	14.6000003814697	27.6745414733887	3.22520899772644	0	15433.5390625	0	3751.98829340127	15331.5604146705	84.8826370239258	2.64292877890093	11	0
2684	0.916543050821744	0.48305692035549	0.951224544582931	1305	799	17	32.0058403015137	5.50713348388672	0	14844.80859375	1250.61750305506	2681.64414124235	7308.68749950172	99.0297393798828	3.45175949504867	12	0.00262984878369494
2685	0.913588276439129	0.450123445760696	0.950252630529719	1049	891	18.2000007629395	39.7001953125	9.05729389190674	1916.79863557137	7823.73583984375	0	5724.10215753443	7502.89260042564	70.7355270385742	2.11600610273107	10	0
2686	0.911171828910017	0.428390062865644	0.949119950528946	1080	991	18.1000003814697	55.8068504333496	12.7585124969482	3833.49632302048	22724.240234375	0	7502.93234789049	0	84.8826370239258	1.20392621970492	10	0
2687	0.904179040887551	0.383525066246551	0.945659846841796	874	931	19.1000003814697	56.063346862793	14.5484132766724	0	48918.30859375	1250.61750305506	8044.44530518607	4585.91350887752	70.7355270385742	3.66457312834739	11	0.00460223537146614
2688	0.903715000490023	0.380792700884683	0.94540335875291	586	755	20.7000007629395	49.6375198364258	16.5923633575439	0	39494.4765625	1677.4244717949	4713.50741836676	838.712234084601	113.176849365234	3.75392371570334	13	0.000657462195923734
2689	0.907784332214093	0.426011762318661	0.947642957379845	510	732	21.1000003814697	52.4781150817871	18.4975700378418	4295.08108652807	6851.51513671875	6251.85819891928	4295.1292615985	1250.57883900277	84.8826370239258	1.027220841889	13	0
2690	0.911035753358511	0.447383105837184	0.949254090749947	425	714	21.2999992370605	46.874210357666	19.7328910827637	17046.0865243795	2387.38940429688	4072.27790433935	19336.3709852733	2501.11899618324	0	0.262033329867664	13	0
2691	0.922685201887515	0.541318891194899	0.955391700675548	278	665	21.7999992370605	41.4314460754395	18.0391616821289	9409.91749621695	7952.80419921875	1250.61750305506	12688.3383699784	1250.57883900277	28.2942123413086	0.56378656266261	13	0
2692	0.923386504749403	0.546043454052295	0.955441929113959	225	644	22.2999992370605	32.4765167236328	14.6893854141235	6496.64375735151	17235.416015625	1916.89953462441	9336.31343965614	1250.61750305506	28.2942123413086	0.71216465303236	13	0
2693	0.913178882338213	0.470473305313118	0.948572764834553	303	703	22.2000007629395	20.1085548400879	9.86812496185303	8858.48972957927	7843.26953125	7730.57125809261	4295.1292615985	8716.73898164058	99.0297393798828	0.481882591227023	13	0
2726	0.942267712767254	0.415509551588971	0.961979176273368	1000	230	19.8999996185303	6.8451452255249	2.04820871353149	269790.430909345	0	11770.5610848242	73859.1165124365	36419.3154730801	0	0.0868885311422597	11	0
2727	0.941613297533039	0.414048491357304	0.961551135789043	984	232	20.1000003814697	8.86645698547363	2.23500323295593	252209.717775167	0	2499.87874803648	91421.6896925554	20650.4585788404	0	0.0808768564496712	10	0
2728	0.940906928267445	0.412243981609036	0.961092974521469	984	237	20.2999992370605	8.29178619384766	2.4231219291687	234629.963087515	0	1855.32484427682	106280.538990312	5596.51426308223	0	0.0155449658641131	11	0
2742	0.912698108196782	0.224520604757375	0.948449263787307	1012	321	20	4.11110830307007	0	2035.68689845811	168.506408691406	5000.22336081365	10095.9310202284	66185.1486838599	14.1471061706543	0.0819775423188802	5	0
2743	0.897718100817927	0.144374570532876	0.942440102385996	1024	322	19.8999996185303	4.69040966033936	0	2906.38119853055	190.312316894531	12516.969257148	20722.9027177624	48591.6508673731	0	0.0341946913025505	5	0
2744	0.895450316796923	0.151936610944791	0.941011134045645	1036	331	19.8999996185303	5.09612464904785	0.430642694234848	8390.91697555382	275.736846923828	0	18213.1083014813	30160.3451575651	0	0.0751244713639637	5	0
2745	0.9008296420524	0.271882499870911	0.940779088132459	1046	347	19.8999996185303	5.99684953689575	0.527954638004303	2500.03407171816	485.143707275391	6248.50975353101	10509.4912833695	12566.8126696525	14.1471061706543	0.0550748686497762	5	0
2758	0.877678541916032	0.39490812778936	0.924023788197997	1303	544	18.2000007629395	13.2957048416138	0	1675.57508392721	3596.60424804688	0	5029.53990515436	51949.2822656714	84.8826370239258	1.50251914419182	11	0
2759	0.910526730202681	0.448978076838725	0.94358117602049	1294	569	18.2999992370605	15.8743829727173	1.61743569374084	1915.18021445577	6190.64501953125	3830.25901800619	3248.39250626643	34360.616741993	99.0297393798828	1.06807514633478	10	0
2760	0.915757019895575	0.459252320032333	0.946888834564915	1205	593	18.7999992370605	20.252254486084	2.78077006340027	837.787541504479	11549.9921875	5028.77477251875	6547.43351191991	16780.8310361904	56.5884246826172	2.30849266417466	11	0
2761	0.922831468855749	0.459553800363525	0.951375190902879	1049	605	19.7000007629395	25.1275100708008	3.41242837905884	837.787541504479	16953.796875	837.787541504479	13393.5741658548	0	28.2942123413086	0.345108174640445	10	0.0558842866535174
2762	0.921652964319721	0.462113816384797	0.950842551259478	1086	625	19.5	34.3427810668945	3.82383799552917	837.787541504479	8563.19921875	2679.01331735045	5721.93391729481	5596.51426308223	70.7355270385742	0.297560968345369	12	0
2763	0.915361372275228	0.42181985098638	0.947925399031192	1162	653	18.8999996185303	42.2538528442383	4.31056833267212	0	8718.8603515625	0	6249.4386733265	3710.64969372065	84.8826370239258	0.6830412258551	10	0.00525969756738988
2764	0.912712966331162	0.427752116352406	0.946447899945265	1087	629	19.2000007629395	56.7159156799316	2.13126397132874	0	13310.0859375	0	8149.86456807766	1249.95879409238	42.4413185119629	0.357403416628706	11	0.00788954635108481
2765	0.909923339781087	0.434330800609372	0.945309049991768	1084	619	19.2999992370605	71.8816757202148	2.85704517364502	1675.57508392721	9280.443359375	1675.57508392721	5746.20075488469	1855.32484427682	56.5884246826172	2.1134328949855	12	0
2766	0.908021645728339	0.456412750105667	0.944095792360094	1067	612	19.3999996185303	69.7733001708984	3.62646579742432	0	4188.07080078125	2513.3626227955	4290.33314914672	9314.4044357163	113.176849365234	0.910779249359481	12	0
2767	0.907098055857083	0.555553666615253	0.943404712823245	1076	613	19.3999996185303	79.5767364501953	7.10865163803101	2499.87874803648	4925.39990234375	0	4931.59065710596	3123.83547853769	42.4413185119629	0.7356253256318	11	0
2768	0.904279475281102	0.565481522208627	0.941578091850675	1027	593	19.7000007629395	79.967643737793	8.67591953277588	1915.18021445577	22273.1640625	0	5565.97453970402	1249.99762907673	42.4413185119629	0.536365299073472	11	0.0598290598290598
2769	0.896452154044474	0.558519606881409	0.93709348947848	1194	624	18.7999992370605	114.774726867676	9.10528659820557	0	28068.107421875	837.787541504479	7307.75111646859	7468.41240937928	56.5884246826172	1.12894257043512	11	0
2770	0.892469301277793	0.55735654065075	0.934405254654758	1091	617	19	154.95915222168	9.42975902557373	0	8516.0712890625	0	2782.98727015995	837.787541504479	141.471054077148	1.10407432124561	11	0
2771	0.883439641925176	0.549126537489498	0.92885950125314	1144	642	18.5	200.245590209961	8.2370719909668	0	13189.8427734375	0	7477.91070409746	1915.18021445577	99.0297393798828	0.56743711160197	10	0
2772	0.877946002929469	0.550975493899426	0.92485147896235	1114	634	18.6000003814697	192.837127685547	4.98415899276733	1855.32484427682	17492.93359375	837.787541504479	4356.35402876218	0	99.0297393798828	0.381708532812495	9	0.000657462195923734
2773	0.861420305495776	0.552411909457589	0.9136347988402	1224	660	18	140.031936645508	4.22759771347046	837.787541504479	12589.5380859375	0	16577.5092596964	3830.25901800619	14.1471061706543	0.569308783643554	10	0
2774	0.859169254892765	0.554601464893015	0.91179351905925	1252	661	17.7999992370605	90.1943359375	4.35904502868652	1249.99762907673	13167.7646484375	1249.95879409238	4931.59065710596	17383.0942161796	28.2942123413086	0.333856981567753	11	0
2775	0.859713587195185	0.54221746646226	0.912890297051889	1407	687	16.8999996185303	66.1884689331055	4.04751825332642	0	12024.1845703125	1249.99762907673	927.662428205565	26397.668958436	70.7355270385742	0.906667861658936	13	0
2776	0.863289153805611	0.552535173290788	0.914884268378473	1287	664	17.7000007629395	52.593017578125	6.32235527038574	837.787541504479	10007.078125	0	6547.43351191991	18319.4617658065	56.5884246826172	0.992653665766337	10	0.00328731097961867
2777	0.880032657337005	0.603194761669488	0.925305695880564	1393	684	17	50.2996597290039	8.19351768493652	0	5138.990234375	0	8515.34102373857	7660.11222811753	28.2942123413086	1.27030125707835	10	0
2778	0.883348764826981	0.609962399546007	0.927221644102827	1007	644	20.2999992370605	34.8642959594727	8.27972602844238	3804.02614119485	11139.6259765625	927.662423336922	2906.38405785189	837.787541504479	42.4413185119629	2.06730535382279	13	0
2779	0.890120745722207	0.640465973514587	0.931162202197226	1172	677	18.6000003814697	32.1698265075684	7.52732229232788	1855.32484427682	11938.533203125	5275.70981339716	8212.67970598501	13746.6482724789	28.2942123413086	2.97828365302426	12	0
2780	0.892425674303273	0.629653707157087	0.932880118999132	1629	754	15.1000003814697	30.5469074249268	3.36622714996338	837.787541504479	18327.041015625	5357.86350458653	16826.497669841	29966.622461503	14.1471061706543	3.37832780943333	12	0.0019723865877712
2781	0.900982282920406	0.603941172691352	0.939790219872815	1559	760	15.5	26.4253597259521	0.653833746910095	0	23608.169921875	1675.57508392721	15180.2808296405	35886.3272495818	14.1471061706543	1.90243033894307	12	0
2782	0.904368189275247	0.578545513504112	0.942335433350759	2024	893	13	30.3848247528076	2.21229219436646	0	12112.6142578125	2035.73458535914	3830.69920435662	22734.9007820122	14.1471061706543	3.97843646506375	11	0
2783	0.918980425359455	0.510097205835319	0.952285709813613	1591	824	15.5	33.9551887512207	4.05004549026489	1249.95879409238	14763.056640625	3124.11514546752	7597.28625160629	14897.5683333526	42.4413185119629	15.2654717608981	10	0.00328731097961867
2784	0.918758449945642	0.486904562126737	0.952544531608551	1493	875	15.6000003814697	36.421329498291	6.49461555480957	1249.95879409238	13401.2001953125	1249.95879409238	8750.84458035686	1249.95879409238	70.7355270385742	8.27175526604483	11	0.0236686390532544
2785	0.914669080522941	0.445615644106027	0.951104311782835	1118	892	18	43.2112655639648	8.87293338775635	2035.73458535914	10874.568359375	3124.11514546752	8151.77006428	3248.56156909769	56.5884246826172	4.37494167585805	11	0
2786	0.911848443486365	0.427393988891716	0.949619610862104	747	815	19.7000007629395	49.7381248474121	10.2388439178467	0	31943.421875	0	2679.20428376101	0	84.8826370239258	0.510396968755882	11	0
2787	0.903858901287465	0.382928166877835	0.945684537160906	696	779	19.8999996185303	56.4504737854004	13.7298183441162	0	57075.7734375	837.787541504479	927.662428205565	0	84.8826370239258	1.98517601081911	12	0.00131492439184747
2788	0.903014039569471	0.388061120220678	0.945061953680882	765	850	19.7000007629395	51.0455856323242	14.5053472518921	0	41712.171875	0	7596.7687625811	3351.1501590276	84.8826370239258	2.06327059380003	14	0.000657462195923734
2789	0.906701168041653	0.454637822318001	0.947023423344902	431	733	21.2999992370605	49.8449821472168	16.9062309265137	2906.38119853055	14014.669921875	837.787541504479	3750.12925657328	837.787541504479	84.8826370239258	4.00918930417078	12	0
2790	0.907815005705962	0.473662579989674	0.947285332122221	332	705	21.6000003814697	42.8220024108887	16.8044319152832	6490.79276370047	13811.4208984375	837.787541504479	7307.00721457944	837.787541504479	14.1471061706543	1.37243452781331	12	0
2791	0.919388430163861	0.583017002651896	0.953281109441173	252	670	22	38.6618499755859	14.9277715682983	837.787541504479	23891.93359375	1249.95879409238	2679.04123683211	0	42.4413185119629	0.489810073625374	13	0.0157790927021696
2792	0.918525992178809	0.579022068583428	0.952405620498894	225	647	22.5	33.8391456604004	13.0684862136841	837.787541504479	35412.30859375	927.662418468278	10707.7068758254	5628.69892512251	42.4413185119629	0.919620293769972	13	0.0269559500328731
2826	0.943419875578853	0.41414047831435	0.962750827881105	993	229	19.7999992370605	5.64921903610229	1.6113612651825	268409.597290741	0	20326.5077851009	74506.1988976472	26710.7067784793	0	0.241440760962838	9	0
2827	0.942788507460742	0.41258101947921	0.962338190342574	977	230	20.1000003814697	9.23579692840576	2.99168348312378	251437.240575354	0	5025.38866742012	91926.655166553	28831.6857447625	0	0.146202012259639	8	0
2828	0.942106770953944	0.410637695407945	0.961896487125641	971	235	20.2000007629395	8.38834381103516	2.45072770118713	234362.983463149	0	3748.12525102469	90761.3692103006	11827.7090126175	0	0.11015276895243	9	0
2842	0.914093224576465	0.148082403272943	0.951270829830176	1015	329	19.8999996185303	4.91449308395386	0	12290.3637452528	106.824249267578	13070.693163296	17923.4756449325	68000.1206245712	14.1471061706543	0.0751979458270146	4	0
2843	0.900756595631851	0.15631771909972	0.943818311154439	1028	336	19.7999992370605	5.85578489303589	0	9426.48619450424	160.639282226562	12317.8987572991	20273.2662153468	51059.4662221588	0	0.0774199500046517	5	0
2844	0.897002238765488	0.170886547223908	0.941473563979347	1039	349	19.7999992370605	7.18479824066162	0.427277475595474	3748.12525102469	281.655822753906	1673.60016430496	3747.79422896156	34018.7643222728	14.1471061706543	0.0578519655447742	5	0
2845	0.891486045167866	0.226638485134153	0.937470746303055	1055	364	19.7000007629395	7.70380973815918	0.563739359378815	3121.73296059385	572.800476074219	1249.33609888109	15315.9706983711	19904.8763561156	0	0.0849304258507559	6	0
2846	0.889708699151023	0.260186852038212	0.935832329419455	1064	372	19.7000007629395	8.40833377838135	0.691655099391937	1249.33609888109	897.664672851562	3347.20032098579	12059.6115030988	9455.48814626724	14.1471061706543	0.0462452309483203	5	0
2857	0.862945190110469	0.477010233867408	0.910323560643678	1348	514	18.2000007629395	28.850492477417	0.826655745506287	0	7501.24658203125	836.800084399974	8705.02245360174	33981.9112106826	70.7355270385742	0.388994979864996	10	0
2858	0.870746847788882	0.478017980862167	0.916085305598403	1435	560	17.7000007629395	31.9039897918701	0.657344222068787	3710.64969250349	7747.04296875	5565.97453970402	11825.9541926635	42784.5691375341	56.5884246826172	0.131426504718721	10	0
2859	0.900355919175859	0.493430183216239	0.935017954068908	1342	583	18	19.2187423706055	1.2468546628952	1913.45240993153	9284.185546875	2498.55515413341	8819.56557024948	37039.7855095684	56.5884246826172	1.5388632512636	10	0.00854700854700855
2860	0.906852669352947	0.503834590605085	0.939465110209319	1361	617	17.8999996185303	19.0550098419189	2.99717926979065	1913.55428318953	14991.4423828125	3121.73296059385	9314.31667026288	21771.7963658854	56.5884246826172	1.83616697778357	11	0
2861	0.910207874871046	0.53674488744745	0.941972742511067	1261	642	18.6000003814697	23.0296649932861	3.28139305114746	2498.55515413341	15142.6787109375	2906.04650330124	5857.6703192384	5020.80046601658	42.4413185119629	2.00477938157306	11	0
2862	0.909437887433829	0.539804385669633	0.941870346268001	1355	666	18	26.0164852142334	3.86956429481506	1249.29708426403	9565.4892578125	5740.96829256383	6947.26807026964	9453.467620266	70.7355270385742	3.00464523480115	10	0
2863	0.902255966634473	0.54251225084697	0.937946788547624	1395	687	17.6000003814697	40.0194358825684	4.35932350158691	3347.20032098579	11606.783203125	3121.73296059385	8717.99702369546	8718.44116724561	84.8826370239258	1.33252141085829	10	0
2864	0.899918883697343	0.539786015326873	0.936844429084105	1258	671	18.2000007629395	60.8727951049805	2.07558012008667	0	19319.833984375	836.800084399974	8140.85124671686	6495.26735522279	42.4413185119629	2.75985567607971	11	0
2865	0.896377348303155	0.528988724415795	0.93535700397091	1144	648	18.7000007629395	70.2698593139648	2.91549348831177	836.800084399974	16396.900390625	2498.55515413341	11860.5364051545	10574.7917504193	28.2942123413086	1.50696907433233	10	0.000657462195923734
2866	0.895162416118184	0.535579610813212	0.93479183168051	1130	649	18.7999992370605	72.0444107055664	3.7543478012085	1249.29708426403	11979.8994140625	0	5592.85871889584	10918.2597432365	113.176849365234	0.637649833009698	11	0
2867	0.894528513151612	0.555494767692595	0.934659963816573	1071	621	19.2999992370605	82.8677673339844	6.44806051254272	836.800084399974	10717.5458984375	0	1855.32484914546	5930.80341794809	113.176849365234	0.42680507208066	11	0
2868	0.893602163179735	0.561553810254463	0.934163484760109	1076	601	19.2999992370605	99.1413955688477	7.8508472442627	927.662418468278	33501.3359375	927.662423336922	6105.71036884212	4285.46362033142	70.7355270385742	0.771652285380841	12	0.0151216305062459
2869	0.893941085144773	0.55805741302631	0.934730259624761	1094	612	19	148.884780883789	9.36846923828125	0	47492.90234375	0	6947.26807026964	1673.60016430496	70.7355270385742	2.3774571144663	10	0.220249835634453
2870	0.891554747860832	0.556948883824648	0.933140943469287	1183	649	18.2999992370605	228.870574951172	11.2390804290771	1249.33609888109	22643.873046875	1913.45240993153	5565.97453970402	6758.60010462917	113.176849365234	0.456563021482687	11	0
2871	0.888542923155118	0.54586762526524	0.931342724802408	1258	692	17.8999996185303	272.184844970703	11.7304248809814	836.800084399974	26068.603515625	836.800084399974	4480.2828348253	5352.30400643235	84.8826370239258	0.545558324209068	9	0
2872	0.882219022686928	0.549177682289535	0.926785889488149	1168	674	18.1000003814697	247.308029174805	7.26559209823608	1913.45240993153	28550.873046875	836.800084399974	2498.72453756822	8717.98840159331	99.0297393798828	0.816123869761301	8	0
2873	0.863206507262286	0.560265762303515	0.913737710740781	1269	678	17.7000007629395	193.665451049805	6.61052942276001	0	30841.873046875	0	13062.1756148121	4480.2660826161	0	1.36440965446848	10	0.000657462195923734
2874	0.859391248611339	0.564218040376509	0.910774710119419	1391	692	17	114.75789642334	5.61765480041504	0	33168.015625	1673.60016430496	6494.56762214394	8140.8348338084	42.4413185119629	2.23604896063133	9	0
2875	0.856353642754109	0.565670177685696	0.908622872825275	1482	698	16.3999996185303	65.3634567260742	4.12177467346191	0	24187.7109375	0	9426.28294824486	17364.0473372466	42.4413185119629	1.05199056700405	13	0
2876	0.860331195618588	0.575039977391817	0.911025274968952	1285	662	17.6000003814697	67.2020645141602	5.99880409240723	836.800084399974	17560.48046875	1913.45240993153	7756.96188271095	4070.51331130031	28.2942123413086	1.92756324252529	10	0.00131492439184747
2877	0.87646931330328	0.611183047451973	0.921555571369776	1165	643	18.8999996185303	62.3314361572266	7.48326969146729	3247.36365253854	9040.86328125	7725.39334982868	4996.98089946991	0	28.2942123413086	1.16756078569695	12	0
2878	0.880980668704044	0.620728075549353	0.924311337139597	1563	711	15.5	52.016975402832	8.53006935119629	0	12235.3349609375	0	8394.84727699525	10571.8051269536	42.4413185119629	0.62866815670366	12	0
2879	0.886065369601784	0.649388499160976	0.926692585063362	1532	715	15.5	39.891902923584	7.33046865463257	836.800084399974	20417.306640625	0	10704.0641608331	18257.3020943843	14.1471061706543	1.40650783174322	12	0.00262984878369494
2880	0.889231462908642	0.642201719696801	0.929130026090175	1708	771	14.3000001907349	39.3412971496582	2.71199131011963	0	25039.6171875	0	28688.5591001517	25721.4561126384	0	0.891333941816372	12	0
2881	0.895290375523416	0.628134443410582	0.934403566552285	1522	750	15.6000003814697	33.8029823303223	2.71971869468689	0	23713.66796875	3347.20032098579	18644.6626961313	28596.32215298	0	0.104051677840739	13	0.00788954635108481
2882	0.899730492651888	0.599499102500467	0.93806311517496	1926	862	13.3999996185303	35.3018417358398	3.44342494010925	0	13519.4560546875	836.800084399974	12515.1147541155	12287.2547336145	28.2942123413086	1.20518192854931	10	0.000657462195923734
2883	0.910943233600505	0.528407141079575	0.946838895133165	1698	852	14.6999998092651	33.0490493774414	5.32261085510254	0	12462.0517578125	927.662423336922	10340.5185502066	1855.32484671114	56.5884246826172	3.02242359224445	11	0
2884	0.912438876441488	0.496793615453436	0.948418219411893	1642	905	15	37.2080307006836	7.61209869384766	3121.45195598369	7760.390625	2906.04650330124	9455.531340012	3247.36365253854	42.4413185119629	11.3230008970302	11	0
2885	0.910384999498725	0.436220756443719	0.948190046653305	1345	949	16.7999992370605	38.6262893676758	10.1174983978271	2782.98727015995	6344.45068359375	0	10048.6775610022	927.662423336922	56.5884246826172	11.0555013989429	11	0
2886	0.908457930409791	0.416448572048555	0.947369572936102	1397	1055	16.6000003814697	46.6075820922852	10.3736047744751	1249.33609888109	18008.388671875	0	4577.21998221326	2906.04650330124	99.0297393798828	9.21336203108075	10	0
2887	0.902644907274054	0.384111911265793	0.944580266261526	1015	994	18.7000007629395	48.7043800354004	11.710657119751	0	35153.32421875	1673.60016430496	8705.02245360174	2498.55515413341	56.5884246826172	3.53939945449438	12	0
2888	0.900974075196911	0.389134015414564	0.943551257214964	904	986	19.1000003814697	45.1717948913574	12.1692552566528	836.800084399974	28871.345703125	1673.60016430496	5591.98735718846	5352.95951756208	56.5884246826172	8.87301801900094	13	0
2889	0.895582771941546	0.430882930837891	0.940148545830025	391	769	21.5	44.8089942932129	12.122428894043	0	20384.677734375	0	3803.86212393505	0	70.7355270385742	5.99523626540282	11	0.0170940170940171
2890	0.896159874568388	0.455720565936805	0.940050210248416	632	888	20.2999992370605	38.2224235534668	12.7247772216797	836.800084399974	25171.640625	836.800084399974	9861.64131241254	3827.21039130629	42.4413185119629	0.924396744626697	10	0.0019723865877712
2891	0.89404993169884	0.529365126372557	0.937314029344182	358	749	21.7000007629395	37.8794288635254	11.1790981292725	0	34180.12109375	0	4577.21998221326	5565.97453970402	70.7355270385742	1.42800122641496	13	0.0019723865877712
2892	0.895389791968356	0.534864920850005	0.937775630592874	215	646	22.7999992370605	33.317081451416	8.80148696899414	0	32671.779296875	0	3826.837803008	1249.29708426403	56.5884246826172	0.780360977199645	11	0.0512820512820512
2926	0.944621709571514	0.412859523396764	0.963555945056874	979	227	19.7999992370605	6.09354829788208	1.73335564136505	265066.353657659	0	7833.2756981021	78076.1493841597	16272.3825695314	0	0.171366003226169	11	0
2927	0.944016620940438	0.411214635518364	0.963160632675632	968	230	19.8999996185303	9.65673351287842	3.04644131660461	247885.17194859	0	3745.89713013691	82414.4997421707	28419.9489345041	0	0.0248418914977604	10	0
2928	0.943363282913349	0.409143843030114	0.962737548227239	961	235	20.1000003814697	9.82887554168701	3.07939839363098	230754.688382598	0	6939.0904970252	76249.2663960316	14572.7435481178	0	0.0600796525771474	11	0
2929	0.942659909864484	0.406577741181321	0.962287095920554	937	232	20.2999992370605	8.40393733978271	2.44555497169495	213687.130384518	0	0	74212.9938622035	0	0	NA	7	0
2942	0.917321157784028	0.12314992249542	0.953709656964791	1013	338	19.7999992370605	4.97739171981812	0	17032.07414745	29.1284809112549	7242.28090359602	15052.7034965386	72853.2151868741	14.1471061706543	0.0487760948894659	4	0
2943	0.902908736338036	0.142235472342776	0.945433647156852	1031	347	19.7999992370605	6.1735897064209	0	17457.0100413581	44.7738265991211	1855.32484914546	21128.7459862611	57383.702735401	0	0.0863538574642161	6	0
2944	0.898798357453979	0.158551579806613	0.942925844611873	1057	366	19.6000003814697	7.09104108810425	0.223809435963631	9314.23200442528	357.957855224609	5718.09433976688	12317.7978488466	42872.6081024014	14.1471061706543	0.127252105577782	6	0
2945	0.891443570546427	0.217788172841941	0.938077292275633	1087	388	19.5	8.69297027587891	0.564969778060913	0	1073.43005371094	0	13914.9363495174	32083.4673868927	14.1471061706543	0.262219298784805	7	0
2946	0.888932025758032	0.248298990001826	0.936177295481427	1092	386	19.5	9.98970890045166	0.691655099391937	4995.07785920088	1467.44799804688	835.866041465885	22392.4789708563	22508.8868140096	0	0.178971752297063	7	0
2947	0.895127751284144	0.340115445998811	0.93871329032846	1086	384	19.5	9.70938682556152	0.691655099391937	2034.8966694372	3239.185546875	8514.78776835882	20881.0033864104	8076.47036855552	0	0.149707997054812	7	0
2948	0.893166934098689	0.367790946184524	0.936687051306587	1060	382	19.6000003814697	7.97414398193359	0.481164842844009	927.662423336922	4784.54052734375	835.866041465885	9359.35997439758	9560.62680050773	14.1471061706543	0.0578419416274428	6	0
2949	0.891003090417227	0.436286738385467	0.930757063525331	1090	397	19.3999996185303	6.00177574157715	0.346410155296326	1248.71074217023	3420.10205078125	1671.73207301236	5020.81347078485	27151.5040200335	56.5884246826172	0.177499342317882	6	0
2956	0.854334848582704	0.544543360141245	0.894676928860949	1234	513	18.7000007629395	26.3888149261475	0.823240637779236	0	7678.392578125	9359.28755237738	5588.49239324689	16697.9236191481	70.7355270385742	NA	7	0
2957	0.853667547681429	0.506792862667459	0.902141352646266	1304	511	18.3999996185303	30.2608413696289	1.08641123771667	0	13216.19140625	1248.71074217023	10043.8178875094	20276.4879807202	70.7355270385742	0.218765369869685	10	0.019723865877712
2958	0.86177718957638	0.510424878661003	0.908192157872836	1406	561	17.7999992370605	35.2137832641602	1.04377329349518	0	12284.4580078125	8514.78776835882	13715.6466871634	32112.5496305411	42.4413185119629	0.483826856834626	11	0.000657462195923734
2959	0.897123515569952	0.522828115494089	0.931479353141463	1431	594	17.6000003814697	25.9496078491211	0.984121978282928	1671.73207301236	8803.7978515625	2497.30394802133	7491.48161594064	37917.4893572622	56.5884246826172	1.07229167249745	10	0
2960	0.902816723008075	0.532734979525038	0.935695482470501	1400	620	17.7000007629395	18.542049407959	2.51206731796265	835.866041465885	11688.625	835.866041465885	3803.65685909063	21339.9666810354	28.2942123413086	1.7306532911238	10	0
2961	0.906145015422541	0.574820835355231	0.938555105032653	1504	655	17	21.5896396636963	3.09836339950562	3710.64969250349	11294.123046875	5628.36130273822	9194.63640847656	6686.92821511294	42.4413185119629	1.44069134386485	10	0
2962	0.905010643583443	0.578225951891036	0.938282179208056	1415	666	17.3999996185303	23.4944229125977	3.64521813392639	3710.64969250349	12614.626953125	4349.87608476808	14606.21365923	7522.79422030262	28.2942123413086	2.25337496436187	10	0
2963	0.89638292250793	0.586379536838262	0.933556908689159	1318	669	17.7999992370605	29.9302539825439	3.18757343292236	2673.60534621025	15330.185546875	1911.92084859723	2034.90078882895	16818.7950101895	42.4413185119629	0.952754978223088	10	0
2964	0.893956065877893	0.582432811397164	0.932357516477245	1289	668	17.8999996185303	53.3941230773926	1.91911518573761	0	20871.37890625	0	2497.31736368576	1671.73207301236	28.2942123413086	1.25480508205316	10	0.0019723865877712
2965	0.889800935176274	0.561726018494798	0.930712636331984	1178	654	18.5	64.984992980957	2.57770466804504	2034.8966694372	17060.53515625	3119.19827728723	8561.61907903822	15881.4537269911	28.2942123413086	0.882775669076085	10	0
2966	0.888601979817451	0.561916052100847	0.930149586022463	1306	685	18.1000003814697	70.7686004638672	3.07209706306458	1911.81850795552	25018.783203125	0	4638.31211743054	5923.94205045307	70.7355270385742	3.3112951364333	11	0
2967	0.888733745607467	0.567137692741967	0.930754788149886	1183	660	18.7999992370605	82.1179656982422	6.02086305618286	1248.67156695059	30943.85546875	927.662423336922	7492.89176295872	6686.92821511294	56.5884246826172	0.41645478710751	10	0
2968	0.888762879706169	0.568231743329358	0.930867845160971	1174	621	18.6000003814697	100.395072937012	7.29510831832886	1248.71074217023	40964.19140625	835.866041465885	9194.63640847656	4350.41581243025	70.7355270385742	0.601245779042672	12	0.00131492439184747
2969	0.892732155759863	0.561850979791851	0.933948940027685	1167	615	18.2999992370605	199.84651184082	9.55294990539551	0	45755.4765625	0	7607.3650911983	927.662423336922	56.5884246826172	1.05223908186502	10	0.147271531886917
2970	0.891577323046326	0.561488342207026	0.933055014535313	1327	687	17.7000007629395	298.228210449219	13.0970706939697	927.662423336922	30678.04296875	835.866041465885	8561.61907903822	8074.68958831961	70.7355270385742	7.57204970032564	10	0
2971	0.890626181368533	0.547937979514653	0.932652191930494	1284	696	17.8999996185303	331.391876220703	13.8653793334961	835.866041465885	27857.759765625	0	6138.62951221506	5015.19618529066	99.0297393798828	0.723613936926542	10	0
2972	0.884386342584	0.554076155210711	0.92784847432364	1289	699	17.7000007629395	292.927490234375	9.99773788452148	1855.32484914546	25089.828125	0	1671.7521057268	0	127.323951721191	1.90333397100439	10	0
2973	0.860233341674897	0.570027163101172	0.911037459303282	1419	702	16.7999992370605	205.893310546875	8.29802227020264	0	44915.00390625	0	5736.12192921745	8348.96181018017	56.5884246826172	0.689640138288958	10	0
2974	0.856530195328173	0.576346140209086	0.907746569890467	1516	706	16.1000003814697	123.111259460449	5.50413131713867	0	50011.2265625	835.866041465885	9861.16603877569	2673.76999994599	42.4413185119629	0.155794228179436	10	0.00131492439184747
2975	0.85169850704136	0.578762441193737	0.904188348443409	1477	693	16.2999992370605	74.1492080688477	4.75308465957642	0	37203.28515625	0	5811.71238768796	7833.2756981021	42.4413185119629	0.150388753954382	10	0.0105193951347798
2976	0.855863642181044	0.588706168780701	0.906552036437651	1324	664	17.2000007629395	69.9249496459961	6.80233240127563	1671.73207301236	26090.076171875	1671.73207301236	13059.0142098139	1671.73207301236	14.1471061706543	0.949951737054723	10	0
2977	0.875652080617055	0.629043738468182	0.919896321007888	1404	674	16.5	60.3576316833496	7.28147220611572	0	18770.03125	927.662423336922	11623.626393014	8140.0671366367	28.2942123413086	1.2441125766881	12	0
2978	0.879512395712167	0.636445226192389	0.922163250084589	1358	669	16.6000003814697	54.1354560852051	8.0045862197876	1248.67156695059	17331.802734375	4179.33016239573	4179.38025201981	0	42.4413185119629	1.00248318555244	12	0
2979	0.88487532916849	0.672339822540168	0.924438780063959	1538	710	15.1000003814697	50.6676025390625	6.42720079421997	0	24713.15234375	0	9449.45739060885	6104.54567159806	42.4413185119629	1.26518725758277	12	0
2980	0.887380637861948	0.663182200362495	0.926489055482765	1689	757	14.3999996185303	42.3182144165039	2.05819630622864	0	31431.5546875	927.662423336922	25344.4951429246	11761.6325814576	0	0.87219901585466	13	0
2981	0.893931421479796	0.651989544403806	0.932630698895018	1660	764	14.6999998092651	37.8238868713379	3.35535430908203	0	31324.99609375	1248.67156695059	14481.3138147625	25523.7906533645	14.1471061706543	1.80169523175832	13	0
2982	0.89769256265148	0.622154178696303	0.935998947497549	1913	849	13.1999998092651	36.7341270446777	3.6234917640686	927.662423336922	21604.0546875	927.662423336922	4350.44659916099	7748.71510043354	14.1471061706543	0.642657658087946	10	0
2983	0.911301721620602	0.537014726222653	0.947034079667535	1599	835	15.3999996185303	34.6705932617188	5.63289642333984	927.662423336922	11541.4814453125	0	4930.48396752705	835.866041465885	28.2942123413086	2.27908075318472	12	0
2984	0.912113431744657	0.50533787909701	0.948200797636537	1860	928	13.8000001907349	36.6054000854492	7.8279767036438	927.662423336922	5259.720703125	2905.77758720725	11817.9665084253	4994.45109720391	42.4413185119629	2.85574520082183	11	0
2985	0.910371288671252	0.426914552354147	0.948400078472629	1707	984	14.6999998092651	37.5909881591797	10.8241186141968	3823.94399164194	5765.8994140625	1855.32484671114	12488.9349346151	7580.03641998174	28.2942123413086	1.61023208777514	10	0
2986	0.908471232451841	0.409449722339376	0.947486202703703	1165	1034	17.7999992370605	46.8054962158203	11.8244867324829	1911.81850795552	9161.806640625	4478.69731114674	4478.71413073785	4638.31211645681	28.2942123413086	2.69276575327298	10	0
2987	0.901917924952218	0.370999190760905	0.944414955576902	761	814	20.1000003814697	52.8841552734375	12.7309579849243	0	21558.044921875	927.662423336922	8358.76040045583	5588.45491337896	84.8826370239258	2.10183916965909	11	0
2988	0.900069292062815	0.378615211418928	0.943144408265075	1039	1176	18.3999996185303	41.4881553649902	11.1511840820312	3746.24968181849	15700.3935546875	1248.67156695059	4572.41768287995	2905.8280860586	84.8826370239258	5.43618788817364	14	0.000657462195923734
2989	0.891261806024884	0.426829183453977	0.937690841099676	846	1014	19.2000007629395	37.7567520141602	10.5126342773438	1911.92084859723	13354.951171875	1671.73207301236	3119.22244500421	7303.46432406468	84.8826370239258	8.85862155166889	13	0
2990	0.891180596768227	0.448506662246007	0.937099144841412	397	822	21.3999996185303	32.8978729248047	9.328537940979	0	15394.802734375	1671.73207301236	2497.31736368576	4280.90354747832	141.471054077148	1.85622163250072	12	0
2991	0.885862360577521	0.534103486523307	0.932060798860228	325	758	21.8999996185303	34.258472442627	8.38987731933594	1671.73207301236	20976.185546875	0	3119.50468997799	3343.46413421104	141.471054077148	0.773732095974022	13	0
2992	0.887525090025588	0.534146868440148	0.932769573469178	227	670	22.7000007629395	29.638219833374	6.98635721206665	0	14844.130859375	835.866041465885	3823.97902052519	4995.07785920088	169.765274047852	0.354547732182282	13	0.00131492439184747
3026	0.945874181208541	0.411684104848241	0.964395285022831	962	224	19.7000007629395	7.31122779846191	1.78666090965271	262520.463141147	0	2905.55833834256	79106.2688466362	5584.9445969841	0	0.117537186699032	11	0
3027	0.945298466160304	0.409969722541828	0.964019157502125	960	228	19.8999996185303	11.7681655883789	2.32139325141907	245181.20747001	0	6234.71947826439	68546.266131321	16225.3531245742	0	0.155644005722741	8	0
3028	0.944677079057613	0.407785329571717	0.963616745398009	952	231	20	11.641134262085	3.38249802589417	227867.820564682	0	2905.55833834256	61004.6472307395	21728.687267872	0	0.0795956447968257	8	0
3029	0.944009377769522	0.405053818963219	0.963189146920599	945	235	20.1000003814697	9.62714576721191	3.20147132873535	210586.717799226	0	0	58442.732666463	4276.60862950298	0	0.0601291122477215	8	0
3041	0.93389556430997	0.143507245507978	0.962163985534195	989	334	19.8999996185303	4.80255603790283	0	8012.39639774894	40.0979080200195	1248.08274167145	18169.6874491334	95190.0894349034	0	0.357814149037785	4	0
3042	0.931042189778319	0.138554904274374	0.960757779856612	1007	343	19.7999992370605	4.71392679214478	0	8349.27448166645	104.888580322266	1248.08274167145	2670.99265661478	80198.2243125844	14.1471061706543	0.308653931411834	5	0
3043	0.921433000470684	0.156640476229295	0.95530937043479	1033	356	19.7000007629395	5.32675981521606	0	9184.20189775475	46.4413452148438	4929.64221224775	15056.9493760687	66464.3082048873	14.1471061706543	0.167549985318719	5	0
3044	0.917105340366971	0.180390382467476	0.952642463652518	1080	379	19.3999996185303	6.21595621109009	0	13039.3416287789	621.351501464844	11621.7259662268	16367.3801053814	53952.8082351203	28.2942123413086	0.134589021445493	6	0
3045	0.909431629016018	0.264059369141178	0.947744120654483	1175	422	19.1000003814697	7.45830535888672	0.0118794031441212	0	1692.47302246094	0	1855.32484671114	43874.3076869853	42.4413185119629	0.715361531115324	8	0
3046	0.90544886506128	0.30238187235816	0.944932109358073	1141	396	19.2000007629395	10.5471706390381	0.67193341255188	2905.55833834256	2549.80688476562	834.92745914657	15858.3064441979	31046.4827119573	0	0.125537314896585	8	0
3047	0.898962908865512	0.375947182271073	0.940138665452721	1133	388	19.2000007629395	11.1245880126953	0.516367673873901	927.662418468278	5323.99560546875	2782.98726853707	8379.24960926848	20881.921289402	14.1471061706543	0.138559423213806	8	0
3048	0.894401122772035	0.408184717673369	0.936472772392721	1084	386	19.3999996185303	9.84032154083252	0.204672142863274	2034.51122970794	6140.42724609375	4068.97416540507	10682.3151732711	21197.1497459917	28.2942123413086	0.0857795127993711	8	0
3049	0.884401074064052	0.455344825102379	0.928573685705565	1095	395	19.3999996185303	8.01396465301514	0.47316700220108	0	4978.54443359375	1910.17712003207	8515.34259528644	32592.3285542041	42.4413185119629	0.0601291122477185	8	0
3050	0.879673336813357	0.480719181957653	0.924210723506078	1113	412	19.2999992370605	6.37855195999146	0.892829298973083	927.662418468278	6029.02099609375	2905.50764516037	2670.82718906621	16020.3651876085	42.4413185119629	0.087176660050978	8	0
3051	0.879051578944132	0.516151900155529	0.92199219000192	1128	430	19.2000007629395	6.00341939926147	1.23009896278381	834.92745914657	7407.94921875	2496.20480690654	6547.11287332528	4069.16721425585	56.5884246826172	0.0601863170418016	9	0
3052	0.873425115131318	0.533784954741197	0.91634163970226	1139	446	19.1000003814697	6.14318990707397	1.63259959220886	0	4587.4111328125	0	2670.99265661478	11230.972890396	70.7355270385742	0.263424800456845	5	0
3053	0.854438883518339	0.560930252558195	0.90008185155357	1160	462	19	6.68102979660034	1.93947625160217	1248.08274167145	4825.79541015625	2782.98727015995	3744.26840125814	21745.9788313386	28.2942123413086	0.440100474742445	10	0
3054	0.846597302523872	0.570974365535562	0.891917941999064	1230	491	18.7000007629395	8.85194492340088	2.02773642539978	0	10644.283203125	0	9276.62423270699	25947.3399476184	70.7355270385742	0.110158741509024	11	0
3055	0.821848923830167	0.577010610263688	0.867562391353854	1197	503	18.7999992370605	26.9984683990479	1.65591073036194	0	11819.9111328125	1248.08274167145	5271.56050808805	8552.35602508958	56.5884246826172	0.456845349445607	9	0
3056	0.823123752523462	0.580393737922722	0.867845965759164	1233	531	18.7000007629395	30.2287158966064	1.05883872509003	0	12595.7744140625	2034.55949247277	3743.91428897787	1855.32484671114	113.176849365234	0.618009586530218	9	0
3057	0.840068848574265	0.593150630747367	0.882415444320666	1290	540	18.5	33.2653770446777	1.12549161911011	2671.12975695807	12136.8193359375	0	1855.32484671114	8693.43747300003	99.0297393798828	0.237059591524736	10	0
3058	0.850205262979858	0.597205218430708	0.890800032018915	1402	568	17.8999996185303	37.7979393005371	1.12150418758392	1248.0434019861	13054.69921875	0	2670.82718906621	19911.845273033	56.5884246826172	0.412122739463389	10	0
3059	0.878539417912581	0.620953482632125	0.913605108571727	1469	599	17.3999996185303	38.8145141601562	1.16372716426849	2034.51122970794	6494.67529296875	2496.04745720832	3245.38420283447	28782.3789733762	42.4413185119629	0.260376582467211	10	0
3060	0.885502321441717	0.624600915103825	0.919652989405166	1510	625	17	25.5345287322998	1.83881592750549	0	5452.6435546875	0	13356.616358521	19997.5920740242	42.4413185119629	0.748805131053004	11	0
3061	0.89026735163682	0.62636167572097	0.924805526567594	1584	653	16.6000003814697	22.9449520111084	2.0143826007843	2034.55949247277	8273.849609375	1910.27992689551	11205.6547808932	5811.1673194339	14.1471061706543	1.40381015704269	12	0
3062	0.890128681681072	0.624603368585587	0.925710769016525	1554	667	16.5	19.6799926757812	1.99154019355774	0	17485.2109375	834.92745914657	7236.28918186599	9352.50396342996	28.2942123413086	0.481021772976699	11	0
3063	0.8847963282202	0.617531340426998	0.923236132129515	1561	682	16.3999996185303	24.3577270507812	2.21506190299988	834.92745914657	22622.037109375	927.662418468278	9230.72126981788	16698.5481252802	28.2942123413086	1.70927631289503	11	0
3064	0.882763299445698	0.611967104369472	0.922596860238443	1524	688	16.6000003814697	38.7872047424316	1.3648556470871	834.92745914657	26252.69140625	0	2034.4912236671	834.92745914657	28.2942123413086	2.06722355477366	10	0.00131492439184747
3065	0.876830902817276	0.60038137254643	0.919449922635685	1408	682	17.2000007629395	52.8249053955078	1.12536358833313	1855.32484671114	21428.67578125	1910.17712003207	6743.37731757906	15891.2788950426	28.2942123413086	0.883928261883311	10	0
3066	0.876203268744878	0.595807693599603	0.919617559690023	1320	673	17.8999996185303	60.7477188110352	1.02868843078613	1855.32484671114	31179.826171875	2504.78238092824	10893.37632176	6103.82314004544	42.4413185119629	3.12709391816913	10	0
3067	0.875650755307606	0.587772396081838	0.920287760593665	1409	686	17.6000003814697	85.3086547851562	3.76771783828735	0	44660.2578125	834.92745914657	8991.68757335775	10693.365391542	42.4413185119629	3.06749624428198	10	0
3068	0.877535921283703	0.584666865087331	0.921937338132603	1378	664	17.5	134.910171508789	7.28742408752441	0	48638.27734375	834.92745914657	5271.1413142775	2905.55833834256	56.5884246826172	6.73829116426036	10	0.000657462195923734
3069	0.887462655870346	0.574305148159749	0.929397297673454	1373	653	17.3999996185303	303.919952392578	10.1018352508545	834.92745914657	36761.1328125	0	6493.63696266497	3820.66261778196	70.7355270385742	4.36139521066892	10	0.0289283366206443
3070	0.887842707557437	0.574926053763619	0.929590972842129	1240	659	17.8999996185303	437.341979980469	15.2289228439331	1669.85492186997	28749.10546875	0	6742.91125625677	0	56.5884246826172	0.847540371115259	10	0
3071	0.887975156561383	0.585512453845312	0.929406097685844	1400	704	17.2999992370605	445.449005126953	14.9790668487549	1855.32484671114	19657.58203125	0	2905.54433609486	834.92745914657	113.176849365234	0.989823797746878	10	0
3072	0.881810815255136	0.591748467288139	0.924328686847918	1506	716	16.2999992370605	388.473388671875	12.8717412948608	3245.43437441968	27789.21484375	0	4638.31211645681	2782.98727015995	99.0297393798828	1.3770936153726	10	0
3073	0.859131321117998	0.616453342872648	0.905508699173902	1478	702	16.2999992370605	253.872604370117	9.78721809387207	834.92745914657	56328.09375	834.92745914657	6960.1447351194	3339.70983854584	28.2942123413086	0.929072996311157	10	0
3074	0.854487171399851	0.620903816071397	0.901467278210771	1437	686	16.5	131.25537109375	6.41670799255371	0	55926.97265625	2496.20480690654	10684.9626266584	2496.20480690654	14.1471061706543	1.16056166766058	10	0.00131492439184747
3075	0.849241985068016	0.630484654612775	0.895639390730078	1408	677	16.6000003814697	71.2445449829102	4.75688314437866	0	46429.57421875	0	8514.40070610939	2782.98727015995	42.4413185119629	0.82877832478396	10	0
3076	0.853010684878406	0.635218229310014	0.898414342570584	1464	679	16.2999992370605	58.6910247802734	8.1870584487915	0	32334.904296875	834.92745914657	5016.66183802445	9859.88166174981	42.4413185119629	1.97688112414079	11	0
3077	0.867619287382997	0.658663562558477	0.909812639501654	1555	694	15.5	60.8943862915039	8.00087356567383	927.662423336922	23990.439453125	0	3820.08091681369	2496.20480690654	42.4413185119629	0.657904224971891	12	0.000657462195923734
3078	0.872387476452737	0.662246557367117	0.913311978520413	1461	674	15.8000001907349	58.8271713256836	7.35628986358643	0	17613.009765625	1855.32484671114	5271.1413142775	4992.56685445657	56.5884246826172	0.219535495902935	12	0
3079	0.876221084852963	0.678008662598116	0.914593797734671	1600	715	14.8999996185303	59.7235260009766	5.7482533454895	834.92745914657	22589.5546875	0	10192.1979933681	3820.66261778196	14.1471061706543	0.595731178979923	13	0
3080	0.879808099711001	0.669386677022591	0.917990924765272	1624	736	14.6999998092651	47.3098106384277	2.6306324005127	0	29607.51953125	0	14665.3522171515	6472.7032874301	0	1.45306842745689	12	0
3081	0.885782799410184	0.655315412789816	0.925002010355859	1725	766	14.1999998092651	43.4160423278809	3.54115176200867	0	34532.44140625	1248.08274167145	8514.19308197052	15278.5349753733	14.1471061706543	0.803522990636841	13	0
3082	0.890968619351226	0.627045796678996	0.929955101719202	1703	790	14.6000003814697	35.1643218994141	4.42169570922852	0	25943.630859375	1248.0434019861	17921.2321553541	6957.03243878225	0	0.740205211335193	12	0
3083	0.904390973761771	0.562761766687383	0.941862868616603	1587	828	15.3999996185303	33.9701728820801	5.10370635986328	834.92745914657	11253.0185546875	0	14223.720479674	5628.22189441507	14.1471061706543	3.33328619188921	12	0
3084	0.906957813534782	0.524341774488363	0.944499666162462	1289	876	17.2999992370605	36.4462890625	7.51404666900635	927.662423336922	5600.12646484375	834.92745914657	4276.37076110028	0	28.2942123413086	6.13249712498554	10	0
3085	0.907955470591923	0.435830720749068	0.946412213533413	1139	943	18	36.3674659729004	9.46516609191895	0	9294.916015625	0	8400.45910056991	1248.0434019861	28.2942123413086	1.88608200375239	11	0.00986193293885602
3086	0.906871820625711	0.41217681738082	0.946147448542645	1482	1097	16	44.2338714599609	11.1379518508911	2670.96432833996	8507.9052734375	927.662418468278	10506.9406446982	10736.5021130623	14.1471061706543	4.37571527453082	12	0
3087	0.902590659582732	0.369885534695617	0.944326837895021	1251	1277	17.1000003814697	45.6398277282715	11.4323921203613	2782.98727015995	12185.6201171875	5565.97453889258	6704.98209464195	8992.54627402776	28.2942123413086	11.3942167548808	11	0
3088	0.900784058035542	0.374843044049328	0.943119457747205	1128	1467	16.8999996185303	34.9756660461426	8.65194511413574	5565.97453889258	5603.28515625	4347.53215374754	3744.26840125814	6923.62830758691	84.8826370239258	5.60000683214345	12	0
3091	0.893761224977133	0.482577870133747	0.936575547838068	416	836	21.3999996185303	22.8147068023682	4.08252143859863	1248.0434019861	3472.03247070312	2496.20480690654	6473.51027511294	3744.01214531523	84.8826370239258	1.0678117151114	11	0
3092	0.894032330261925	0.488185133303888	0.936402685311303	254	701	22.3999996185303	18.2129306793213	3.31734657287598	0	3245.09765625	834.92745914657	2782.98726853707	2034.55949247277	127.323951721191	0.497807466213229	10	0.00525969756738988
3126	0.947178347452027	0.410633283367982	0.965269704752679	962	222	19.7000007629395	7.77128314971924	1.74406397342682	260715.117435451	0	4989.88737126582	68847.5951213282	5336.78807689385	0	0.0715851920288843	9	0
3127	0.94663487611478	0.408868755621624	0.964914521241032	935	223	19.8999996185303	11.2706642150879	1.76200139522552	243268.99501467	0	1855.32484914546	56414.108295591	1855.32484914546	0	0.0810821319817218	10	0
3128	0.946048639821609	0.406587423701704	0.964534662684646	942	227	20	13.4666585922241	3.56924486160278	225830.877045386	0	8824.04835355399	46974.8655753785	11161.5123332866	0	0.0231663376256171	11	0
3129	0.945420425880781	0.403703561634491	0.964132066264428	936	228	20.1000003814697	10.9666128158569	3.39177465438843	208402.808232589	0	0	43600.1338939445	12000.8569187608	0	0.091336749539455	11	0
3141	0.940658073028357	0.130673027242242	0.966133137001612	994	339	19.7000007629395	4.96044397354126	0	11452.7176819413	48.0044746398926	6924.12640987454	26151.0795596834	88268.9920925919	0	0.104224853852389	6	0
3142	0.938865135950374	0.126887156988795	0.965277814032322	1032	352	19.6000003814697	5.40917539596558	0	6237.45789548184	111.043952941895	2494.86471634857	15967.7080432101	82752.9796818241	0	0.126787360139998	7	0
3143	0.929626753166989	0.147751274310312	0.960034770565501	1048	360	19.5	4.96301555633545	0	11793.3650623683	71.8985748291016	7300.6670254973	6546.94004896116	77715.3594857859	42.4413185119629	0.159199875117487	8	0
3144	0.925636303777412	0.172568372584144	0.957602765534113	1081	376	19.3999996185303	5.86716508865356	0	6822.06654715453	578.467102050781	2905.27061186401	8124.45976713381	66875.9142936714	70.7355270385742	0.318083998320786	8	0
3145	0.916837665035373	0.276427160885322	0.952090380694166	1152	395	19	6.29355478286743	0	4271.71786667674	1200.73315429688	1247.37310144358	2905.22262177481	54618.99567572	113.176849365234	0.177554203705624	8	0
3146	0.911718213698727	0.313966181424794	0.948699866257401	1190	389	18.7999992370605	8.39173889160156	0.163700476288795	1667.8505474061	2166.49609375	2501.77581828462	1908.44265370174	43076.9922230423	42.4413185119629	0.395501619311555	9	0
3147	0.901320715301806	0.391924190734232	0.941632131282344	1159	382	19	9.79330539703369	0.163700476288795	0	4439.59521484375	3710.64969372065	13427.5628390184	36043.3933416875	42.4413185119629	0.217628480831542	10	0
3148	0.894907262205446	0.420637492214497	0.936965206901109	1118	386	19.2000007629395	9.9110860824585	0.163700476288795	4068.15163109988	4002.52661132812	1908.52826707666	14971.6363297207	36226.7145798563	0	0.137411999612469	10	0.0019723865877712
3149	0.881486895440467	0.465788960845549	0.927156286925821	1114	398	19.2000007629395	9.10439872741699	0.119965828955173	927.662428205565	5152.7333984375	6229.89120005237	20474.1257541649	39291.5475919189	0	0.139881851334521	10	0
3150	0.875920415983038	0.487474287569676	0.922355371215078	1132	417	19.1000003814697	7.09432744979858	0.976803421974182	2501.77581828462	6720.82421875	7227.94289325252	12405.9671081461	25591.7074702814	42.4413185119629	0.153793347378191	9	0
3151	0.875122970023756	0.525531797088236	0.919781960796668	1131	428	19.1000003814697	7.41724252700806	1.4174987077713	833.925280044919	6736.3837890625	1247.37310144358	11228.1951165099	10688.3643897389	42.4413185119629	0.391933532022161	9	0
3152	0.869187589991821	0.54277805001287	0.913645169155551	1145	446	19	8.81286907196045	2.0766453742981	3114.51845384857	4533.20068359375	1855.32484914546	6822.11109876703	833.925280044919	42.4413185119629	0.616567939177435	9	0
3153	0.847200302912466	0.573917372527137	0.894403431648424	1193	469	18.7999992370605	20.125114440918	3.06382751464844	9331.65835936808	3572.8681640625	1908.42496826442	13339.2019142978	7467.97973579786	14.1471061706543	0.104224853852387	11	0
3154	0.839382554423827	0.585030430041172	0.885568589375425	1227	489	18.6000003814697	21.4679832458496	3.50250244140625	927.662423336922	9247.236328125	7717.62425283907	18680.635028257	18020.2331659424	0	0.135362100467373	11	0.000657462195923734
3155	0.809666341523508	0.593457543778529	0.85539265663775	1266	512	18.5	38.9959907531738	3.26934838294983	0	13874.9111328125	4475.44154337951	9585.21547440028	16224.7467611107	28.2942123413086	0.0932546704892475	12	0.000657462195923734
3156	0.810779977447067	0.601197483619232	0.854583982753971	1288	533	18.5	33.3527717590332	2.24717688560486	0	13977.771484375	833.925280044919	6546.99274492291	13094.0355005487	113.176849365234	0.311803329566838	11	0
3157	0.831054218573357	0.627809231798557	0.870632116931232	1328	551	18.2999992370605	35.5280838012695	1.12549161911011	833.925280044919	11314.1806640625	0	1908.54594682389	2494.86471634857	141.471054077148	0.452468428568389	10	0
3158	0.840581986576191	0.634892658336932	0.878541385425796	1431	576	17.7000007629395	41.3168258666992	1.43271505832672	2501.77581828462	14234.9833984375	1855.32484671114	6959.1276696456	8124.39326126931	127.323951721191	0.610787612855717	9	0.0105193951347798
3159	0.872029727762385	0.664618264727895	0.905297662553629	1488	600	17.1000003814697	34.8392295837402	1.03815531730652	1247.41260709464	10974.4873046875	8126.33431936373	8390.49760200291	16937.9107446705	42.4413185119629	0.248378916084254	11	0
3160	0.87775124732795	0.665246623311082	0.911045945984743	1527	621	16.7999992370605	23.505989074707	1.41375839710236	4475.44154337951	6255.72021484375	833.925280044919	1247.41936684927	21482.1696267746	28.2942123413086	0.0830381637265916	11	0
3161	0.882892571037984	0.658105453452785	0.917567653527067	1532	638	16.6000003814697	20.6251640319824	1.59311044216156	1908.52826707666	11903.3388671875	2034.10006293443	17537.8139228408	20343.6609316537	0	0.124198514647864	10	0.0151216305062459
3162	0.882648943859331	0.652713399599101	0.918726482129666	1535	652	16.3999996185303	23.4835395812988	1.34334743022919	0	19963.03515625	927.662423336922	10735.2668459892	20699.9820514099	14.1471061706543	0.0231663376256147	10	0.0867850098619328
3163	0.877257791535099	0.640723882886901	0.916638272892392	1588	669	16	23.811429977417	1.16072881221771	0	21292.109375	927.662423336922	17462.9647778803	22961.0154276768	0	0.416892518009839	11	0
3164	0.875752443169795	0.634124874373098	0.916471904104789	1623	684	15.8000001907349	25.1254863739014	0.461291342973709	0	25519.416015625	0	13014.0470757119	15792.3211088412	28.2942123413086	0.22936908153912	11	0.000657462195923734
3165	0.869310285051882	0.621183871794889	0.913284972145364	1539	685	16.2999992370605	43.487621307373	0.311064302921295	0	24695.677734375	1855.32484914546	8136.90111600606	23025.8775509442	28.2942123413086	0.713540251476829	12	0.00328731097961867
3166	0.869291838116001	0.614932905905115	0.913967941264022	1536	690	16.5	57.2303428649902	0.567235887050629	0	26514.5625	0	1247.37986141229	21482.6445447076	28.2942123413086	0.772185913203532	11	0
3167	0.869157125222597	0.600860081084558	0.915418179259028	1601	709	16.2000007629395	102.889793395996	1.83040070533752	0	42766.7734375	0	7300.68550352457	13470.2414128855	28.2942123413086	0.83882928765159	9	0
3168	0.871712333472821	0.595889516173874	0.917561622425518	1546	702	16.5	189.127227783203	6.98491191864014	833.925280044919	62031.73046875	2668.14471048756	4271.47879862148	5336.12309370644	84.8826370239258	1.39825657718458	9	0.00394477317554241
3169	0.885512964670061	0.581439470746222	0.927947135658678	1485	689	16.7999992370605	358.106994628906	11.1071453094482	927.662428205565	43606.35546875	927.662423336922	3244.5958663132	6124.82941811444	99.0297393798828	2.27636635253065	10	0
3170	0.886145936995794	0.583629109897052	0.928188412982008	1406	684	17.1000003814697	491.156646728516	15.6145992279053	0	27090.5703125	0	3244.41358237855	1667.8505474061	84.8826370239258	1.04464307115437	11	0
3171	0.887717847466101	0.601299831735276	0.928866587304696	1595	731	16.3999996185303	542.848937988281	16.4336261749268	1667.8505474061	17136.87890625	0	1247.37986141229	2668.14471048756	141.471054077148	0.288672955869814	10	0
3172	0.881736519561284	0.609081820145212	0.923554243259053	1563	705	16	477.582550048828	13.0847358703613	833.925280044919	43526.82421875	0	6125.68545777584	0	70.7355270385742	0.440563408655979	10	0.00262984878369494
3173	0.854960977412725	0.640037019774033	0.90053594320705	1630	715	15.5	307.528381347656	10.4180040359497	0	68681.0703125	0	9358.39378739968	4929.16321363583	28.2942123413086	1.0988536579193	10	0.00657462195923735
3174	0.851129872157986	0.643745333345543	0.896791021822247	1480	685	16.2000007629395	150.960464477539	6.55473375320435	0	59120.69140625	927.662428205565	5712.89473675729	1908.42496826442	28.2942123413086	0.64324930251439	10	0.00131492439184747
3175	0.844398699963961	0.654836251877993	0.889095426001856	1460	680	16.2000007629395	77.2286376953125	4.82246828079224	0	46547.21875	1908.42496826442	5088.70508025199	5012.69432947359	56.5884246826172	0.569010626269175	10	0.00460223537146614
3176	0.848312380742089	0.657046333182607	0.892120886870784	1559	693	15.6999998092651	62.8564033508301	8.11795520782471	0	33874.81640625	833.925280044919	4271.76724092075	13628.5570714642	56.5884246826172	0.452381446043313	13	0.0170940170940171
3177	0.864621559443904	0.680990826576216	0.905509082959563	1579	693	15.3999996185303	61.7209625244141	8.32046413421631	833.925280044919	20447.236328125	833.925280044919	1908.44265370174	7227.94289325252	84.8826370239258	0.670909865969156	12	0
3178	0.868729324616931	0.680062329806702	0.908751627478369	1578	696	15.3000001907349	63.6733245849609	6.30932092666626	0	17821.896484375	0	8715.5150023509	5910.52268990906	56.5884246826172	1.09562293804343	12	0
3179	0.872384999526591	0.696285506030702	0.90967919321892	1641	716	14.8000001907349	62.5907211303711	5.96609258651733	833.925280044919	23986.25	833.925280044919	3462.21615040605	10570.9475292161	56.5884246826172	0.436877818788931	13	0
3180	0.875711025671214	0.684250579883491	0.91322324973078	1591	721	15.1000003814697	47.9372787475586	2.97667837142944	0	28099.404296875	1908.42496826442	8792.30462653532	2905.27061186401	42.4413185119629	0.680432989012431	13	0
3181	0.882261238629578	0.670978080262431	0.921582532729742	1661	748	14.6999998092651	37.9476928710938	2.79689884185791	0	32716.853515625	1908.52826707666	6704.51288129092	3742.00070097642	42.4413185119629	0.795950217616799	13	0
3182	0.887207110623099	0.642601152422736	0.926572863965574	1536	759	15.6999998092651	36.7275466918945	3.46425223350525	1908.52826707666	26634.060546875	1667.8505474061	7228.01763059469	927.662428205565	28.2942123413086	0.278206093944204	12	0
3183	0.903556139192892	0.57368341699966	0.941309728718079	1751	826	14.5	34.1474075317383	5.22601270675659	0	11326.072265625	833.925280044919	15569.8618246687	5565.97453970402	0	2.96844222776697	12	0.000657462195923734
3184	0.905748483473195	0.537287930560472	0.943680522732055	1584	892	15.3000001907349	32.9959945678711	6.77812051773071	3114.51845384857	4928.89599609375	4068.15163109988	15268.2059582416	3742.00070097642	0	5.1332994551191	11	0
3185	0.908020770394418	0.430116122582839	0.946630172192321	1107	949	18	32.0673294067383	8.52245235443115	0	10065.958984375	927.662423336922	3742.37659324129	1855.32484671114	14.1471061706543	1.98896832094701	11	0
3186	0.907064094768735	0.411535242954194	0.946289136938407	906	972	19.1000003814697	31.4556903839111	8.49909782409668	1667.8505474061	10248.3232421875	1855.32484914546	5270.21727525521	0	28.2942123413086	2.03389480065469	11	0
3187	0.902599007742137	0.359377214594551	0.944468587770741	904	1081	19	27.5141353607178	8.97183799743652	5088.64538092131	6056.41796875	3742.00070097642	14350.1216835803	3710.64969372065	42.4413185119629	3.95257764301059	10	0
3192	0.89528465369975	0.471503292662272	0.93685522579347	NA	725	22	11.0032615661621	2.40647459030151	1247.41260709464	1243.88598632812	927.662423336922	6704.3070494231	8824.04835355399	56.5884246826172	NA	8	0.00525969756738988
3226	0.948535502405917	0.409728194409874	0.966180251402746	950	216	19.7999992370605	7.94002389907837	1.69895136356354	256294.907205955	0	0	60520.8740716127	17430.7572139711	0	0.126853580594731	11	0
3227	0.948026839388569	0.407937029012674	0.965847632970908	938	220	19.8999996185303	11.1559200286865	1.75126028060913	242394.06255676	0	0	45903.305918913	10683.6376537048	0	0.113226168635216	11	0
3228	0.947478454741475	0.405578901594951	0.965491963128033	928	224	20	14.222846031189	3.5587203502655	224908.814612716	0	1246.73951127986	33649.864556631	1246.73951127986	0	0.189682835623838	11	0
3229	0.946892861843609	0.402557727609593	0.96511617944615	929	227	20	12.5213003158569	3.29910492897034	207424.046809194	0	2033.71154300117	28757.535121526	12494.6602254061	0	0.114120282592937	11	0
3240	0.943813015853093	0.235561544733292	0.965328275716567	975	331	19.7999992370605	4.5909743309021	0	13325.7193747137	14.1476926803589	832.977375529038	25614.2714021263	84649.8387142001	0	0.262121175172454	9	0
3241	0.95287152342347	0.146486082105459	0.972178317424302	1013	340	19.6000003814697	5.59242916107178	0	5083.40291980142	55.9731063842773	3740.09946315912	30675.2527446821	74929.7107394075	0	0.134698308603965	8	0
3242	0.951656564470569	0.142476794680068	0.971638889379259	1047	354	19.5	6.0129656791687	0	12529.4940217141	41.8040809631348	10828.7056323738	13345.3204528692	68353.3680076876	14.1471061706543	0.121371963494069	9	0
3243	0.947764871870269	0.159981971489475	0.969310962292372	1083	366	19.2999992370605	4.8428168296814	0	9535.39664752603	52.8152236938477	19480.9108886223	2904.95059610684	65869.2722960904	84.8826370239258	0.920184307888303	9	0
3244	0.943751070869675	0.191305416436237	0.966833674728414	1061	366	19.5	4.0269136428833	0	6663.81896980662	318.890838623047	17430.7572139711	5083.11257950711	67361.4994741532	155.6181640625	0.218434778281898	9	0
3245	0.933856455012952	0.314079091001209	0.960948287304029	1114	373	19.1000003814697	5.27015352249146	0	8510.69049267863	515.091369628906	11753.8424848287	5904.03907717028	65388.2175170598	127.323951721191	0.230183599035204	9	0
3246	0.926936457319979	0.357945759327506	0.956493660669228	1160	369	18.8999996185303	7.31962633132935	0	4341.54497761667	1851.11901855469	3740.456543503	4341.57617574579	56002.170250633	99.0297393798828	0.44065186936893	10	0
3247	0.90918228224022	0.412867871975545	0.945501658272276	1149	373	19	7.85839653015137	0	1906.76819298965	3288.89501953125	1855.32484427682	3458.5630046781	50653.7564417695	84.8826370239258	0.115890036888917	11	0
3248	0.899694465226813	0.442486374291916	0.93886688043773	1124	385	19.1000003814697	8.604905128479	0	1246.77918915197	2997.7568359375	8329.77366087282	8814.60285155367	50784.2170042672	28.2942123413086	0.209152633386143	11	0
3249	0.877947766922853	0.479997035694271	0.923535801484316	1142	405	19	8.72928905487061	0	1906.76819298965	5517.91943359375	5577.65679818149	14014.2054491602	47702.8224511096	14.1471061706543	0.159470391807205	11	0
3250	0.869593197498234	0.502588437270227	0.916603116636197	1148	420	18.8999996185303	7.81445932388306	0.966649353504181	1906.87196051517	8052.7294921875	1906.76819298965	6461.56567761038	33502.4584156342	28.2942123413086	0.124312737309228	11	0
3251	0.858255917237285	0.538859199399835	0.905666640595331	1197	442	18.7000007629395	9.06681156158447	1.47951149940491	3112.5202525674	6727.943359375	5711.34971737269	12802.2943772108	20479.2390611364	14.1471061706543	0.375372796126385	11	0
3252	0.851039755332945	0.55853407619201	0.897786773393643	1171	449	18.7999992370605	11.3852281570435	2.74366021156311	832.977375529038	4811.52734375	9532.80249424183	4638.31211645681	12174.2434577309	56.5884246826172	0.654161759831457	10	0
3253	0.835289232569772	0.591345997159744	0.879144717521953	1194	466	18.7000007629395	23.0215511322021	3.47998046875	832.977375529038	6182.48876953125	3112.5202525674	14903.465525029	3803.02119970095	14.1471061706543	0.349863057034278	12	0
3254	0.827897715495061	0.605846461671081	0.869184407366875	1212	484	18.6000003814697	23.1731300354004	3.38915657997131	0	9094.314453125	4986.71987102813	14784.3823086838	7298.17771736934	14.1471061706543	0.188577298529048	12	0
3255	0.812561426708192	0.624274029371803	0.84548472326529	1259	507	18.3999996185303	38.1440925598145	3.51424884796143	0	12974.484375	832.977375529038	7449.92338636787	6486.6741881391	42.4413185119629	0.481882591227021	12	0
3256	0.813637752649717	0.635296768245736	0.843693686164814	1322	533	18.2000007629395	42.5390472412109	2.9797055721283	0	15347.1240234375	4712.48800073626	6224.23106234472	21551.1355987185	127.323951721191	0.438405147280166	11	0.0019723865877712
3257	0.830539137437084	0.662060659475324	0.855687928493767	1392	555	17.7999992370605	35.5861396789551	1.39891970157623	0	16975.36328125	2493.59804178276	4928.52930272961	13916.6385078206	169.765274047852	0.155963903022493	11	0
3258	0.839195255188106	0.670278916837818	0.863593515720105	1451	579	17.3999996185303	40.2815742492676	1.33744239807129	3813.43258101973	19654.271484375	0	4266.85212144914	4712.54048349443	99.0297393798828	0.347285980269914	11	0
3259	0.858037163961241	0.686694285310063	0.883766480276098	1510	601	16.8999996185303	29.9930438995361	0.93558806180954	0	19572.12890625	832.977375529038	8783.31804352264	15218.0421228217	42.4413185119629	0.0550825527283424	11	0.100591715976331
3260	0.863186208510518	0.685716554996749	0.890652263497605	1506	609	16.7999992370605	24.0165615081787	0.929837167263031	1665.95475732094	19102.18359375	832.977375529038	4067.382747884	6957.64790191097	28.2942123413086	0.373407379061441	12	0
3261	0.863227687531979	0.672170466351853	0.896580266940148	1510	624	16.6000003814697	19.8879566192627	1.07754015922546	0	21220.8515625	2904.9987632637	17129.9584505661	21014.8998597625	0	0.238313743444455	13	0.00328731097961867
3262	0.863781295252708	0.66501096462337	0.89953802926924	1520	637	16.2999992370605	23.2822341918945	1.09641551971436	0	17706.83984375	10563.4772857611	5711.37342747371	34633.1246709192	14.1471061706543	0.12426059231691	13	0.0256410256410256
3263	0.86072111184071	0.653365444352823	0.900046714436081	1510	642	16.2000007629395	22.3555717468262	0.592132210731506	0	13470.6298828125	0	10868.8842178992	26434.4448062744	42.4413185119629	0.0922805731602058	11	0.00262984878369494
3264	0.86095787807636	0.646486051229936	0.901860571721094	1563	657	15.8999996185303	23.4499855041504	0.491165697574615	1246.73951127986	16121.134765625	5577.65679818149	4928.32857336534	24630.6546070027	42.4413185119629	1.20550003838503	11	0
3265	0.862020508431308	0.638041618785783	0.905120015587221	1596	674	15.8000001907349	32.9531593322754	0.461150288581848	3243.61169430684	16913.83203125	832.977375529038	7298.95534373015	32963.8349540339	28.2942123413086	1.08494277619451	12	0.00131492439184747
3266	0.863096852092112	0.630556669858572	0.907093021976177	1602	687	15.8999996185303	46.6953163146973	0.131732851266861	0	17470.263671875	1246.73951127986	8814.60285155367	33108.8424762808	42.4413185119629	0.701430940183435	11	0
3267	0.866415419185009	0.611527507846539	0.912043780285935	1582	693	16	100.959480285645	1.50256133079529	927.662418468278	37758.53515625	3331.90951052411	7298.19629700145	17978.4471428716	42.4413185119629	1.05174355087604	10	0.00394477317554241
3268	0.869036970133158	0.60532468637333	0.914511930572622	1577	700	16	208.899078369141	5.61117792129517	0	68175.703125	832.977375529038	2904.95059610684	13055.1138219857	84.8826370239258	0.624928627220148	10	0.151216305062459
3269	0.877971136557397	0.592630283796518	0.92170084150958	1754	774	15.3000001907349	366.180297851562	10.1683769226074	3112.5202525674	43388.13671875	0	2905.00167680614	1246.77918915197	141.471054077148	1.1426946155884	8	0
3270	0.87920268871456	0.595822406805551	0.922391300099401	1567	735	16.3999996185303	481.321838378906	14.137903213501	3813.84764759175	14913.341796875	0	3243.43913314249	0	183.912384033203	1.57622281569598	10	0
3271	0.879620439542484	0.620598972294951	0.921895702345905	1559	719	16.5	545.638122558594	15.327467918396	2493.59804178276	9138.8818359375	0	3813.46812097667	832.977375529038	212.206588745117	2.09602199166035	9	0
3272	0.874743808048774	0.629121834173824	0.917134606766958	1636	711	15.8000001907349	484.743713378906	14.0235347747803	0	34255.734375	0	5710.68053760567	832.977375529038	141.471054077148	0.844350694331903	9	0
3273	0.85576272677088	0.65268449165522	0.898877076776699	1622	706	15.5	301.123352050781	10.5672645568848	832.977375529038	64318.125	0	5904.03907717028	1906.87196051517	84.8826370239258	0.640613281172813	14	0.00262984878369494
3274	0.851571223876357	0.656998508797286	0.89463679962561	1590	695	15.6000003814697	150.699310302734	6.49395561218262	0	65430.03515625	1246.73951127986	4986.74705364182	5904.37931413275	56.5884246826172	0.462650589493517	14	0.0144641683103222
3275	0.84626739771924	0.6658296837049	0.887880867375338	1559	690	15.6999998092651	78.054801940918	4.2531909942627	0	43125.3046875	1906.87196051517	3458.79182722719	3112.5202525674	56.5884246826172	1.06269204986009	14	0
3276	0.849121009060625	0.667727733127128	0.89020529072045	1629	701	15.3000001907349	64.7496490478516	6.97823095321655	0	33651.49609375	1906.76819298965	7451.54989139156	12236.2156509895	56.5884246826172	0.749962636592236	14	0
3277	0.859893168535791	0.681999557047101	0.899620799138024	1586	695	15.5	65.9014511108398	6.02020359039307	927.662418468278	21040.01171875	0	1906.78596248363	4997.86425097336	70.7355270385742	0.532915240229566	14	0
3278	0.864083873132485	0.681144006354092	0.90327391054872	1553	692	15.6000003814697	69.1073303222656	6.27566480636597	0	20560.2421875	1246.77918915197	6958.10673490761	2498.93213537236	56.5884246826172	0.811174308885278	14	0
3279	0.867356827917746	0.687998832918376	0.905096883444253	1675	718	14.8000001907349	65.3380889892578	5.64531183242798	0	27711.09765625	0	2782.98727015995	12548.3181212422	56.5884246826172	0.871130091251156	14	0
3280	0.871029522667558	0.677667026962344	0.909094154813118	1632	721	15.1000003814697	42.8426742553711	2.75990152359009	832.977375529038	30520.056640625	832.977375529038	4712.48979869802	4067.37441536765	56.5884246826172	0.489661107700707	14	0
3281	0.876273803138566	0.661906550731433	0.916548375708491	1634	735	15.1000003814697	35.6401290893555	2.45148587226868	0	31839.220703125	0	6460.4402803533	832.977375529038	42.4413185119629	0.462542341034464	14	0
3282	0.881922891702328	0.63670791101089	0.922362571496463	1650	755	15.1000003814697	33.473014831543	2.48827219009399	0	26581.208984375	0	7481.31052982967	4928.52243346102	42.4413185119629	0.796018114982899	12	0
3283	0.894547452465783	0.582471897805343	0.934861232761219	1749	820	14.3999996185303	28.0529232025146	3.80090594291687	832.977375529038	15440.81640625	2904.94767940367	13680.904728247	10719.148513598	14.1471061706543	1.00126294394714	12	0
3284	0.898656026691517	0.545830514721795	0.938744755916007	1732	894	14.3000001907349	29.6836032867432	5.06333684921265	3740.456543503	5590.7001953125	1246.73951127986	23146.8896431123	10734.8862906045	0	1.8231645543679	10	0.000657462195923734
3285	0.903592030850765	0.457380076250609	0.943393906268872	1340	972	16.8999996185303	28.9987659454346	7.58425235748291	1246.73951127986	4668.04052734375	7479.84148793955	17118.8433650721	4928.52243346102	0	4.60052524708191	10	0
3286	0.903802419491419	0.437373503571816	0.943795898408845	1582	1064	15	27.3769779205322	7.60128593444824	1906.76819298965	9381.9189453125	1665.95475732094	4712.48979869802	832.977375529038	28.2942123413086	5.4298370019222	11	0
3287	0.900001139821811	0.439621747515483	0.940724251073248	972	1162	18.2999992370605	24.3332004547119	7.40582418441772	0	7127.57421875	0	4341.0292740784	1246.73951127986	42.4413185119629	3.16048334004408	11	0
3326	0.949947388367902	0.408992510865974	0.967128292849797	955	214	19.7000007629395	7.53864049911499	1.51623427867889	241467.971688929	0	5714.99911825271	51398.7468448066	31211.4561053917	0	0.278627962837793	11	0
3327	0.949475721174565	0.407203492583821	0.966819688277682	930	216	19.8999996185303	11.3469953536987	2.15453767776489	241261.195010371	0	832.024971291236	37143.9085203515	20448.9702159559	0	0.0948452486250154	11	0
3328	0.948967237510265	0.404793468431964	0.966489513128969	919	222	19.8999996185303	12.7407264709473	2.9715096950531	224963.969891685	0	2496.07492260407	21762.6992330577	4262.44500443818	0	0.180848058719324	11	0
3329	0.948426485276149	0.4016532420457	0.966141885954956	915	223	20	11.7887172698975	2.940274477005	207504.675097617	0	7444.64790922433	12987.2739259508	7444.64790922433	14.1471061706543	0.0777247835502788	10	0
3339	0.94523036672839	0.280803842090337	0.965249793305636	973	306	19.7000007629395	5.18079996109009	0	31654.5445128086	0	10155.9224429088	26815.3985072494	65737.4058218463	0	0.129270501886323	5	0
3340	0.948385776247868	0.234757400117941	0.967844728660617	985	322	19.7000007629395	5.68216991424561	0	16124.8237376716	15.6781635284424	4984.17411538736	31756.1760727849	73671.284229489	0	0.104457607555806	12	0
3341	0.959381361878209	0.13598426386066	0.975895437104827	1027	337	19.5	6.56987810134888	0	2904.72590499195	54.2138671875	8320.24961625077	20330.8104012708	62274.46531211	0	0.137725839604151	12	0
3342	0.95880821427704	0.1324499128993	0.9756774775014	1056	352	19.3999996185303	5.83030700683594	0	16873.3742673082	17.2447547912598	13626.0939270744	11795.3211453894	54193.3064716961	28.2942123413086	0.151406130033595	11	0
3343	0.955882172114342	0.150616079337848	0.973852414320898	1097	364	19.2000007629395	3.84453225135803	0	9874.66523464439	69.5421371459961	4638.31211548308	2033.30131181247	51028.1899968106	127.323951721191	0.365227295267622	9	0
3344	0.952313950580333	0.180198955054055	0.971655854102243	1072	366	19.2999992370605	2.89915800094604	0	4712.31965154751	133.124435424805	11767.1085091615	0	52938.2472945101	99.0297393798828	0.104379368232745	9	0
3345	0.941358584897251	0.323442574626198	0.965239986673755	1074	364	19.2999992370605	4.13028526306152	0	4554.82013757014	485.515960693359	25131.6170377938	3109.82084955452	59525.7018669901	70.7355270385742	0.228263400202834	9	0
3346	0.933899594766378	0.366294487580601	0.960530246410676	1106	364	19.1000003814697	5.09165000915527	0	927.662423336922	1881.61096191406	14197.1809332897	7605.65613612363	69590.7820169079	42.4413185119629	0.145407025137372	11	0
3347	0.911752153846224	0.424692194282319	0.947062136567868	1143	376	18.8999996185303	5.9429292678833	0	1855.32484671114	2944.4052734375	3738.54893667526	10535.2841354065	65368.8393038432	28.2942123413086	0.0950050817418806	10	0
3348	0.901092333423431	0.452392455087266	0.939741549556611	1173	398	18.7000007629395	7.50514936447144	0	1905.10399085956	3230.330078125	5897.38388519343	13417.7247995401	65469.869164763	14.1471061706543	0.16947937573128	11	0
3349	0.874219963186817	0.489057848230923	0.920967650031845	1186	416	18.7000007629395	7.90249490737915	0	832.024971291236	5650.4970703125	1905.20822120801	2492.26011596254	56412.1234135402	14.1471061706543	0.390914558647136	11	0
3350	0.864927935745556	0.508899844609986	0.913368058087704	1183	427	18.7000007629395	8.83887672424316	0.324635714292526	927.662423336922	10435.3359375	9276.62423222013	9276.62423270699	43410.8508746682	42.4413185119629	0.132412064906332	11	0
3351	0.850684204516499	0.546286340602837	0.899903686005071	1224	448	18.5	11.108793258667	1.12261378765106	832.024971291236	10518.7646484375	1905.10399085956	3802.74975871636	32014.773251814	14.1471061706543	0.304979815477281	12	0
3352	0.843439164786558	0.565045598902042	0.891652643427167	1227	458	18.3999996185303	19.6377105712891	2.96738815307617	832.024971291236	8588.4267578125	832.024971291236	1663.95103736204	24756.3105878726	42.4413185119629	0.300066733752066	10	0
3353	0.826935105776894	0.60237831312238	0.870453105707628	1223	468	18.5	23.9469680786133	3.36093735694885	0	11015.126953125	0	4159.87757526632	14413.7579164869	14.1471061706543	0.367221653326739	12	0
3354	0.82081008087033	0.618060145429343	0.860570306184302	1225	480	18.3999996185303	23.6507339477539	2.95175576210022	832.024971291236	9709.2451171875	0	3802.74975871636	832.024971291236	99.0297393798828	0.0948452486250147	12	0.00591715976331361
3355	0.805740602504346	0.641306208475404	0.833398309104104	1293	505	18.1000003814697	23.8966331481934	2.7916579246521	927.662423336922	9438.8876953125	832.024971291236	3802.74975871636	3242.45038254252	113.176849365234	0.258702142832187	11	0
3356	0.807329349780274	0.653634511279287	0.831111926187492	1371	533	17.7999992370605	36.8008728027344	3.29622220993042	0	15004.365234375	5005.53485622725	831.975518268655	17271.9654100491	141.471054077148	0.200850133708736	12	0
3357	0.826048260504216	0.685221684279483	0.843500189033183	1375	551	17.7000007629395	35.4624977111816	1.42826914787292	0	21910.78125	832.024971291236	1663.95103736204	25528.5789613395	99.0297393798828	0.163733888095386	10	0
3358	0.833207844878506	0.692654281336798	0.850166728933054	1429	579	17.3999996185303	33.5057792663574	1.06632208824158	0	24151.833984375	832.024971291236	14413.4129440566	19498.6972636979	56.5884246826172	0.269657391970913	11	0.0019723865877712
3359	0.85159368801468	0.70901091897182	0.871735915067887	1435	594	17.2000007629395	26.9414463043213	0.7734215259552	0	26426.63671875	2492.3261423569	8319.75504353731	4554.82013757014	14.1471061706543	0.396817257159827	12	0.00723208415516108
3360	0.855215023737812	0.705754572745378	0.87831955657945	1445	601	17	23.8652954101562	0.516396641731262	832.024971291236	29071.083984375	2496.07492260407	9151.73051473195	4262.44500443818	56.5884246826172	0.346419271213776	12	0.00723208415516108
3361	0.853743462376581	0.687478649957914	0.885952971007719	1523	623	16.3999996185303	21.3860721588135	0.365657269954681	0	27298.1875	3109.93995936548	9327.30201906672	20733.943762514	42.4413185119629	0.461618017295567	12	0.000657462195923734
3362	0.854554937746558	0.678663729047138	0.889982462823773	1506	626	16.2000007629395	24.226490020752	0.491932511329651	832.024971291236	18607.609375	6546.69678675637	7714.73364889296	27320.730525743	42.4413185119629	0.289221157040673	12	0
3363	0.852298592460051	0.664578689366713	0.892265971827513	1512	625	15.8999996185303	21.2029094696045	0.252785474061966	1246.14315865558	17143.072265625	6112.94579708182	11784.6460361207	12968.6974619129	56.5884246826172	0.057968452495238	12	0
3364	0.853725005053511	0.657419139577303	0.895257215600457	1499	629	15.8999996185303	22.723669052124	0.311481356620789	1246.14315865558	18237.587890625	1905.20822120801	9432.55981627143	10533.72810167	56.5884246826172	0.255027950294106	10	0
3365	0.856827756317537	0.649798307067218	0.900506048769524	1540	652	15.8999996185303	31.4875411987305	0.300879269838333	0	16429.08203125	1664.04994883627	20025.7736545003	24297.2213501718	0	0.604127666722186	11	0
3366	0.858510932023514	0.642584074191743	0.902903902633405	1528	662	16	41.9786529541016	0.104655466973782	1246.10331917715	13736.2666015625	927.662423336922	10540.8883398261	28541.6240273581	28.2942123413086	0.428442103079153	11	0
3367	0.862595962850735	0.620413878609316	0.908920616742374	1573	678	15.8000001907349	99.0361480712891	0.694898962974548	0	26461.375	0	9855.89295640133	20560.4086520746	99.0297393798828	0.899434174148678	10	0
3368	0.864853651871361	0.61482032138294	0.911034470989199	1634	704	15.5	214.837905883789	3.41861891746521	0	48625.66796875	0	3109.82084955452	9109.09488071563	155.6181640625	1.51522258302859	8	0.0019723865877712
3369	0.874515756577274	0.60001633536347	0.918990085355051	1629	714	15.5	375.079986572266	8.13542366027832	832.024971291236	26201.74609375	832.024971291236	2492.26011596254	4160.12486102444	155.6181640625	0.436663800987635	10	0.0019723865877712
3370	0.875339530698081	0.604212005748665	0.919266863929488	1693	772	15.8000001907349	468.19091796875	12.080883026123	4984.81153171613	10854.44140625	0	2492.26011596254	927.662423336922	155.6181640625	1.21013293442067	9	0
3371	0.876743454495008	0.634377508723789	0.91936886719478	1615	725	16.2999992370605	510.606018066406	14.613452911377	5714.99911825271	10267.697265625	0	6100.19684982283	0	169.765274047852	0.89335293480673	8	0
3372	0.872560139516391	0.64199980392177	0.914963981096608	1628	707	15.8000001907349	417.384155273438	13.1381759643555	1905.20822120801	19547.87109375	0	6703.53961665124	1905.10399085956	99.0297393798828	0.682656680149088	8	0
3373	0.852249123952181	0.667814827265621	0.894766489076175	1585	690	15.6999998092651	246.2216796875	10.0828762054443	1246.10331917715	43974.51953125	0	0	832.024971291236	99.0297393798828	0.218408958421327	14	0
3374	0.849267854297237	0.670061838412072	0.891455193911387	1600	694	15.5	137.529434204102	5.09052419662476	0	58369.8359375	1246.14315865558	6219.35410714113	15808.4735608723	70.7355270385742	0.740859156907972	14	0
3375	0.843006038690504	0.67920888248282	0.883414940129133	1582	691	15.6000003814697	85.2690811157227	4.20352554321289	0	40335.4140625	1855.32484671114	3810.34788787131	2492.16678806377	56.5884246826172	0.758883371748	14	0
3376	0.8459040566241	0.678573246832319	0.88597125487416	1626	696	15.3999996185303	66.0255737304688	4.43378925323486	0	37006.46484375	1246.10331917715	6906.20218591344	12539.8009136039	42.4413185119629	0.458445930474529	14	0
3377	0.857002609125808	0.693472083410512	0.89599131518263	1609	696	15.5	73.4333572387695	4.6594705581665	0	25817.853515625	0	6219.35410714113	5714.99911825271	42.4413185119629	0.78293583244388	14	0
3378	0.860623901841686	0.689207120574602	0.899465482650437	1621	704	15.3000001907349	66.341064453125	3.83331823348999	0	25057.00390625	927.662423336922	3110.108233138	6112.14987963401	28.2942123413086	1.22721717486625	14	0
3379	0.863697441161585	0.696946998953761	0.901222593741068	1621	709	15.3999996185303	47.626823425293	4.20507907867432	0	28955.0390625	832.024971291236	8132.91191184359	5326.10212147	42.4413185119629	0.790373307301822	14	0.000657462195923734
3380	0.867313570400081	0.68413400053522	0.905480201909889	1668	722	15	42.2441749572754	1.94722032546997	0	31012.935546875	2496.07492260407	0	11255.7422064521	28.2942123413086	0.828310027440021	13	0
3381	0.872845408932987	0.669262024004437	0.913772530861023	1684	739	14.8000001907349	36.9653587341309	1.23003172874451	832.024971291236	26583.333984375	927.662423336922	831.975518268655	5325.43097913993	42.4413185119629	1.69826281778261	13	0
3382	0.878514813072463	0.644820712103115	0.919625999483482	1720	768	14.6000003814697	33.3961334228516	2.14912724494934	1664.04994883627	24704.64453125	1664.04994883627	4984.67951122416	10008.8372182538	56.5884246826172	0.866672324919286	12	0
3383	0.893071550504445	0.589568354975266	0.934079377665028	1701	816	14.6000003814697	27.6627254486084	2.69575691223145	0	20984.94140625	3109.93995936548	3242.39960343077	12390.4522440653	14.1471061706543	0.0579684524952378	12	0
3384	0.897145336434989	0.557065565703416	0.93778999224695	1738	890	14.1000003814697	25.0417098999023	3.9961850643158	1855.32484671114	10796.8896484375	927.662423336922	15857.6949520618	25267.4515477553	14.1471061706543	1.50103179620832	10	0
3385	0.903775598905908	0.458154784082117	0.943706882758351	1584	964	15	26.8468456268311	6.8257360458374	3109.93995936548	3096.09790039062	1905.10399085956	6655.80407631887	15004.6155582212	14.1471061706543	1.61778688272232	10	0
3386	0.904001171141166	0.44541083363437	0.943933440493972	1495	1051	15.1999998092651	23.7162818908691	7.46783208847046	832.024971291236	7016.35546875	2492.16678806377	10815.6814280213	927.662423336922	28.2942123413086	5.92919953556901	10	0
3387	0.898943006506711	0.469204825370931	0.939322026293653	1443	1168	15.6999998092651	18.9665966033936	7.17433071136475	0	6324.87744140625	2496.07492260407	7605.65613612363	1664.04994883627	42.4413185119629	4.90052307362583	10	0
3426	0.951416495359975	0.408452848703756	0.968115705098287	936	207	19.7999992370605	8.0237455368042	0.58440750837326	225716.607481226	0	0	37337.7406709395	38609.1020561868	0	0.060337018101784	11	0
3427	0.950983579267256	0.406701571391577	0.967832363928421	925	212	19.8999996185303	11.5888557434082	2.04717659950256	225495.66460875	0	7706.28526415172	29250.3643832137	24727.8528940805	0	0.0497184153186741	11	0
3428	0.950516235363745	0.404271304799485	0.96752856660774	913	219	19.8999996185303	11.8818588256836	2.58572959899902	226092.291475189	0	2490.80899820424	13697.5415471607	7706.28526415172	14.1471061706543	0.145566660600734	11	0
3438	0.947423523884832	0.305198498177822	0.966172201011628	961	271	19.7000007629395	5.60639095306396	0.118215903639793	54794.5970463339	0	5320.38517021904	12559.0581255569	44722.2046260579	14.1471061706543	0.0646782525431491	9	0
3439	0.948665592259019	0.277519218986267	0.967261851893783	979	295	19.6000003814697	6.42386054992676	0	39641.7027562367	0	0	25785.1616737283	51928.369568927	0	0.0580276814162176	12	0
3440	0.952176682646336	0.234115661530995	0.969947482438288	996	314	19.6000003814697	7.26897430419922	0	26056.5240679798	0.539512038230896	4257.19079411373	22359.3046794944	63109.7449817116	0	0.118587824504728	12	0
3441	0.962555832104338	0.149011101815095	0.977267967174735	1029	332	19.3999996185303	7.74313974380493	0	18571.8765285119	14.4799184799194	3806.55053221752	9099.89742287199	50159.7672445251	14.1471061706543	0.0756327295384443	12	0
3442	0.962122975055024	0.145118469166678	0.977119409830361	1066	351	19.2999992370605	6.05898904800415	0.144529819488525	24916.8748992012	1.42181217670441	9853.77937143581	2490.98273768616	39698.4032318014	99.0297393798828	0.245778957814883	11	0
3443	0.959079540225472	0.161816437949634	0.975246454945071	1058	357	19.2999992370605	3.99375104904175	0.144529819488525	15135.125482534	40.7721252441406	5071.78787403213	6900.55568973478	35260.9388301197	99.0297393798828	0.034473654335488	10	0
3444	0.955225334825105	0.192541074229335	0.972858714486235	1087	366	19.2000007629395	2.37579202651978	0.144529819488525	11162.9504191792	76.3423233032227	15416.1236966964	7605.02826678272	37969.3541591215	70.7355270385742	0.172551458034418	10	0
3445	0.946413988638887	0.305016046387154	0.967595140150732	1113	372	19	2.18538594245911	0.0418869704008102	7614.35740252353	219.66682434082	28838.1654087783	8504.7339299018	46394.7374574078	42.4413185119629	0.119419589934573	10	0
3446	0.937531292369645	0.35231297937082	0.962004107373556	1104	369	19.1000003814697	3.13188457489014	0	0	1000.94488525391	26829.346773137	17884.7013709139	54788.5888098813	0	0.124359534678048	10	0
3447	0.911823363629863	0.4369482793488	0.946313617616237	1154	387	18.7999992370605	4.89088106155396	0	4926.99097712256	1488.17797851562	14800.1219155398	17524.1829722731	58238.0329920936	0	0.651669022002387	11	0
3448	0.898905231865052	0.468884604601646	0.937473726284205	1187	407	18.6000003814697	5.64315128326416	0	0	2848.90234375	0	5627.64293099672	65981.9584331613	14.1471061706543	0.213289705250517	11	0
3449	0.869871019140832	0.492100772285869	0.916668841326866	1215	426	18.5	7.05067586898804	0	0	4910.9892578125	6900.49513911313	10530.8639767106	66927.3552125767	42.4413185119629	0.465643679568278	11	0
3450	0.859062031873751	0.511064599162993	0.907854502285933	1225	439	18.3999996185303	9.84422779083252	0	0	9669.5341796875	3241.40677644339	2032.90977327192	54860.006854301	28.2942123413086	0.400768476150268	11	0
3451	0.84363811145741	0.535166182447043	0.893463262898986	1269	458	18.1000003814697	11.5434856414795	0	927.662423336922	11152.4013671875	3736.15344629911	11162.9511818383	46380.0672665403	14.1471061706543	0.290136026330628	12	0
3452	0.835632777161449	0.555317415626628	0.884030734809202	1291	469	18	21.6831455230713	2.6105523109436	0	12246.599609375	0	5808.92709050776	29916.2851945456	28.2942123413086	0.375524146376065	12	0
3453	0.820978293948781	0.595982298336028	0.861844911030377	1275	475	18.1000003814697	26.1985645294189	2.95318675041199	831.008106924726	13784.080078125	0	12465.2751421372	12465.1211552113	28.2942123413086	0.287226523064121	9	0.00460223537146614
3454	0.814973352728977	0.615812620107433	0.850502133462985	1284	484	18	25.1876564025879	2.66349267959595	2659.93972229323	10701.8076171875	2660.10832386503	4986.11022080177	831.008106924726	70.7355270385742	0.293435570412639	10	0
3455	0.807258016149763	0.648162367338137	0.82400923075014	1328	499	17.8999996185303	25.6804141998291	2.35489392280579	2032.90557653035	12196.599609375	5571.19952582637	5071.84841917809	3802.59054779155	169.765274047852	0.656242108937368	9	0
3456	0.808855764892135	0.663583784167738	0.82026845895233	1408	529	17.5	28.8792018890381	2.08995532989502	0	19676.71875	13109.1603125908	4155.09185825482	16221.5352255029	141.471054077148	0.253982290101237	12	0
3457	0.824719488161829	0.692920153807418	0.826029850727692	1363	542	17.6000003814697	19.8126106262207	0.788630425930023	0	23740.078125	1855.32484671114	7473.42790209434	33451.5510603641	70.7355270385742	0.182481961859794	8	0
3458	0.830800559769889	0.700931121364391	0.832059554201593	1421	577	17.2999992370605	21.6361865997314	0.737690389156342	0	26811.830078125	3736.51354725088	7479.16527306432	25218.4155365179	28.2942123413086	0.0398065812155868	11	0.0282708744247206
3459	0.839082510769103	0.70848445212655	0.845153522214296	1422	598	17.1000003814697	28.4767913818359	0.537050545215607	0	27960.9296875	0	9972.22025411153	13636.3874619635	84.8826370239258	0.284545144632562	11	0
3460	0.842181452521428	0.704516970956143	0.853482215948031	1523	625	16.5	26.056713104248	0.354129701852798	0	29860.080078125	0	5627.69605787012	16810.1376478361	56.5884246826172	0.170994121034272	12	0
3461	0.841041865533762	0.682858458193226	0.870244488972188	1445	616	16.6000003814697	24.0824890136719	0.373962253332138	0	26503.146484375	0	7709.78751859029	27317.6531669853	42.4413185119629	0.335920860079488	12	0
3462	0.842962339863046	0.673196075437328	0.877024772712589	1427	615	16.5	23.8099060058594	0.372312903404236	0	24293.51171875	831.008106924726	8671.62346562738	25362.4704520306	42.4413185119629	0.521168060175432	13	0
3463	0.849239915854974	0.652003882912503	0.890428494986907	1431	609	16.2000007629395	21.1701526641846	0.252785474061966	0	29130.142578125	2904.3834241628	4470.17342148801	7979.31304548956	56.5884246826172	0.689869848118222	12	0.0019723865877712
3464	0.851617616387155	0.646158285253399	0.894563947029848	1471	618	16	31.9586772918701	0.817017793655396	0	28942.4296875	1245.46452114818	4981.48525821147	5319.71076471217	42.4413185119629	0.659718859197463	13	0
3465	0.85683765176519	0.644836682932688	0.900484167279889	1502	639	16	44.734317779541	1.0672379732132	0	21847.16796875	1855.32484671114	15409.6057844378	22512.1795581025	14.1471061706543	0.891732473649758	12	0
3466	0.858209640290833	0.640241215337003	0.902526716312968	1462	641	16.2000007629395	49.6906204223633	0.824312567710876	0	13774.158203125	1903.32764699083	4257.53350436843	20472.9375988514	28.2942123413086	0.60346577735449	10	0
3467	0.857841850042333	0.6314157017302	0.903614691094227	1626	686	15.5	87.9664459228516	1.20727467536926	2490.9690431323	18403.775390625	0	4065.96658463406	5265.63064317326	84.8826370239258	1.43353945823103	10	0
3468	0.85941956498517	0.627060775462701	0.905280378078302	1647	697	15.3999996185303	210.763977050781	4.18460178375244	0	29466.470703125	831.008106924726	4155.09185825482	12773.3272876375	113.176849365234	2.49376329019234	10	0
3469	0.863252523478696	0.62082843036732	0.909026813122313	1685	721	15.1999998092651	365.076049804688	8.47660732269287	1245.42451127701	24765.765625	831.008106924726	2490.98273768616	1245.42451127701	113.176849365234	2.11777884772432	10	0
3470	0.864677069705724	0.624266441959284	0.909827141495276	1717	746	15.5	432.372772216797	12.2421445846558	1245.42451127701	30269.720703125	927.662423336922	4065.77049449514	6099.01075459737	113.176849365234	1.07704634246868	9	0.00328731097961867
3471	0.867272154264692	0.647286168921794	0.910604621195236	1527	691	16.1000003814697	460.556030273438	13.5265636444092	831.008106924726	30418.06640625	0	6099.02333533057	1245.42451127701	70.7355270385742	1.34334583007492	9	0
3472	0.864726233408583	0.654204053921099	0.907481608144858	1593	690	15.6000003814697	337.937438964844	11.207688331604	0	22281.06640625	0	11411.4719732533	6226.72218109745	70.7355270385742	0.667398138488005	10	0
3473	0.853104934747011	0.672289254801755	0.894531140748143	1572	684	15.6000003814697	199.747650146484	7.76716279983521	831.008106924726	37059.38671875	0	4638.31211548308	3241.40677644339	84.8826370239258	0.554089385501034	10	0
3474	0.850255288720645	0.674492288977878	0.891284287896407	1628	694	15.3999996185303	121.572006225586	4.31942987442017	0	46560.73828125	927.662423336922	12198.4870616264	8131.32785842974	42.4413185119629	0.38790060795093	10	0
3475	0.844991014798288	0.680213168728702	0.884595506199395	1674	700	15.1999998092651	77.9507827758789	3.36492872238159	0	36392.99609375	0	6215.89808034238	5706.76050398411	42.4413185119629	0.267281948363193	10	0
3476	0.846878684186822	0.679330591147258	0.886313064082162	1642	696	15.3000001907349	52.1635589599609	3.72746467590332	0	35430.40234375	1245.46452114818	8515.35940971658	16694.0865550923	42.4413185119629	0.912613747265712	14	0
3477	0.852437002864338	0.685475338694087	0.891761203790909	1600	689	15.6000003814697	54.5725173950195	4.16072130203247	831.008106924726	26039.646484375	1245.46452114818	9099.89742287199	831.008106924726	56.5884246826172	1.19008398502537	14	0
3478	0.85604556590811	0.681505427831039	0.895458122263422	1648	706	15.3999996185303	52.7273101806641	3.45961475372314	0	28897.310546875	1245.42451127701	12150.6987080105	7708.62869364921	28.2942123413086	0.836886014667136	13	0
3479	0.858575602561605	0.680595275328378	0.898372620799499	1633	710	15.5	48.085620880127	2.70598483085632	0	30616.955078125	1662.01621737615	8132.1290178553	9313.79780049188	28.2942123413086	0.457142852356346	14	0
3480	0.862831899747425	0.669817370834793	0.903133634680306	1743	730	14.6000003814697	39.9079818725586	1.48178780078888	831.008106924726	30389.134765625	1903.43237086743	8186.33315264897	4926.99097712256	42.4413185119629	0.552434538393373	14	0
3481	0.869513645417404	0.653962749705127	0.912009007007213	1789	750	14.1999998092651	36.4770355224609	2.68314123153687	0	25875.900390625	1245.46452114818	13013.8071678567	4926.99097712256	70.7355270385742	1.45985354626053	13	0
3482	0.876054758376006	0.633826922651369	0.918443304776909	1752	773	14.3000001907349	29.8349475860596	2.4215567111969	831.008106924726	29420.9375	0	3324.07349223669	9326.82566785744	28.2942123413086	0.764626510180956	12	0
3483	0.891983449254225	0.597184256770799	0.932844017186404	1678	812	14.6999998092651	27.6851463317871	2.09690570831299	0	28472.1484375	831.008106924726	12173.7087035718	8514.08876166994	14.1471061706543	0.972902720781601	12	0
3484	0.896983015371189	0.566624095388836	0.937277656379299	1689	876	14.5	21.3991394042969	3.16351556777954	0	17048.25	927.662423336922	1903.34558148816	25826.116369324	14.1471061706543	1.00436499569694	12	0
3485	0.90533583904616	0.491638987209304	0.943971076739643	1619	949	14.6999998092651	22.9330768585205	5.90144968032837	3450.93491171124	7195.921875	2782.98726853707	15816.0071437829	18305.0383186063	0	1.44939477470421	11	0.0019723865877712
3486	0.905710629736144	0.475830020737858	0.944385737793074	1493	1039	15.1999998092651	22.3564052581787	7.63136577606201	1855.32484671114	5386.49609375	831.008106924726	12465.2751421372	1245.42451127701	14.1471061706543	1.70199330521998	11	0
3526	0.952946487324572	0.408138982385256	0.969145142620656	921	202	19.8999996185303	7.87368392944336	0.0800862684845924	210894.373106843	0	4252.49732622441	22646.7645008738	24121.8325785396	0	0.217628480831539	11	0
3527	0.952553613366957	0.406469763610753	0.968888100380533	913	206	19.8999996185303	11.6471366882324	1.70321381092072	210658.16500331	0	10627.9253282654	24133.4748666334	24627.0819851257	0	0.0893298460543703	11	0
3528	0.95212766794743	0.404060474757299	0.968611035419745	906	211	20	11.4386777877808	2.37257981300354	211836.571442537	0	7199.30166914363	10242.678837897	8300.46403108191	14.1471061706543	0.0952300283392369	11	0
3538	0.950676106729295	0.298739245223249	0.96818639742544	971	262	19.6000003814697	6.02679204940796	0.328746676445007	60599.0153842962	0	11144.840954014	6894.88451722946	30429.9952810593	14.1471061706543	0.0348388678400862	10	0
3539	0.952145130892676	0.272071790350166	0.969352006118482	983	285	19.6000003814697	7.2970757484436	0.0376066975295544	46480.8388400844	0	4150.2320695797	23539.2642955199	40269.7842300349	0	0.0378527954229533	12	0
3540	0.955636156115842	0.231460799413757	0.971930266223865	1002	307	19.5	7.04641628265381	0	36577.6684503905	0	2489.52573033927	10691.6808556878	53911.4611296554	28.2942123413086	0.0517703854269092	12	0
3541	0.966625650042968	0.13923734538524	0.979674066695309	1023	327	19.3999996185303	8.42718887329102	0.104632176458836	31038.6904245522	0	0	5808.17083568074	40847.9656639095	70.7355270385742	0.135861423189353	12	0
3542	0.966255141359795	0.13554857222012	0.97953706987948	1038	342	19.3999996185303	5.87792205810547	0.144529819488525	19998.7249465425	8.20793914794922	0	3803.22712943275	27375.9216812387	141.471054077148	0.225565932537447	11	0
3543	0.963108788641439	0.151838843902682	0.977595910022274	1066	357	19.2000007629395	4.44379043579102	0.144529819488525	21054.4869101345	6.40145969390869	4712.02358321778	3105.49155534317	20425.4189471084	84.8826370239258	0.106354304770526	10	0
3544	0.959542202894779	0.17706287075108	0.975395636437654	1081	368	19.2000007629395	3.7047426700592	0.144529819488525	25398.0582413465	4.03620624542236	8505.87637507185	6480.67712878821	24290.9142019503	70.7355270385742	0.315177030469223	10	0
3545	0.950505125651177	0.293349572431403	0.970037665069287	1104	377	19.1000003814697	2.38836312294006	0.165140733122826	15965.4084797813	38.2894096374512	25800.0979141491	8503.55997045933	36025.2603376582	14.1471061706543	0.320019897011171	10	0
3546	0.941641499042116	0.338529195918803	0.964491770255536	1152	390	18.7999992370605	3.88563394546509	0.168302103877068	8714.60480767795	122.429786682129	31014.3639320946	16088.6727298517	39966.8901675503	0	0.210558102465149	11	0
3547	0.911791630973765	0.440597640808433	0.94640610525026	1182	405	18.6000003814697	4.30722284317017	0.0630209520459175	2904.10831836123	547.623840332031	20842.548648923	12960.6121702969	44573.2868485238	14.1471061706543	0.804621227697348	11	0
3548	0.899084216758499	0.473818134271649	0.937765804131445	1248	428	18.2000007629395	5.25470542907715	0	1660.09283250433	2635.97119140625	4997.3186638126	9313.71305671374	53529.0474231784	42.4413185119629	0.29322591427171	12	0
3549	0.867020020591243	0.494760750106975	0.914817816707596	1283	445	18.1000003814697	6.87450218200684	0	927.662418468278	6878.1533203125	1855.32484427682	1855.32484914546	66126.0632765193	70.7355270385742	0.334942578010976	12	0
3550	0.857114627207425	0.511334420061773	0.906763370982426	1291	458	18	9.70061111450195	0	0	10720.4033203125	830.046413134627	8047.07895440797	66256.3954056141	42.4413185119629	0.451490525406529	12	0
3551	0.841307899931404	0.532404441478001	0.892079582263	1313	471	17.7999992370605	12.2934560775757	0	830.046413134627	10638.8564453125	0	14865.7637263672	49341.0874293651	14.1471061706543	0.439026822486401	12	0
3552	0.833822387651942	0.551508115355037	0.883181958509233	1328	478	17.7000007629395	15.8645668029785	1.0734246969223	0	14276.2470703125	2032.56176309606	9854.5928948522	32977.4170537282	14.1471061706543	0.257722199823796	12	0.000657462195923734
3553	0.817405682001609	0.59822730165091	0.858173137115171	1317	479	17.7000007629395	26.8747653961182	2.38920998573303	0	15856.0869140625	2489.68642012065	9091.11250566238	18676.5576923218	28.2942123413086	0.168826940847121	12	0
3554	0.811621183968131	0.619213079315842	0.846768632222661	1376	490	17.3999996185303	27.9405975341797	2.34833908081055	0	15662.3984375	830.046413134627	11908.9772987517	9722.37240297503	42.4413185119629	0.112438019502028	9	0
3555	0.803332811374193	0.657505707530665	0.815489383020172	1373	496	17.5	27.9843349456787	2.18742561340332	0	22423.583984375	830.046413134627	2489.5394927003	14994.2043672905	113.176849365234	0.237419925238345	11	0.00920447074293228
3556	0.804667635081545	0.673216485840722	0.811110184372591	1386	518	17.3999996185303	30.3190021514893	1.77291882038116	0	26661.3828125	13312.6205108928	7467.60192359016	24357.8337443509	99.0297393798828	0.127742319497037	11	0
3557	0.821725904606148	0.705827305156262	0.81581468288262	1366	539	17.5	19.5870494842529	0.243479147553444	0	24594.24609375	3320.18566047712	12450.1055920153	38054.9973251473	14.1471061706543	0.246053467739058	9	0.0184089414858646
3558	0.826655850680732	0.712476103714525	0.821173727008855	1379	570	17.3999996185303	22.5827312469482	0.223916351795197	830.046413134627	27916.193359375	830.046413134627	1660.11346272648	35231.5396237053	14.1471061706543	0.0490401305023136	11	0
3559	0.833789994951353	0.719080370923641	0.834886148453573	1450	614	16.8999996185303	26.245662689209	0.354129701852798	0	29401.505859375	0	1244.78983858647	28138.294844067	42.4413185119629	0.513497961722123	9	0
3560	0.836233689193891	0.713729478442831	0.843371947074822	1511	637	16.3999996185303	27.9670162200928	0.354129701852798	830.046413134627	31150.408203125	1901.64816460711	8342.28046639466	30842.5495186612	56.5884246826172	0.386270560632712	12	0.00920447074293228
3561	0.83440327434092	0.68794084632748	0.86343952205982	1536	639	16.1000003814697	24.773006439209	0.470585972070694	0	26423.837890625	3105.17688012403	7470.51047915602	38232.1657950133	28.2942123413086	0.573660941103397	12	0
3562	0.836706376410504	0.678114587369516	0.870697828833854	1390	612	16.6000003814697	35.5607414245605	0.628610789775848	0	26694.697265625	2032.51255738608	1660.11346272648	28428.2413795545	42.4413185119629	0.540561616182731	12	0
3563	0.845101926498764	0.65399302443708	0.887260863889452	1406	609	16.3999996185303	45.2985801696777	0.982174456119537	0	30920.759765625	830.046413134627	5810.39707164453	13888.0499759376	28.2942123413086	0.788602559582056	13	0
3564	0.847838265268986	0.648866888602447	0.891522278680892	1474	624	16	42.0443992614746	2.00506234169006	0	26169.28515625	830.046413134627	4064.98431275481	13910.3424491537	28.2942123413086	1.89572209210095	13	0
3565	0.854104332439542	0.649572173105646	0.898196085545498	1443	628	16.2999992370605	47.9895629882812	1.87988519668579	0	19757.65234375	3803.19110188652	7468.1359926786	17024.3901136089	14.1471061706543	0.493104720864278	12	0
3566	0.855251935900995	0.646332860773729	0.899826154995018	1534	650	15.8999996185303	49.8916206359863	1.72215867042542	0	16378.599609375	0	5566.75605310518	11741.3950883194	42.4413185119629	0.641519458644071	12	0
3567	0.853739192096185	0.639920178528288	0.899844759067182	1421	636	16.6000003814697	92.4950866699219	3.01003408432007	830.046413134627	19831.34375	3802.38059021108	8755.53714683959	9605.26141805405	42.4413185119629	0.389804567269394	13	0
3568	0.854631774367739	0.637308440922064	0.900751602992933	1512	662	16.2000007629395	190.826843261719	4.74304008483887	0	33371.62109375	2782.98726853707	9317.86569963973	18097.9015912406	56.5884246826172	0.254870322588257	13	0
3569	0.857635157246228	0.631941418368121	0.903952098282059	1515	674	16.2999992370605	308.769805908203	8.30322647094727	830.046413134627	41755.64453125	2489.52573033927	8505.97700280941	13939.6979760864	70.7355270385742	0.971725503616862	10	0.00131492439184747
3570	0.858718747105068	0.635373969999415	0.904365955042247	1537	687	16.1000003814697	362.281921386719	10.9444150924683	0	52855.48828125	0	1660.11346272648	9286.51889056242	127.323951721191	0.676669831532497	10	0
3571	0.86261829246279	0.659668591327356	0.906102327692378	1515	680	16	382.311614990234	12.1328067779541	0	52719.51953125	1244.82312769391	6099.01983488431	4980.27847394565	70.7355270385742	0.737858422305186	10	0.0184089414858646
3572	0.860942848725414	0.664233210573127	0.903751531131178	1558	678	15.6000003814697	272.802825927734	9.98391628265381	830.046413134627	32233.498046875	0	5884.19252908451	0	56.5884246826172	2.6338308648624	10	0
3573	0.849864937020259	0.682374097874194	0.890973678919497	1660	700	15.1999998092651	164.521514892578	6.00897407531738	0	40428.72265625	927.662418468278	7697.97742208217	6211.22315387274	70.7355270385742	0.358274086651307	14	0.000657462195923734
3574	0.848212391312309	0.682014539399752	0.888982280058581	1614	690	15.5	97.7964172363281	3.76240515708923	0	43306.2890625	0	9852.49487724253	2032.56176309606	42.4413185119629	0.9321831762826	10	0
3575	0.842299623838951	0.687298947084677	0.881635664759167	1646	693	15.3999996185303	65.599479675293	3.12475109100342	830.046413134627	36065.62109375	2489.52573033927	7607.71607766479	18356.3467517095	14.1471061706543	0.492743112551422	13	0
3576	0.844382239653831	0.684070659442467	0.883775075206456	1588	683	15.6000003814697	50.6981773376465	3.11447525024414	830.046413134627	32007.912109375	0	4468.96724360148	16686.3340230492	28.2942123413086	0.708574354786008	13	0
3577	0.849469438026007	0.690222684887024	0.888940041402481	1609	686	15.6000003814697	52.8963088989258	3.56685972213745	3803.19110188652	24085.0625	0	4064.98431275481	5314.97918886363	42.4413185119629	0.416373480436023	13	0
3578	0.852944254016744	0.683533083303787	0.892780522908133	1670	703	15.3000001907349	50.5740852355957	3.82460880279541	0	30908.119140625	0	6099.01983488431	8098.91719787183	42.4413185119629	0.582874760888424	13	0
3579	0.85525743635784	0.682221115234705	0.895890896411927	1670	712	15.3000001907349	45.0928688049316	3.61845541000366	0	33022.22265625	830.046413134627	8504.80115236358	11743.4568232606	56.5884246826172	0.454074669034828	13	0
3580	0.859873350213558	0.669708889298212	0.901095536005595	1657	715	15.1999998092651	38.0308723449707	3.13662242889404	0	32476.30078125	1244.78295933131	9093.31242476902	1660.09283250433	56.5884246826172	0.808120199969178	14	0
3581	0.867395024095258	0.654988635159905	0.91092002561513	1638	728	15.1000003814697	35.2963485717773	3.11643004417419	0	29837.154296875	0	2032.56598054594	9177.18509684302	70.7355270385742	0.645607885354982	14	0
3582	0.874208530399002	0.636284487639888	0.917368567772514	1726	768	14.5	28.6078948974609	2.73382186889648	0	32194.943359375	0	3803.22712943275	6954.49220845518	56.5884246826172	0.162580966931691	12	0
3583	0.892594536508962	0.602833998288237	0.933571189412014	1687	808	14.6000003814697	27.4557514190674	2.5248236656189	0	28869.259765625	0	18292.1275178366	7706.03594747659	0	1.19550738387568	11	0.0019723865877712
3584	0.897412376806878	0.576595994410478	0.937641240233088	1620	864	15	22.9708385467529	2.63999176025391	927.662418468278	17967.53125	2489.68642012065	14013.722783784	15938.1098901434	14.1471061706543	0.728205284528698	12	0
3585	0.907537031866682	0.496801390045065	0.945516527852866	1544	931	15.1999998092651	21.6857795715332	4.96912860870361	830.046413134627	10382.1591796875	2490.13924802054	12960.6121702969	12555.9040669863	14.1471061706543	1.24215993009271	12	0.000657462195923734
3586	0.907589873594398	0.485004990951168	0.94561890359864	1459	1018	15.5	18.3506698608398	5.74353551864624	830.046413134627	3508.17431640625	2904.10831836123	5627.50091498792	11768.1890752845	14.1471061706543	1.43921773018902	10	0
3626	0.954542819114299	0.408083668948774	0.970220434446322	848	186	20.2000007629395	6.1733603477478	0.0129697611555457	195149.139664738	0	0	7703.29816013079	9951.65709854112	42.4413185119629	0.232282864007621	11	0
3627	0.954190809513681	0.406551695316178	0.969990514207584	889	194	20	11.4154539108276	1.50477361679077	194894.172204222	0	1899.85562405324	8389.99416134715	9717.54794245086	28.2942123413086	0.121941901073938	11	0
3628	0.95380534859835	0.404217783624764	0.969739883885067	888	195	20	12.034818649292	2.67248201370239	196165.695300038	0	9305.38499907759	20809.6800446081	9305.38499907759	0	0.291758122333659	11	0
3637	0.953134616121314	0.311305464391019	0.969603442859571	959	230	19.6000003814697	6.99725484848022	0.874548077583313	70181.5794077893	0	5563.79184436527	19919.0589110547	14304.1870906787	0	0.0355685086154174	11	0
3638	0.954326533997843	0.288292345598293	0.970498152594928	963	250	19.6000003814697	7.96044158935547	0.631855547428131	53520.5388774883	0	7703.27025210896	20328.1745675765	16356.5081879161	0	0.017278171481942	12	0
3639	0.956134448383525	0.261221466149195	0.971830281268286	977	274	19.6000003814697	7.41602277755737	0.206667855381966	36804.2221420606	0	0	25304.1745151282	31021.668012253	0	0.104722599652057	12	0
3640	0.959233700586667	0.225636624712416	0.974063210629553	1002	299	19.5	6.83588457107544	0.0188955813646317	23087.4071527994	1.32939946651459	4467.23519096498	8786.62695401597	43849.3146444926	28.2942123413086	0.185535860612889	12	0
3641	0.968783701025799	0.149738391328569	0.980606350949479	1029	323	19.3999996185303	7.39775276184082	0.334779441356659	17799.9479637224	6.75260162353516	829.019696398856	8128.88414286702	35253.3472590845	70.7355270385742	0.0438891320772449	11	0
3642	0.968207880090453	0.14622227439103	0.980336191195117	1042	339	19.2999992370605	6.68319988250732	0.420507282018661	7962.53616916721	37.7648010253906	829.019696398856	6493.63696266497	18273.8835552022	99.0297393798828	0.257813825438646	11	0
3643	0.96418451893567	0.159940593267244	0.977948630806955	1078	360	19.1000003814697	5.36499404907227	0.375492990016937	10329.1204797149	24.1920509338379	5807.57796931519	2654.54832019713	4711.78966498364	155.6181640625	0.0757835130471076	10	0
3644	0.960194876406469	0.181778923786849	0.975495476557255	1117	377	18.8999996185303	4.73760747909546	0.23131375014782	15669.4434676103	14.0120229721069	12168.7142263106	6697.04279929361	12869.6013461253	113.176849365234	0.162672551497274	9	0
3645	0.951064679108867	0.238380085095803	0.970107813871411	1126	389	18.8999996185303	4.23887634277344	0.312831908464432	2487.05908141054	75.6204147338867	18553.2484654637	4247.53735027539	28354.7116457504	56.5884246826172	0.718332309570874	9	0
3646	0.941120704438313	0.284696906625873	0.963909011075751	1172	403	18.6000003814697	5.61656045913696	0.168302103877068	1658.03938812723	233.902435302734	15652.9752429419	12500.8838845758	24246.8679768972	42.4413185119629	0.192748713293685	11	0
3647	0.909442854315638	0.419439072885876	0.944602221138442	1231	423	18.2999992370605	6.67994785308838	0.168302103877068	4638.31211548308	986.159362792969	15923.5385538939	7826.72892094185	30756.0177115997	70.7355270385742	0.492580985960712	11	0
3648	0.896332657653644	0.459094064613689	0.935745740114106	1316	448	17.7999992370605	7.36562204360962	0.0546087138354778	927.662418468278	5762.14599609375	1899.85562405324	3443.54670630325	42020.6675112673	84.8826370239258	0.496937535694611	12	0
3649	0.874256482986424	0.485127728588366	0.91972385447486	1333	462	17.7000007629395	8.51899147033691	0	0	12744.2021484375	927.662423336922	9954.29430966868	56691.7974010382	84.8826370239258	0.509205580771881	12	0.00788954635108481
3650	0.865531854330162	0.501771210377649	0.912623667164582	1330	471	17.7000007629395	11.2417144775391	0	0	13135.3623046875	7600.4788278737	9535.48217257767	71220.198091397	28.2942123413086	0.331124897967632	12	0.0131492439184747
3651	0.859610038882228	0.51140486254638	0.906868482772517	1284	472	17.8999996185303	15.2927598953247	0	1658.03938812723	9204.3583984375	1899.85562405324	1244.14572681722	55851.2560876385	42.4413185119629	0.188717988614625	12	0
3652	0.851886737773521	0.532093236501102	0.898011545498764	1285	474	17.7999992370605	18.0235233306885	0.138440430164337	829.019696398856	11615.6552734375	6092.10299886782	8179.06683598615	42118.7886951885	28.2942123413086	0.101410821891058	12	0
3653	0.831826709610421	0.585775079645174	0.873816859772726	1294	474	17.7000007629395	29.7068347930908	1.08249390125275	0	14493.833984375	3732.17435688406	11882.2453730033	32190.1814822508	28.2942123413086	0.338423364454041	10	0
3654	0.824313854869832	0.611104189575055	0.860621561526602	1342	479	17.5	29.7787628173828	1.79401540756226	1899.85562405324	19297.919921875	1855.32484671114	9892.74059233867	24627.7411067364	28.2942123413086	0.278675280150436	11	0.00854700854700855
3655	0.812213283420066	0.65360774865563	0.826703764323597	1379	486	17.2999992370605	28.8461360931396	1.61168622970581	0	27027.8359375	0	14013.4800833307	27141.598485177	14.1471061706543	0.185073922575945	12	0.0282708744247206
3656	0.812028890172354	0.671637655883818	0.820206008108399	1366	506	17.3999996185303	22.2973175048828	0.736647069454193	0	26574.306640625	927.662418468278	3802.10614447631	37774.0268106922	14.1471061706543	0.138708896377401	12	0.00788954635108481
3657	0.822954522173828	0.698857089909317	0.820067656842777	1370	533	17.3999996185303	22.678279876709	0	0	22545.90234375	1244.09847565945	18609.6862917286	47756.6888858775	0	0.209289589835003	9	0
3658	0.827027161423215	0.705900888435079	0.824967429780836	1411	570	17.2000007629395	22.3730907440186	0	0	26708.5078125	2488.31798007209	15857.2919789547	48653.4278335295	14.1471061706543	0.317670434134385	11	0
3659	0.83444009174511	0.707546818676478	0.845648179359277	1441	608	16.8999996185303	22.6981334686279	0.153497755527496	0	28108.21484375	0	3239.37942012016	43797.3997575917	42.4413185119629	0.480443218913088	11	0
3660	0.836488565998911	0.702567736260336	0.853587300063365	1535	641	16.2000007629395	23.5742092132568	0.241491973400116	829.019696398856	31361.548828125	829.019696398856	5263.25130838516	35433.971995191	42.4413185119629	1.02487762548669	13	0
3661	0.836147322297783	0.677449706492047	0.868323643043621	1530	639	16.1000003814697	39.3227844238281	0.613107621669769	0	27717.923828125	829.019696398856	12956.4004221069	28947.6637159499	28.2942123413086	0.642676916008684	13	0.00394477317554241
3662	0.837931844099143	0.6694336136242	0.874410295141895	1396	618	16.6000003814697	45.2314872741699	1.58128666877747	829.019696398856	27136.1015625	0	15450.8295974248	18640.212242432	28.2942123413086	1.15725551005381	13	0
3663	0.842350316230798	0.657317093436027	0.883251991705884	1492	629	16	58.2679443359375	3.65018630027771	829.019696398856	24784.220703125	3710.64969250349	11737.8718337272	19433.4178406358	28.2942123413086	0.618763113744422	12	0
3664	0.84478603144642	0.653119638542939	0.887164610310123	1385	615	16.6000003814697	59.3755416870117	4.05430746078491	927.662423336922	16335.6044921875	0	11763.8868555174	14478.3226933555	28.2942123413086	0.283869048078723	13	0
3665	0.848902420735532	0.65102779799146	0.892394989896513	1373	619	16.7999992370605	47.8322677612305	4.1325364112854	3239.55473769364	22212.03125	0	5701.45380275422	3443.27356071222	56.5884246826172	0.751597555628597	11	0.00131492439184747
3666	0.850023406536777	0.649110239304691	0.894074656832948	1371	623	16.7999992370605	58.6522903442383	4.9418158531189	829.019696398856	25198.0078125	0	1244.14572681722	7429.84784867644	84.8826370239258	0.889854934706809	12	0.0019723865877712
3667	0.848888014243569	0.651295367667563	0.893481634763936	1424	637	16.6000003814697	90.9003448486328	5.33274364471436	0	25539.87109375	3732.5374517448	12168.7594727999	10978.0445344744	14.1471061706543	0.60397970831771	13	0
3668	0.849230488668483	0.650086553673216	0.893952411366286	1505	662	16.3999996185303	146.195587158203	5.70236349105835	0	47371.73046875	1244.13882584961	9535.48217257767	7604.1549031013	56.5884246826172	0.584810578718122	13	0
3669	0.847358141326909	0.654056427339841	0.891884237130728	1470	665	16.7999992370605	177.717178344727	7.34181022644043	0	61408.58984375	0	6887.40375931082	927.662418468278	99.0297393798828	0.451417315510996	10	0
3670	0.848603230222134	0.656052931659278	0.892682011628333	1441	660	16.5	215.796173095703	9.96908760070801	2032.14278760577	52599.1171875	0	1899.97938511512	829.019696398856	99.0297393798828	0.335128723944652	10	0
3671	0.851423702735161	0.669819932470747	0.893920104943771	1518	676	16	221.612121582031	10.2883853912354	0	51240.3203125	829.019696398856	13635.7464860502	3239.36880718264	42.4413185119629	2.22418824546885	10	0
3672	0.851414194235119	0.672466338848929	0.893413125015425	1519	676	15.8000001907349	157.429138183594	9.33279800415039	0	35055.6953125	0	16258.5567342975	829.019696398856	0	0.946931093072126	10	0
3673	0.84695962264464	0.678912277495063	0.888271521457946	1652	699	15.1999998092651	87.0268020629883	7.30588626861572	829.019696398856	38561.09375	1899.96129998636	11643.8562937296	3710.64969250349	28.2942123413086	1.53348345870551	13	0
3674	0.846241615559787	0.67822536820544	0.887370741931473	1665	700	15.3000001907349	68.8054504394531	5.38941335678101	0	38895.75	1855.32484671114	5877.09684005257	11401.3514613947	42.4413185119629	0.961626427215214	13	0
3675	0.842237837894821	0.677270940016156	0.883708906486654	1614	688	15.6000003814697	54.544303894043	3.87468218803406	829.019696398856	39213.22265625	1244.09847565945	11402.2022797245	11903.1183435911	28.2942123413086	0.631994829890662	14	0
3676	0.844198831119739	0.674824402883341	0.885608869757422	1582	679	15.6000003814697	53.6404457092285	4.31286525726318	0	36978.14453125	1658.03938812723	7703.29816013079	22350.3037261262	28.2942123413086	0.648459303945324	13	0.00460223537146614
3677	0.847754147882894	0.677784762607716	0.889140939849237	1618	682	15.3000001907349	55.4929275512695	4.47734546661377	829.019696398856	28552.99609375	0	927.662423336922	9305.38499907759	28.2942123413086	0.458455118499235	14	0
3678	0.85134196586563	0.671544848193574	0.893061163743545	1652	693	15.1999998092651	54.1216888427734	4.12316513061523	0	31167.60546875	927.662418468278	15077.7830267301	7962.53616916721	14.1471061706543	0.732513661305531	13	0
3679	0.854809753906267	0.662728931979452	0.898346474782652	1636	700	15.3000001907349	41.135627746582	4.03447103500366	0	32509.634765625	3102.99797770886	3239.56534444543	9951.65709854112	28.2942123413086	0.85418691266012	14	0
3680	0.859750985258673	0.651946213823395	0.903546642655354	1663	713	15	37.1820106506348	3.40575289726257	0	32249.064453125	1658.03938812723	11767.7260911837	11755.3038768309	56.5884246826172	0.989164172096989	14	0.00131492439184747
3681	0.868978457701883	0.638936944812446	0.913439163660556	1658	732	14.8999996185303	30.3688716888428	3.31917572021484	0	31319.65234375	6096.57643906028	7703.29816013079	10525.1851106275	28.2942123413086	0.824891459302002	14	0
3682	0.875838172421346	0.623984306891934	0.919654131213445	1677	763	14.8000001907349	30.1642398834229	3.16351962089539	829.019696398856	25277.025390625	0	6702.08092713462	3443.27356071222	42.4413185119629	0.752200575038676	13	0
3683	0.891258570545585	0.603421872582573	0.932541071261904	1675	807	14.6000003814697	28.9743976593018	3.56986117362976	0	20117.37109375	3102.70680590179	8657.21669715319	8709.81825002273	28.2942123413086	2.36206428675144	12	0
3684	0.89682063244205	0.580963046572565	0.937071074775361	1518	849	15.5	23.6660060882568	4.05072641372681	927.662418468278	13090.5185546875	2488.15660108911	12869.7322959866	5803.13781481908	14.1471061706543	0.885854960485104	12	0.00394477317554241
3685	0.908221936401171	0.529923401386825	0.945436494865945	1244	896	16.7999992370605	24.8900661468506	4.76385021209717	0	8554.1103515625	2782.98727015995	8094.23284728836	2488.15660108911	28.2942123413086	1.34331558525859	12	0
3686	0.908503915278535	0.515127666764195	0.94576568949699	1334	981	16	22.4247951507568	5.35629272460938	3443.27356071222	2821.95629882812	6696.48100394414	10237.9347773682	4976.15172393756	42.4413185119629	1.54507587173139	12	0.000657462195923734
3726	0.956213658814759	0.408321752803285	0.971347181228137	795	172	20.3999996185303	6.67031335830688	0.180882588028908	180334.090650571	0	828.048739044962	4242.79944532025	9949.06994643582	70.7355270385742	0.0491317181003265	11	0
3727	0.955902885223073	0.406995098340903	0.971145010244877	878	186	20	10.55735206604	1.95387923717499	180058.475604395	0	1898.26706913703	6546.24741984714	8177.03699729011	28.2942123413086	0.241110787855543	11	0
3728	0.955555567378928	0.404808442121105	0.97091970145678	868	184	20	11.2819290161133	2.64786696434021	181432.363693362	0	7603.73135187646	20126.5839452671	9980.1564666204	0	0.238672306787603	11	0
3736	0.955396320169813	0.322588360311032	0.97099865696388	944	206	19.6000003814697	7.19460344314575	1.45258796215057	85324.8546712918	0	0	14283.2033621747	11254.355992429	28.2942123413086	0.0232568628591702	10	0
3737	0.956639412710202	0.299375219454697	0.971886489948577	948	217	19.7000007629395	7.84250783920288	1.080193400383	67949.445580679	0	1243.45161214931	10656.442779622	1243.45161214931	14.1471061706543	0.119439630119126	11	0
3738	0.958691327559785	0.270840375616314	0.973324342512709	965	241	19.6000003814697	7.94171333312988	0.777077794075012	50581.9890052094	0	2903.58983194997	25416.1755463822	10109.0279668385	0	0.095812301449325	12	0
3739	0.961924416773357	0.234980103574686	0.975562596368546	985	270	19.5	7.99260282516479	0.368744909763336	32410.0384248309	0	5261.86155963053	31584.3223380252	28216.7810679584	0	0.0695009490887411	12	0
3740	0.964067472808415	0.208090903409001	0.977098308003744	987	292	19.5	7.86965799331665	0.312771141529083	15160.8505462043	5.99357318878174	3730.23327223619	20859.8087921409	30960.4302772514	0	0.449210846818751	12	0
3741	0.972142282985799	0.139982333468588	0.982654184986477	1028	319	19.3999996185303	7.79783725738525	1.23977899551392	3730.23327223619	18.151798248291	4924.99648076518	21872.2673778157	25060.5421123432	0	0.0648794099226057	11	0
3742	0.971369945676189	0.138024626681956	0.982234727367068	1102	351	19	8.29359149932861	1.27638030052185	2651.79056828095	43.7593574523926	2484.14621109226	8087.87316876488	19294.6361477684	28.2942123413086	0.695619162324265	11	0
3743	0.967112219542007	0.151349380667573	0.979713609513338	1111	369	18.8999996185303	6.71343183517456	1.0801637172699	14934.2631452681	24.4100780487061	828.048739044962	4242.79944532025	8348.96180909825	141.471054077148	0.298436211438518	10	0
3744	0.963396457591503	0.16818387099043	0.977443429728006	1086	379	19	6.00368022918701	0.66692066192627	14757.6307951595	8.26437473297119	0	927.662423336922	14850.7459114805	127.323951721191	0.492932327347135	9	0
3745	0.953969815654949	0.217548860766874	0.971952389731714	1164	404	18.6000003814697	6.33803701400757	0.422011017799377	7701.80152952226	75.4992523193359	3710.64969250349	2903.54076411836	17551.2892819477	70.7355270385742	0.355229944568801	10	0
3746	0.944658631619936	0.260010066564596	0.966190462804142	1185	417	18.5	7.25926160812378	0.168302103877068	2903.58983194997	357.771026611328	4968.29239639622	5054.03744061998	9603.23915424612	70.7355270385742	0.65417283203246	11	0
3747	0.90999322500747	0.414839380056986	0.945220410134695	1254	437	18.1000003814697	8.73565673828125	0.168302103877068	2651.61962383499	2260.14965820312	3238.3749673283	3439.80734393313	19167.0854324441	127.323951721191	0.539722039831599	11	0
3748	0.898438384110788	0.455004076715989	0.937491958856065	1323	458	17.7000007629395	9.56409168243408	0.168302103877068	828.048739044962	9763.5185546875	4326.43853052182	5303.81051371195	33634.2716096093	99.0297393798828	0.422893646057139	12	0.00328731097961867
3749	0.877511370255981	0.481848520786938	0.92232643176111	1352	474	17.5	11.2771501541138	0	0	15283.0458984375	11613.8384789522	1898.17910611884	50771.9182289567	42.4413185119629	0.174008790774205	12	0.0138067061143984
3750	0.870826740390039	0.497101097454531	0.916849001288637	1340	479	17.6000003814697	14.3854541778564	0	927.662423336922	10127.4990234375	1243.49211771642	4988.3151996745	67653.731713418	28.2942123413086	0.712575166625217	12	0.00131492439184747
3751	0.867845430910217	0.501215307247577	0.913677373714942	1246	471	18	16.036506652832	0	0	5468.568359375	828.048739044962	2903.59280290317	64948.1733884879	42.4413185119629	0.131816741307576	11	0.0019723865877712
3752	0.860776703158763	0.521565081921395	0.905931101743043	1250	475	17.8999996185303	18.0167198181152	0	0	7658.1865234375	1898.16093483535	9716.27589997648	53614.032114742	14.1471061706543	0.145342592166765	12	0
3753	0.837430375465295	0.584449055491169	0.879821902150648	1265	474	17.7000007629395	21.1020774841309	0	1243.45161214931	11542.3193359375	0	14969.4853207467	45356.7669557748	0	0.222969163365286	11	0
3754	0.829361006399456	0.611186079309506	0.867115261663216	1316	472	17.5	23.5657157897949	0.516802132129669	1243.45161214931	19776.736328125	1656.09747612474	2782.98727015995	39278.2806653527	28.2942123413086	0.127201005509898	11	0
3755	0.814303767991493	0.659644798112759	0.828502012176433	1376	480	17.2000007629395	24.406120300293	0.625675022602081	0	26218.447265625	1855.32484427682	10162.7431737699	32173.3080585542	14.1471061706543	0.106523252429468	12	0.0506245890861275
3756	0.813142430022798	0.6773229502009	0.821904114053867	1360	499	17.2999992370605	22.9601745605469	0.445932805538177	0	24649.8671875	828.048739044962	7509.7746058031	29971.8560371282	42.4413185119629	0.270925419794751	10	0.00460223537146614
3757	0.823542530518071	0.705787252191754	0.820475850151607	1389	529	17.2000007629395	24.0443592071533	0.176826298236847	0	22425.34375	0	9979.5541595396	36655.522371208	14.1471061706543	0.345900082049472	9	0
3758	0.826508441466212	0.711266522077119	0.824800933192922	1436	566	17	24.715799331665	0	0	24720.798828125	927.662423336922	18310.2014808006	49570.7206079617	0	0.501148690864823	9	0
3759	0.833657476603261	0.711167286137182	0.847586929773721	1478	592	16.8999996185303	25.6456756591797	0.00681155500933528	828.048739044962	26214.546875	0	2031.70162484455	40532.5790074392	42.4413185119629	0.273170877197707	13	0
3760	0.835282252952575	0.706279031370496	0.854357785290388	1567	634	16.2000007629395	22.6560707092285	0.00681155500933528	0	27985.240234375	0	7955.97197659874	24933.7710920331	14.1471061706543	0.445931573586894	12	0
3761	0.834601729836949	0.680197416766441	0.868299517604713	1484	633	16.2999992370605	41.7722396850586	1.81100070476532	828.048739044962	24491.931640625	0	7593.77730184112	14303.2857650503	42.4413185119629	1.12982363532454	12	0
3762	0.836183764259146	0.674567754669948	0.872830378484435	1400	621	16.6000003814697	42.965518951416	2.41072368621826	0	24587.109375	2031.69738114745	9714.59630398937	8485.20028833564	56.5884246826172	0.980110081496553	13	0
3763	0.84009634109801	0.665267403955464	0.880252863124122	1387	615	16.6000003814697	56.9308891296387	4.29056024551392	0	18353.845703125	828.048739044962	7424.60018695725	8175.48466883492	70.7355270385742	0.790463885194456	13	0
3764	0.84202611959931	0.662342667265188	0.883220273109176	1384	617	16.6000003814697	60.9809989929199	4.90568113327026	2031.74695782472	15818.5869140625	927.662423336922	6701.39072823679	7460.10164542014	56.5884246826172	0.470329225144756	12	0
3765	0.845777043346017	0.659767760952251	0.88842853287813	1321	611	17	51.7809295654297	5.37414455413818	0	28662.869140625	828.048739044962	3439.80734393313	828.048739044962	56.5884246826172	0.277568893490359	10	0.0131492439184747
3766	0.846611335055464	0.657975623322868	0.889857890879043	1404	630	16.6000003814697	51.309440612793	7.46452140808105	0	28355.841796875	0	2651.81982862788	9275.08934963388	84.8826370239258	0.582343978217746	12	0.00262984878369494
3767	0.845149004001868	0.661501171811657	0.889073536465683	1480	650	16.3999996185303	71.4721832275391	6.65332221984863	0	26312.390625	828.048739044962	8087.87316876488	9108.5359207817	42.4413185119629	2.37042264710944	12	0
3768	0.84521401557295	0.660603286926623	0.889240967195939	1489	655	16.5	103.505744934082	6.08623743057251	828.048739044962	42290.74609375	1656.09747612474	5261.87630071377	2484.14621109226	42.4413185119629	0.795172473512889	11	0.00131492439184747
3769	0.841950625474888	0.66600263671226	0.885815959921605	1431	650	16.7999992370605	126.885276794434	7.04431581497192	0	52045.28515625	1243.49211771642	927.662423336922	0	99.0297393798828	0.680357885298993	11	0
3770	0.843017316242361	0.666910969451841	0.886481580208738	1482	665	16.3999996185303	124.640289306641	7.76380920410156	0	32152.408203125	1898.16093483535	7826.26639078563	2903.53779311192	113.176849365234	0.588944036249314	11	0
3771	0.846234130656008	0.679756927046038	0.888200817498416	1533	676	15.8999996185303	120.414016723633	8.60819530487061	0	30111.6328125	1656.09747612474	9423.18780888343	4924.99648076518	28.2942123413086	1.1411839906262	10	0
3772	0.847029004193192	0.680076615149261	0.888641436745551	1528	681	15.6999998092651	76.4173812866211	9.61225605010986	0	29857.291015625	2782.98727015995	18430.6303713477	4711.61883592333	0	0.579529833612417	10	0.0381328073635766
3773	0.843936664551333	0.685165179449797	0.885052903212826	1578	693	15.5	51.7184181213379	8.3170804977417	0	34570.6171875	927.662423336922	2903.59280290317	10502.543955126	14.1471061706543	0.314521650108241	13	0
3774	0.844527988139672	0.682722759675369	0.885607595595305	1608	695	15.5	45.4941520690918	5.83548641204834	0	34255.17578125	0	8085.88024139172	10524.6863312573	28.2942123413086	0.594726116393326	14	0
3775	0.840606025248369	0.680791488781805	0.882415255932572	1580	684	15.6000003814697	42.5147895812988	4.94953155517578	0	39117.5234375	0	8653.49903664341	7593.7046631261	42.4413185119629	1.21262570666767	13	0
3776	0.843273215515042	0.67692498530088	0.885108592696101	1546	669	15.6000003814697	47.7232894897461	4.50356340408325	0	41188.140625	0	6430.46148298916	10672.8118300204	56.5884246826172	0.571988908927246	13	0
3777	0.846748526144052	0.680101094645051	0.888616656199032	1593	671	15.3000001907349	47.0444679260254	5.03723669052124	0	32482.798828125	1898.26706913703	7289.21036080716	3312.19494198234	42.4413185119629	0.493061392336939	13	0
3778	0.850628475818995	0.67159023311515	0.892948695853899	1607	680	15.1999998092651	48.5170974731445	4.75466394424438	0	27799.94140625	0	2651.64889458458	10676.2373479576	28.2942123413086	0.227315477755648	13	0
3779	0.854007532788079	0.660460335226669	0.89866700346138	1579	689	15.3999996185303	40.7934989929199	4.09260368347168	0	28208.314453125	1855.32484427682	10656.442779622	7289.19141996331	56.5884246826172	0.954054842493992	14	0
3780	0.85933800749463	0.647875840228712	0.904153704220939	1641	707	15.1000003814697	35.3923873901367	3.35319066047668	0	29381.45703125	1243.49211771642	5054.03744061998	4711.61883592333	42.4413185119629	1.9863530875854	14	0.00394477317554241
3781	0.869473390773135	0.635233319141117	0.914691170120114	1591	725	15.3000001907349	31.2429695129395	3.67128252983093	0	31136.68359375	2487.02472277114	9319.79260738898	828.048739044962	28.2942123413086	0.556099722172186	14	0
3782	0.876280583454519	0.621162561774863	0.920599304660653	1600	757	15.1999998092651	30.3692455291748	3.37473201751709	0	21331.900390625	2903.53779311192	10656.442779622	6476.56312962678	28.2942123413086	0.714378631808467	12	0
3783	0.892732067228883	0.605178195005276	0.933976733062416	1679	807	14.3999996185303	29.3209438323975	3.62720417976379	828.048739044962	14941.244140625	1855.32484427682	11400.5089180104	12172.6852475261	42.4413185119629	3.52865601777784	13	0
3784	0.897713812228679	0.586491261844762	0.937873019551258	1440	839	15.8999996185303	27.3893089294434	4.63761520385742	0	8572.904296875	0	14850.8595887764	3710.64969372065	14.1471061706543	0.676217368363864	12	0
3785	0.91039877496271	0.536888733695118	0.947021916884836	1419	898	15.8000001907349	27.5190715789795	4.22083520889282	1243.45161214931	4485.5546875	0	10320.1243225192	8348.96180909825	14.1471061706543	2.34749794824782	12	0.0019723865877712
3786	0.910071334636989	0.524424583417827	0.946889692725041	1303	950	16.2000007629395	23.9865245819092	5.59809732437134	1898.16093483535	2630.95361328125	2651.61962383499	7955.97197659874	927.662423336922	28.2942123413086	3.02370166701601	11	0
3826	0.957971333429542	0.408887941150065	0.972533695209121	842	172	20.2000007629395	8.27195262908936	1.18938851356506	165523.976495982	0	927.662423336922	9272.01531212344	23227.9535177737	28.2942123413086	0.503070297431336	10	0
3827	0.957701730264186	0.407848705941759	0.972359719975924	836	177	20.1000003814697	10.1364917755127	2.16578531265259	165224.018452524	0	1855.32484427682	21352.2875283218	19802.4963639218	0	1.72808280791828	10	0
3828	0.957388361434304	0.405903442254851	0.972157535500702	866	177	20	9.65582084655762	2.6299774646759	166718.411610378	0	1654.1465895032	17592.2027298035	11110.3665248073	0	0.0810296542210091	10	0
3829	0.957052347159983	0.402806471254049	0.971941319070642	865	172	20	9.06628131866455	2.74266695976257	168789.128357854	0	1896.56548803886	2782.98727015995	1896.56548803886	28.2942123413086	0.409100091877634	8	0
3830	0.956724269605014	0.398245745775197	0.971731679417195	877	179	19.8999996185303	9.67888832092285	2.59819078445435	163786.581803418	0	3710.64969250349	11175.717288673	5260.0490590321	14.1471061706543	0.134776679874032	10	0
3831	0.956444422758742	0.391837710564643	0.971555958403907	894	190	19.7999992370605	8.38126659393311	2.12876057624817	150484.176047089	0	8348.96180909825	11347.8583364386	8709.62216718808	14.1471061706543	0.117829507486061	10	0
3832	0.956266697640567	0.383114807271199	0.971450992768703	908	192	19.7000007629395	6.48755264282227	1.71174490451813	135555.681430547	0	0	25315.4426637862	13939.467158903	0	0.129093199049169	11	0
3833	0.956267088023181	0.371496045515121	0.971468940785431	922	196	19.6000003814697	6.48879909515381	1.7695746421814	121264.182987725	0	11254.2842648698	11733.455830896	14134.1810256258	14.1471061706543	0.0958353334463477	10	0
3834	0.956555938555963	0.356241711275483	0.971685493226893	932	199	19.6000003814697	7.4599404335022	1.74996066093445	107863.211268164	0	8125.6970347222	15437.4070805332	13092.0835253863	0	0.0465440753811104	10	0
3835	0.957287222920273	0.336450108359588	0.972205773526499	934	199	19.6000003814697	6.94373512268066	1.8466659784317	94242.3525811407	0	8645.22231862002	29674.6145895066	7417.5476098969	0	0.0155449658641099	10	0
3836	0.958625665681876	0.311446666838189	0.973140989790954	929	199	19.7000007629395	7.59837436676025	1.55671966075897	80219.9721622543	0	827.073288917602	13278.3221687547	0	0	0.199076623995044	10	0
3837	0.960596948627748	0.282150593392956	0.974504406206371	959	212	19.6000003814697	7.84706735610962	1.16363430023193	67747.5248580941	0	1242.80218425882	9272.01531212344	6951.75912439098	14.1471061706543	0.129765187321381	11	0
3838	0.963683687046431	0.24591628842526	0.976612129140048	996	243	19.3999996185303	7.48182249069214	0.824378371238708	51896.2755051331	0	6951.30110689334	24854.884011971	19090.5888493106	0	0.167019116138223	11	0
3839	0.973418847329619	0.160949724369368	0.983174489393127	1014	273	19.2999992370605	8.02339935302734	0.469691842794418	34451.0105376057	0	15643.0645180174	21336.2357356056	32720.516432414	0	0.165276092574866	12	0
3840	0.974073721831584	0.148930981902948	0.98365829358627	1012	292	19.3999996185303	7.74339485168457	0.680025160312653	19164.526721904	3.37138390541077	5556.54828634545	22507.9272996921	20855.1762013703	0	0.227234549416917	12	0
3841	0.973148872005667	0.146543172040995	0.983151745094693	1022	317	19.3999996185303	8.5229549407959	1.43808245658875	12312.4565940724	9.51469993591309	827.073288917602	22657.773331773	10237.7223969958	0	0.16269595437097	12	0
3842	0.971875159519674	0.148244905638652	0.982380871266644	1083	348	19.1000003814697	9.42335796356201	1.47065269947052	15964.5015620177	14.165150642395	10501.8529946181	8173.52304158283	18098.3561439212	56.5884246826172	0.578143555199247	11	0
3843	0.968587332793637	0.160723051567197	0.980366375835298	1148	383	18.7000007629395	8.65962791442871	1.29241788387299	21693.5774667	3.79922008514404	8270.7328168449	1242.80914715949	13013.555462548	141.471054077148	0.245881641218588	9	0
3844	0.964750685715265	0.176897809684388	0.978016379628299	1184	405	18.5	8.24332809448242	0.81082147359848	25112.7202244598	0.588180422782898	4924.5457173231	4924.34749453926	19776.1612569807	99.0297393798828	0.121095846229237	9	0
3845	0.955334417728228	0.216663941023345	0.972547808461678	1215	420	18.2999992370605	9.75534629821777	0.520955920219421	21733.9643634035	4.68068218231201	827.073288917602	1242.80914715949	15595.769414448	113.176849365234	0.416370114367192	9	0
3846	0.946208184216662	0.259271170100876	0.966933022163266	1195	425	18.3999996185303	10.9756097793579	0.168302103877068	12995.6502507454	175.060440063477	0	3237.57541570216	2649.04973468446	99.0297393798828	0.779050235663051	10	0
3847	0.918681188331703	0.39658539377482	0.950499793685287	1271	447	18	10.379467010498	0.168302103877068	7603.51902212824	1843.73608398438	2031.29993262809	5048.64416667166	13266.1350407362	127.323951721191	0.355878255683526	11	0
3848	0.908492977465223	0.438841373262777	0.943744538290478	1340	468	17.6000003814697	11.543493270874	0.168302103877068	827.073288917602	8611.4091796875	927.662423336922	8727.36652808836	30616.8915885573	70.7355270385742	0.534114313554386	9	0.00328731097961867
3849	0.898001089780981	0.469209927634903	0.936149527962821	1330	475	17.6000003814697	12.4785089492798	0	0	10199.326171875	1242.80218425882	9515.01585108401	48807.9127535458	28.2942123413086	0.0859346564928022	12	0.00591715976331361
3850	0.892913227457782	0.484950849427651	0.931826352364418	1306	478	17.7000007629395	13.9697542190552	0	1896.56548803886	4522.12060546875	7603.30632469695	12749.6008565883	61462.382471475	14.1471061706543	0.453897906620498	12	0.000657462195923734
3851	0.895260094077516	0.47232360192807	0.931801658349884	1259	479	17.8999996185303	15.1737594604492	0	5048.58247727677	3012.8056640625	5260.48139963531	14539.8066555812	55210.1782699353	0	0.087086745179863	11	0
3852	0.887840520161447	0.495090802420645	0.924355840662948	1196	473	18	18.0989608764648	0	0	6419.6455078125	1896.45889651792	4970.99247462538	53746.4178385163	14.1471061706543	0.311044478963263	11	0
3853	0.862771613714288	0.575241266815039	0.902367890608456	1251	474	17.7000007629395	22.0948467254639	0.0967407301068306	1896.56548803886	9271.9638671875	2903.31189438907	21004.3959360593	43276.1881980277	0	0.258185087437233	11	0
3854	0.852845994643961	0.606535621996239	0.889277870581006	1304	473	17.3999996185303	27.3538589477539	1.15768802165985	0	16161.875	3098.3208229281	12059.6115027243	31782.7533193813	28.2942123413086	0.276016352093598	12	0
3855	0.835682130638972	0.660665424959238	0.857573502662568	1371	484	17.1000003814697	26.9846057891846	1.01906049251556	0	22509.93359375	927.662423336922	8700.8018272227	19339.9021001993	28.2942123413086	0.0720039679491132	12	0.00591715976331361
3856	0.832432275947439	0.679771191128991	0.849734099804137	1333	493	17.2999992370605	27.0681495666504	0.779852509498596	1242.80218425882	22058.140625	827.073288917602	3237.57541570216	15407.2628292343	28.2942123413086	0.0155449658641131	11	0
3857	0.836224151203122	0.700851743864384	0.847595639992607	1406	532	17	29.6960391998291	0.348900437355042	827.073288917602	21163.50390625	927.662423336922	13092.0861730803	26118.4442069918	14.1471061706543	0.362640807679595	8	0.0249835634451019
3858	0.837227640621875	0.705895758940057	0.849484076482152	1467	572	16.7999992370605	28.2850723266602	0.0344554260373116	827.073288917602	22367.994140625	927.662423336922	22362.9133795377	42361.3889864547	0	0.261634444468073	11	0
3859	0.837679751670395	0.695873397353523	0.861243136001086	1511	596	16.6000003814697	26.8249168395996	0.0662874430418015	827.073288917602	24810.5390625	1855.32484427682	8323.00201195742	38058.0698833075	28.2942123413086	0.428176134897454	11	0.00525969756738988
3860	0.838414065129921	0.693334026671943	0.865374590137312	1543	623	16.2999992370605	27.1275062561035	0.469933837652206	0	22045.2734375	2485.72634471776	9145.42732180592	20698.3922870145	14.1471061706543	0.678258901695706	13	0
3861	0.83900239568483	0.687439707470677	0.870554645873497	1447	622	16.6000003814697	42.3170738220215	2.15147399902344	927.662423336922	15274.431640625	827.073288917602	4985.02715189902	3436.01074706439	14.1471061706543	1.20124598234585	12	0
3862	0.839944667907172	0.685163022320798	0.873136320356304	1348	611	16.8999996185303	43.9256744384766	2.88999390602112	1654.1465895032	16406.818359375	4062.7491185524	8173.52304158283	11727.5690034389	56.5884246826172	0.348367256769408	12	0
3863	0.842435211199892	0.692583796442032	0.874790811294501	1335	607	16.7999992370605	53.4926795959473	4.49567031860352	4711.4474120803	15171.8251953125	0	2648.90742676032	4238.28700207407	99.0297393798828	0.338108795737104	12	0
3864	0.843338653646883	0.689399901021115	0.877045039872951	1307	605	17	59.513843536377	5.17844820022583	927.662423336922	20369.26171875	1855.32484427682	8511.36012746522	827.073288917602	56.5884246826172	0.443573883101951	12	0.0302432610124918
3865	0.843593692063574	0.684615083310015	0.880219320447107	1322	617	16.8999996185303	55.8718719482422	7.4256010055542	827.073288917602	30315.48828125	0	1896.47714841012	927.662423336922	28.2942123413086	0.556163210610165	11	0.00723208415516108
3866	0.843974967795378	0.680560905320569	0.882060776605025	1335	622	17	49.3544425964355	8.94736766815186	0	27495.13671875	0	5260.49619438262	0	28.2942123413086	0.850715231906182	12	0
3867	0.843384412142646	0.6779511726055	0.883406749644352	1370	631	16.8999996185303	46.1785850524902	8.42619609832764	0	25145.84375	0	5556.58719658085	0	42.4413185119629	0.488649083100073	11	0.0019723865877712
3868	0.843085566180002	0.675593662331077	0.883731108493961	1496	653	16.2999992370605	67.4502334594727	7.3980884552002	0	25911.80078125	827.073288917602	5260.06387130944	1654.1465895032	14.1471061706543	0.436626650348482	12	0
3869	0.839148108802133	0.677602718358011	0.879607646459876	1481	655	16.3999996185303	93.2746963500977	8.13510513305664	0	27751.439453125	0	6872.33726026792	8081.41807381179	70.7355270385742	0.541414090291401	12	0
3870	0.839758057890407	0.677038227318383	0.880289747503912	1483	658	16.2999992370605	92.0314254760742	7.3608717918396	0	22865.900390625	0	4323.48514628248	3436.01074706439	56.5884246826172	0.354625085792762	11	0.00328731097961867
3871	0.840864230993161	0.682435927191323	0.881046711069161	1486	668	16	74.9776077270508	7.74559593200684	1654.1465895032	22547.779296875	827.073288917602	5806.681920053	3710.64969372065	56.5884246826172	0.216741025719509	11	0.00131492439184747
3872	0.84252118596263	0.682124028019823	0.882703759345454	1507	682	15.8000001907349	44.7849578857422	8.36077213287354	0	24712.552734375	5689.05674868732	11110.44446443	827.073288917602	28.2942123413086	0.612383472247878	10	0
3873	0.845171913454164	0.687597726764324	0.885112920027842	1528	692	15.6000003814697	41.1407012939453	8.54030895233154	0	31367.837890625	827.073288917602	17645.0080569273	3710.64969250349	0	0.199076623995047	14	0.00460223537146614
3874	0.846613602170892	0.685088547565687	0.886728671197937	1531	692	15.6000003814697	39.4568176269531	6.89359855651855	0	33038.73046875	827.073288917602	11612.7368342184	2782.98727015995	56.5884246826172	0.848091491860885	14	0.0230111768573307
3875	0.847138184703345	0.685407583270474	0.887663016660165	1535	681	15.6000003814697	38.3827781677246	4.33080244064331	0	36014.48046875	3728.28450458336	6700.90853547727	927.662423336922	28.2942123413086	0.559988941871368	14	0.00262984878369494
3876	0.849550745035911	0.680561890679673	0.890383592282742	1537	670	15.5	37.3902816772461	5.03488922119141	0	36751.828125	3308.29317542166	1242.84981175531	7287.4179692771	14.1471061706543	0.189829096244933	13	0
3877	0.853509454101556	0.679561112340709	0.894978224410596	1572	663	15.1000003814697	33.6460838317871	5.39902353286743	0	30205.3125	0	6871.39593178007	6195.76057352776	28.2942123413086	0.668960777430594	14	0.0190664036817883
3878	0.856724511791719	0.669065910025859	0.898913348502878	1566	671	15.1999998092651	30.3301658630371	5.22887659072876	827.073288917602	25827.91796875	2903.25967011372	10910.2040870302	827.073288917602	28.2942123413086	0.57973815713467	14	0
3879	0.859783538252985	0.64766436516191	0.905018067113667	1582	687	15.1999998092651	31.3092613220215	5.41766309738159	0	27524.544921875	1654.1465895032	9272.01531212344	4532.77095362006	28.2942123413086	0.914517655188495	13	0
3880	0.864614146011987	0.633858375693136	0.910010311091963	1687	714	14.6999998092651	26.0532703399658	3.36703872680664	0	27763.36328125	827.073288917602	4924.34749453926	8032.0223741073	42.4413185119629	0.991552859724426	13	0
3881	0.875557116104569	0.612697286333131	0.92052416596247	1606	729	15.1000003814697	28.3449630737305	3.66483807563782	0	29612.896484375	1654.1465895032	4985.02715189902	8389.80084970895	28.2942123413086	0.541414090291404	13	0
3882	0.881691214215191	0.601674443785193	0.925673796433859	1696	763	14.6999998092651	26.3663272857666	3.37260866165161	827.073288917602	22147.611328125	0	9272.01531212344	5627.11523444565	14.1471061706543	1.10196863634708	12	0
3883	0.896138935722264	0.596727053984673	0.936413596157931	1698	807	14.5	25.9989738464355	3.74686598777771	1242.84284908246	15655.8115234375	2485.72634471776	12563.219069606	2031.34969465225	14.1471061706543	1.60743183324651	13	0
3884	0.900507724280128	0.582666904564893	0.939808426159884	1394	836	16.1000003814697	29.8897838592529	5.58030223846436	1654.1465895032	10075.89453125	1855.32484427682	1242.80914715949	1855.32484427682	42.4413185119629	0.44360991932708	12	0.00262984878369494
3885	0.908961801161859	0.558975118722939	0.945905724376975	1419	888	15.8999996185303	29.9921245574951	5.7633376121521	2648.87802852926	4698.248046875	0	14737.6379901711	6933.5231503426	14.1471061706543	0.570146229278102	12	0
3886	0.908689691308319	0.544120983398395	0.945876269428405	1335	936	16.1000003814697	27.1468086242676	6.18732118606567	1896.56548803886	3524.93481445312	0	8124.91794257864	8980.93749647403	14.1471061706543	0.591380554366664	12	0
3887	0.898981059163829	0.515187785991801	0.93913926160681	1167	989	16.7999992370605	23.1072463989258	5.65318965911865	0	3341.80029296875	0	6493.63696336049	2903.31189438907	56.5884246826172	3.13901966624243	10	0.00788954635108481
3893	0.865332703209835	0.328337906042143	0.922973446833073	579	807	19.2999992370605	12.848952293396	4.43787431716919	0	6048.6962890625	827.073288917602	2903.31487340478	9317.60594062706	84.8826370239258	1.82025523380115	12	0
3894	0.869250392489907	0.326745924741409	0.925326452642878	74	610	22.7000007629395	16.1160297393799	4.66204118728638	0	13625.1083984375	1855.32484671114	5863.64584547384	4532.2134409145	84.8826370239258	0.196131321796911	14	0
3895	0.886590969377984	0.312848778170387	0.936098651724948	75	699	22.7999992370605	17.9132099151611	4.16546201705933	3435.77540285584	6023.783203125	827.073288917602	4638.31211645681	2481.21988430067	56.5884246826172	0.476320371022239	9	0
3896	0.892196734992026	0.303586852030649	0.939173323294282	49	773	22.5	14.8241376876831	2.71930384635925	11874.610192122	204.366683959961	827.073288917602	10161.0402882496	20619.5899195806	56.5884246826172	0.295057172492259	2	0.000657462195923734
3897	0.913915363170565	0.203033400387187	0.951906298668438	70	868	22.2000007629395	9.53545093536377	1.13521933555603	1855.32484671114	135.619552612305	4322.89201175247	8124.91794257864	12543.156488868	56.5884246826172	0.147414806450887	2	0.0138067061143984
3926	0.959834738833963	0.409811955851392	0.973792569116156	813	163	20.2999992370605	7.98921394348145	1.32299149036407	149795.27455727	0	8260.3196765126	13578.901668972	26442.1956733069	14.1471061706543	1.05751257031951	10	0
3927	0.959605734976972	0.409154867186209	0.973647018394552	872	174	19.8999996185303	8.95529842376709	2.11243534088135	149464.178588352	0	11345.1032714172	22401.1449906812	14898.0369947436	0	0.104797210250574	10	0
3928	0.959319398288656	0.407572457496915	0.973464127346026	854	171	20	9.03145313262939	2.59617805480957	151112.403735692	0	927.662423336922	25408.3479214713	1242.1093695652	0	0.440544360887066	10	0
3929	0.959003689126774	0.404777840853393	0.973262401041215	875	175	19.7999992370605	8.828537940979	2.71118712425232	153954.716644896	0	8024.91524649186	12423.4071540104	11170.1404720028	14.1471061706543	0.174348951250559	10	0
3930	0.958697649448834	0.40038361214103	0.973067767597395	879	178	19.7999992370605	9.49258995056152	2.53825712203979	148460.286201135	0	8348.96180909825	12987.7232493985	8979.40544228759	14.1471061706543	0.150551326246981	10	0
3931	0.958449787599683	0.393898339112275	0.972912699500099	894	186	19.7000007629395	9.07143783569336	1.96238136291504	143491.896772862	0	4061.90198148525	26444.1408920396	4061.90198148525	0	0.3822946147905	11	0
3932	0.958323893056403	0.384702288029525	0.972840397140525	897	189	19.7000007629395	7.07023000717163	1.7463858127594	127770.075120361	0	826.031985297382	34795.7874121211	927.662423336922	0	0.381733226967764	11	0
3933	0.958415154149413	0.371968912571426	0.972915907327435	898	191	19.7000007629395	6.86041736602783	1.75284838676453	112514.457938575	0	0	26611.6797734811	0	0	0.20834810287548	11	0
3934	0.95887994220742	0.354479850247809	0.973246387558763	914	195	19.7000007629395	6.88365650177002	1.73271632194519	97943.1727754488	0	826.031985297382	28437.5559081019	927.662423336922	0	0.209697417443084	10	0
3935	0.95999194813874	0.330210039921564	0.974019071913677	930	199	19.6000003814697	7.60387945175171	1.75753080844879	83801.6845753981	0	5565.97453889258	36510.8561413856	5626.96237342336	0	0.127344687074831	11	0
3936	0.962225793589153	0.295725681684867	0.975557500639736	948	205	19.5	7.4347767829895	1.61536240577698	71202.923739363	0	9054.36394726893	25093.0078706189	14012.773023933	0	0.121208271735708	10	0
3937	0.965778034945578	0.251082801559237	0.977991289013672	980	221	19.3999996185303	7.4167308807373	1.18444001674652	56803.8151110184	0	2646.12424448825	18524.7909344245	20643.0961581597	0	0.146353809973874	11	0
3938	0.968524818665376	0.218364709831529	0.979848299700219	1025	251	19.2000007629395	7.19143056869507	0.801582336425781	44537.5624061757	0	7171.03884985813	13627.5516475987	29822.8444327934	14.1471061706543	0.208647180234195	11	0
3939	0.976877626634643	0.143242134609948	0.985454264720867	1073	282	19	8.0815486907959	0.24083599448204	33960.238271114	0	4061.70218687836	5565.97453970402	35827.472617857	14.1471061706543	0.496492003686958	12	0
3940	0.977176188454934	0.135499306527911	0.985671476279706	1066	303	19.1000003814697	7.64886140823364	1.00293719768524	19868.8408929947	3.20003652572632	3710.64969250349	7285.54568636299	18758.5639864629	14.1471061706543	0.376683264329574	12	0
3941	0.975503868262511	0.140623600095636	0.98463366676629	1036	319	19.2999992370605	8.21808052062988	1.32612287998199	15405.8638238288	7.64329767227173	2030.87608223999	12143.6810302827	4061.90198148525	14.1471061706543	0.258082210443335	11	0
3942	0.974214067064803	0.143702070382972	0.983827976780303	1050	344	19.2000007629395	10.4128999710083	1.47065269947052	25006.4262969626	0.967543661594391	8715.65711173422	6930.44842629142	5258.57540630266	99.0297393798828	0.12530271488891	11	0
3943	0.971108263272058	0.156531309716951	0.981908007919636	1102	379	18.8999996185303	11.6888723373413	1.49233400821686	33977.3970061598	0	1855.32484671114	5551.80171503339	1855.32484671114	183.912384033203	0.408372171137054	10	0
3944	0.967731282607556	0.170060962841904	0.979842220050302	1154	405	18.6000003814697	13.0945863723755	1.14068698883057	35075.4407361642	0	6472.43864228162	6191.98553052317	14165.6116718158	113.176849365234	0.241219976362875	9	0
3945	0.958401875839061	0.207370229460269	0.974487737764196	1262	442	18	14.4896955490112	0.594311535358429	36434.1826027283	0	5291.73086316259	2478.12747781686	24850.74478141	127.323951721191	0.429161403598236	9	0
3946	0.950747622691846	0.24454722071284	0.969805677439147	1330	463	17.6000003814697	13.0069723129272	0.168302103877068	26647.2049959014	0.937316119670868	2484.17788968402	3789.21445075583	16881.0490003141	155.6181640625	0.284006195467862	11	0
3947	0.923583761361301	0.388353723048019	0.953759947493102	1285	459	17.7999992370605	12.6682643890381	0.168302103877068	14187.4425034112	919.067138671875	0	5292.47997771583	21300.9422135413	155.6181640625	1.09510534889981	10	0
3948	0.915530865546449	0.428027963459716	0.948448162371662	1384	484	17.2999992370605	11.877589225769	0.16052208840847	1242.1093695652	5170.55615234375	4130.15989515649	10738.5520984725	34845.029502129	56.5884246826172	0.505682434937982	10	0
3949	0.907475090554466	0.460239286978186	0.942591639227317	1384	489	17.2999992370605	12.2135181427002	0	4462.25345510105	4944.31689453125	826.031985297382	13578.901668972	51547.8121024292	14.1471061706543	0.51629210413082	12	0
3950	0.90361348957804	0.477908922386773	0.939237373666285	1308	483	17.7000007629395	15.0732250213623	0	3095.52526310547	1713.69506835938	0	28135.3585355182	48251.3157549122	0	0.325083522069603	11	0.00460223537146614
3951	0.907817366843028	0.463929729013139	0.940633815225266	1250	479	17.8999996185303	15.7419137954712	0.120435208082199	4061.90198148525	1265.72534179688	2646.12424448825	18515.46855524	39995.643997056	0	0.542731920282328	11	0
3952	0.900474794900949	0.487877689954993	0.933878870035533	1179	469	18.1000003814697	18.9161338806152	0.691530406475067	1242.1093695652	4632.69140625	826.031985297382	12504.491401531	38354.7384459112	14.1471061706543	1.02875912365144	11	0
3953	0.872241878408385	0.576819239317024	0.911098052359683	1209	467	17.8999996185303	24.2321395874023	1.66415369510651	826.031985297382	5798.96923828125	3801.50664744703	9406.95227933567	30354.1438627773	14.1471061706543	0.176171106402897	11	0
3954	0.862007783378396	0.607353679768301	0.899244246904725	1333	481	17.2000007629395	28.0436191558838	1.63333380222321	0	11707.51171875	1652.06396312318	13738.120098397	21731.6347363038	14.1471061706543	0.54611857249255	12	0
3955	0.842309904533434	0.666115777037777	0.866165009909124	1366	486	17	28.2963981628418	1.40297532081604	0	18493.25390625	3304.12792115019	9504.06810904324	9054.36394726893	28.2942123413086	0.306675099602279	10	0.000657462195923734
3956	0.83824913094858	0.6841251593104	0.858867382349632	1342	492	17.2000007629395	28.5780010223389	1.08209884166718	0	18662.166015625	0	9504.06810904324	4233.20755636319	14.1471061706543	0.358844347302699	11	0
3957	0.840643645723478	0.705286023705653	0.855777231687785	1385	529	17.1000003814697	31.8595409393311	0.602021396160126	0	18402.9296875	0	3236.51222779705	21497.6515220924	14.1471061706543	0.357941647007664	12	0.00262984878369494
3958	0.840517755387533	0.709780215403092	0.856191649446269	1401	567	17	28.3367290496826	0.373657524585724	0	19238.3515625	0	16718.3158509807	31999.7724911818	0	0.210396766605616	11	0
3959	0.839337152921086	0.698407528283489	0.865627911106231	1410	593	17	27.0476932525635	0.52504426240921	1242.1093695652	19749.203125	3789.17777982831	14934.1512051702	26902.2102750726	28.2942123413086	0.416879420622657	11	0.0111768573307035
3960	0.83958203036237	0.697786137815484	0.867448931992916	1413	606	16.8999996185303	27.6820755004883	2.06098890304565	0	16525.587890625	2030.92603033287	11872.8140037046	25680.0928694658	14.1471061706543	0.498372212780617	11	0
3961	0.839967201176843	0.696655835677172	0.869864497489553	1360	602	17	44.4894866943359	3.36069488525391	2903.01551604809	9899.3798828125	8124.00351831048	19008.0770898888	11177.5127266898	0	0.81865338361218	13	0
3962	0.840490995753739	0.696548168154513	0.870716720183754	1298	601	17.1000003814697	48.850040435791	3.99074792861938	826.031985297382	14314.1044921875	0	17363.3684468724	1855.32484671114	0	0.454115789186487	12	0
3963	0.842075428661052	0.707313889035799	0.870413893028027	1323	603	16.8999996185303	50.0351409912109	5.34487247467041	0	21498.775390625	0	4232.95929692087	6092.9278195239	42.4413185119629	0.405351842114901	11	0.0216962524654832
3964	0.842155616419604	0.703788831414295	0.871933402669244	1331	609	16.7999992370605	59.7280731201172	6.67308330535889	0	28063.689453125	927.662423336922	9959.1285747833	8641.09846017577	28.2942123413086	0.795656059877521	10	0.0177514792899408
3965	0.841068921036862	0.697129215452476	0.874969503429963	1341	617	16.7999992370605	51.0245132446289	8.33984470367432	0	28414.4765625	0	11366.3571526566	1242.1093695652	28.2942123413086	0.806325202786796	11	0
3966	0.841082363265189	0.691693313225721	0.876947852604081	1464	644	16.2999992370605	49.9163970947266	8.93106174468994	826.031985297382	26133.83203125	0	14944.4191452643	9602.14961164732	0	0.689487145899732	10	0.00131492439184747
3967	0.840520427250905	0.687317246957231	0.879154589794862	1463	647	16.2999992370605	36.2435035705566	8.30519390106201	826.031985297382	26253.4921875	826.031985297382	9710.10015528262	5259.00942506588	14.1471061706543	0.579311355069957	10	0
3968	0.840250609310667	0.683815030681573	0.879734560119616	1448	642	16.3999996185303	52.6656227111816	8.29593086242676	0	26161.60546875	927.662423336922	11404.6866445258	1855.32484671114	14.1471061706543	0.643555435312148	12	0
3969	0.835623015283041	0.685215869568676	0.875033534887414	1479	648	16.2999992370605	69.9214553833008	7.6121711730957	0	23857.564453125	0	6473.21233598154	16623.2710712729	14.1471061706543	0.344184795420281	12	0
3970	0.836200812659983	0.683102168287391	0.875888480203908	1506	656	16	69.5130767822266	6.95990991592407	0	26493.6015625	1894.64244757259	15322.6403934086	17022.1178767131	0	0.249321647161984	11	0
3971	0.836950372266895	0.686940308176817	0.876748238444983	1545	676	15.6000003814697	43.9692077636719	6.25647449493408	0	27543.078125	1652.06396312318	4461.86176322352	8641.09846017577	42.4413185119629	0.677863059046955	11	0
3972	0.839125453188253	0.685004150242263	0.879152113470593	1507	691	15.6000003814697	37.6395721435547	6.83399963378906	0	26906.39453125	1652.06396312318	3789.21445075583	1894.74952981842	28.2942123413086	1.0754994800633	11	0.0184089414858646
3973	0.843410719666464	0.691048628506028	0.883330606854764	1562	711	15.1999998092651	37.8824768066406	7.02598524093628	0	32898.6796875	0	14163.7191891042	5042.44198033012	14.1471061706543	0.461985614559808	10	0
3974	0.845958956531407	0.687590861579223	0.886131816154315	1546	705	15.3000001907349	36.0677185058594	6.62219524383545	0	36734.40234375	0	2484.19187257028	5626.96237342336	42.4413185119629	0.469406367927663	10	0.0230111768573307
3975	0.847691966540362	0.688937141329121	0.888244067793887	1529	687	15.3000001907349	32.788158416748	5.64755058288574	826.031985297382	33294.61328125	0	6608.33987918376	2903.01551604809	42.4413185119629	0.801821210305307	10	0.00262984878369494
3976	0.850965722806803	0.682922949289226	0.891847576654057	1558	675	15.1000003814697	33.0351219177246	5.30836009979248	0	31430.55859375	826.031985297382	7661.85702895875	5259.00942506588	28.2942123413086	0.337372600568615	10	0.00394477317554241
3977	0.855457209428418	0.681992288445364	0.897035506660934	1563	667	15	29.3193016052246	5.57596302032471	0	27482.716796875	6608.25578512814	15405.9803330666	4711.31845760747	14.1471061706543	0.742147556925615	14	0
3978	0.859070816668157	0.669255195668833	0.901362130805252	1590	676	14.8999996185303	29.2524127960205	5.49221086502075	0	26130.1640625	826.031985297382	17580.3965597104	10518.452212536	0	0.378009124343068	14	0
3979	0.86195170825247	0.64404774330214	0.907660191640647	1650	699	14.6999998092651	29.9468688964844	5.89285373687744	0	28860.806640625	0	12423.4071540104	12831.8679055434	28.2942123413086	0.892067141243305	13	0
3980	0.866846245395873	0.627770150029559	0.912582372414093	1673	716	14.6999998092651	26.9394283294678	5.06701946258545	0	26811.677734375	0	11253.9818205531	5551.76259797905	42.4413185119629	0.526258934514736	13	0
3981	0.878103994842677	0.60300361361504	0.923288059376666	1653	733	14.8000001907349	27.3038635253906	4.06098794937134	0	28743.96875	1242.1093695652	7603.07116460819	7467.1560096137	14.1471061706543	0.4334307805313	13	0
3982	0.883600775572751	0.591972634574531	0.927752549961173	1850	782	13.6999998092651	27.1127319335938	4.00784158706665	1242.15020250981	22743.556640625	927.662423336922	20402.2360057642	9266.01711280412	0	0.826677100453003	13	0
3983	0.898352091905514	0.592476015349026	0.938383205615561	1771	810	14	25.0431652069092	3.21415758132935	1242.1093695652	16294.0322265625	3726.20555233507	19236.0930141221	8763.7380951024	0	2.41883873551553	11	0
3984	0.901626053937081	0.580797389100076	0.940879077781359	1312	831	16.7000007629395	30.3908290863037	4.94373178482056	1894.74952981842	14312.974609375	4528.02236991483	3801.50892972965	3095.52526310547	56.5884246826172	0.686456885323284	14	0.00262984878369494
3985	0.909936641498036	0.561415239402359	0.946813127698404	1357	877	16.2000007629395	31.628791809082	7.72109365463257	826.031985297382	8733.4189453125	927.662423336922	16151.3493225853	8311.94118293524	0	1.20485271192527	11	0.000657462195923734
3986	0.909038612909183	0.546197398398307	0.946381269824201	1163	904	17.1000003814697	29.8778800964355	7.89097118377686	0	5289.11669921875	2478.09594423131	5626.90983519163	826.031985297382	42.4413185119629	2.20675003382479	10	0
3987	0.899480302894162	0.509105441263005	0.940008493339779	1052	946	17.5	27.2802543640137	7.37259483337402	826.031985297382	6294.14599609375	1855.32484671114	9959.1285747833	0	42.4413185119629	1.86621322108945	10	0.00394477317554241
3993	0.863398268588461	0.323588862156053	0.922220558539907	214	582	21.6000003814697	16.7251796722412	6.94380378723145	2030.92603033287	9715.4296875	4638.31211548308	3095.84541853835	0	99.0297393798828	6.17042090448469	10	0
3994	0.867668991438225	0.325422943263545	0.924724862531263	92	610	22.5	20.0474433898926	5.77922487258911	826.031985297382	23032.798828125	826.031985297382	6073.06867295199	1242.1093695652	99.0297393798828	0.813921768767738	13	0
3995	0.885620577247383	0.309105050015305	0.935897801038711	81	698	22.6000003814697	20.4758720397949	4.22839593887329	1242.15020250981	10653.322265625	2782.98726853707	6191.98553052317	8026.77321495365	70.7355270385742	0.343240760092405	14	0
3996	0.890735861969269	0.301988101317146	0.938651882776671	71	794	22.3999996185303	16.5912990570068	3.17819833755493	1855.32484671114	663.941711425781	927.662423336922	2030.93030899928	24028.964692761	28.2942123413086	0.315154153777175	1	0.0880999342537803
3997	0.914861697901617	0.190907013125126	0.952748232562279	60	879	22.2999992370605	10.7592658996582	0.801618218421936	927.662423336922	191.957824707031	4527.46226336371	8979.42089984719	9503.95759423385	28.2942123413086	0.406375700922486	1	0.059171597633136
4026	0.961833656742895	0.411108052911276	0.975143485091396	869	168	19.8999996185303	6.12873792648315	1.62603104114532	135000.6468418	0	8250.47294262974	17415.3253954674	12182.1012439227	0	0.0958834142644408	10	0
4027	0.961643856788871	0.410932417721102	0.975026165712172	857	169	20	7.35922002792358	1.95176768302917	134633.617162773	0	6470.42759618264	7822.94715682932	5692.19773787178	14.1471061706543	0.0650849955740675	10	0
4028	0.961372946839439	0.409867054391556	0.974855849641493	864	172	19.8999996185303	8.15545558929443	2.28746294975281	136458.893611024	0	5549.01655074359	17339.8001932943	5286.8897886956	0	0.221384135391825	11	0
4029	0.961060512130426	0.407581845129369	0.974658527494022	868	174	19.7999992370605	7.98425102233887	2.38214898109436	140179.64638227	0	3093.45659249982	25493.9394834865	21151.711316237	0	0.0440938347262943	10	0
4030	0.960758418841474	0.403588945362299	0.974468237394454	879	180	19.7000007629395	8.1937780380249	2.13024830818176	134129.576591534	0	8302.15464978057	25773.3155895614	23223.3534808049	0	0.0116518544247797	10	0
4031	0.96052338623173	0.397261957146241	0.974322391822695	891	185	19.7000007629395	8.66561508178711	1.53580701351166	130440.752118491	0	13746.1569858863	35779.1275783314	17097.4095444529	0	0.0116518544247862	11	0
4032	0.960424218478935	0.38781132062248	0.974267117886532	916	191	19.5	6.90750026702881	1.52432262897491	121860.429527448	0	11359.8086616769	46919.8501076181	14514.2029373209	0	0.0868067428676927	11	0
4033	0.960567924678831	0.374151151440068	0.974375383758451	924	194	19.5	7.2002010345459	1.51580536365509	105776.496551763	0	1241.45468835033	36353.7733649711	14842.5987722786	0	0.0721293192705626	11	0
4034	0.961149533635555	0.354545658596334	0.974781148066954	944	202	19.3999996185303	6.23881101608276	1.50093686580658	90142.6818915526	0	825.047308096869	26068.5571006505	14934.1488752874	0	0.0582592528486869	11	0
4035	0.96257262523641	0.325541806998666	0.975761677503841	962	207	19.3999996185303	7.0241584777832	1.45132255554199	74556.2841214634	0	11350.8643074537	25234.2592930271	20308.0693401092	0	0.155770250716076	11	0
4036	0.965925943735097	0.277345016394567	0.978063835233292	978	214	19.2999992370605	7.2962965965271	1.35232329368591	60998.7777220849	0	2782.98727015995	18554.6658056083	25540.0793689513	0	0.125565555942461	10	0
4037	0.975437741344954	0.169792996304668	0.984590974139615	1001	232	19.2000007629395	7.33493041992188	0.999167799949646	48971.0767708498	0	4711.09199458136	11610.4279152622	34198.2727420644	28.2942123413086	0.141578856406185	11	0
4038	0.97678922175003	0.152057899693161	0.985490727644946	1057	257	19	6.67834377288818	0.269935518503189	34008.4318930585	0	9944.30092776848	4523.58113228103	42073.0921945681	14.1471061706543	0.315961802599529	12	0
4039	0.977689499371609	0.149757986930686	0.985956363830067	1176	303	18.3999996185303	7.0894775390625	0.146545112133026	22332.4691934728	3.9996976852417	0	9276.62423319386	40498.1123885417	28.2942123413086	0.201978023736746	10	0
4040	0.977602668899245	0.146480945124998	0.985886260081887	1133	318	18.7000007629395	8.24892234802246	0.969130158424377	13200.7563286206	24.9912509918213	9313.11872200444	8977.97375581121	26424.039524456	14.1471061706543	0.471030310284444	11	0
4041	0.976230065441554	0.153005418957802	0.984973867027337	1069	327	19.1000003814697	10.7210493087769	1.32612287998199	4125.23652849346	43.2428894042969	1241.49568106832	13200.9252834402	9493.60590373016	42.4413185119629	0.104344172751157	12	0
4042	0.974870256487683	0.157847810160855	0.984100194452728	1073	353	19.2000007629395	12.3457107543945	1.32612287998199	11383.6791764419	20.2241477966309	825.047308096869	4950.34718207196	7162.41854614699	84.8826370239258	0.175858510888571	12	0
4043	0.971886066861189	0.171204828673034	0.982251105060639	1145	390	18.7999992370605	15.1058435440063	1.47873985767365	19690.677008807	84.9934387207031	1893.03284828639	3801.29518760187	15416.0585971598	155.6181640625	0.324511241788691	12	0
4044	0.968641245550345	0.184472849345185	0.98025266019895	1200	423	18.3999996185303	16.5824546813965	0.749143421649933	21426.3740544167	59.4781455993652	4317.25713066987	3785.77987621412	21813.0259194199	141.471054077148	0.366228787398671	11	0
4045	0.960679402289471	0.209597933277373	0.975661458723593	1240	444	18.1000003814697	16.2211475372314	0.524106025695801	26068.5088448153	12.3609523773193	825.047308096869	4966.25658936527	25212.8158028257	155.6181640625	0.279513983542772	9	0
4046	0.954331681414801	0.242861817940238	0.971763296955022	1333	470	17.6000003814697	16.6029281616211	0.320919036865234	28604.636938173	0	4316.69128638218	3300.23146571687	31637.7370049778	127.323951721191	0.311538198761284	11	0
4047	0.940083680174641	0.342046646204756	0.963396363638892	1375	479	17.2999992370605	14.1440944671631	0.168302103877068	12085.9611401052	580.954040527344	825.047308096869	1855.32484671114	34198.0416084364	141.471054077148	0.278154441662308	10	0
4048	0.933988677359034	0.380276060831906	0.959304713867811	1421	493	17.1000003814697	13.2034292221069	0	0	3319.47192382812	927.662423336922	6927.51376788199	43920.9258357892	42.4413185119629	0.369348806203639	10	0
4049	0.930964253335957	0.421796472745668	0.956597943129679	1444	503	16.8999996185303	13.3002099990845	0	1855.32484671114	3228.87329101562	4060.90123520834	22157.1768622267	52395.6749638304	0	0.278042306229056	11	0
4050	0.927315312529757	0.447189083232675	0.953440315577863	1362	493	17.2999992370605	16.9377307891846	0.193748012185097	3724.60995884492	1359.19714355469	2483.0323364967	25401.6395345894	37661.4722526673	0	0.227895234274011	11	0
4051	0.925597974679853	0.484709483783404	0.950967125316678	1239	473	17.8999996185303	19.6532402038574	1.18388938903809	2030.47569699077	855.781127929688	4317.25713066987	15047.3214783232	26281.5472387679	0	0.354758141927262	11	0
4052	0.917203109823585	0.51285694795063	0.943967716772985	1201	468	18	22.6692752838135	2.84342193603516	1650.094616908	2283.14624023438	1650.094616908	10513.9601109125	23713.0319197553	14.1471061706543	0.189100687240299	11	0
4053	0.888718805177337	0.577328893141399	0.92357160307619	1363	494	17.1000003814697	28.5160388946533	2.80518364906311	1892.92531341935	4370.76123046875	1241.45468835033	9404.83498636336	19771.9215341643	28.2942123413086	0.778805204451359	12	0
4054	0.877424312537861	0.606461621398846	0.912266841640837	1328	481	17.2000007629395	26.7734069824219	2.01164102554321	0	11190.080078125	1241.45468835033	9278.66825415999	7692.59291318011	28.2942123413086	0.603395157899093	11	0
4055	0.858356763985531	0.655898596307107	0.889535439376902	1308	479	17.2000007629395	27.4139404296875	1.72440004348755	1650.094616908	17137.234375	0	4523.58113228103	825.047308096869	14.1471061706543	0.582772637124433	12	0
4056	0.8528954941925	0.674285515936505	0.881746259016216	1386	500	16.8999996185303	28.5113754272461	1.34243988990784	825.047308096869	15930.6630859375	1241.45468835033	14149.1992083431	11725.6119769285	14.1471061706543	0.124404151938514	11	0.0473372781065088
4057	0.850223081885498	0.693202525396183	0.87544684849433	1381	529	17.1000003814697	30.5878887176514	1.46711182594299	0	15062.1728515625	1241.45468835033	6855.78773664749	26635.3184495501	28.2942123413086	0.303248279573264	12	0.000657462195923734
4058	0.848815929015142	0.699915960023014	0.873282455208007	1341	557	17.2999992370605	26.8905563354492	1.44691777229309	825.047308096869	15642.447265625	0	2030.47998550346	21102.8936205134	28.2942123413086	0.209428949628755	12	0
4059	0.84727252855543	0.703502502546067	0.872648511667859	1373	592	17.1000003814697	28.525074005127	2.65072536468506	927.662423336922	16125.4765625	0	1650.1157361591	12059.6115027243	42.4413185119629	0.909248640370513	12	0
4060	0.846714075799837	0.706002546409912	0.871612328027449	1354	594	17.1000003814697	25.2256965637207	3.35741639137268	0	18271.275390625	0	5549.05578563937	20954.3137625856	28.2942123413086	0.509545045640088	10	0
4061	0.847503601772985	0.720028587187711	0.866785666306431	1320	592	17.2000007629395	39.529842376709	4.23681116104126	1241.45468835033	16004.2060546875	2902.73557858271	12130.5488474688	7163.78261279663	14.1471061706543	0.406711544376945	10	0
4062	0.846822492749901	0.720111162010698	0.866008349596824	1304	594	17	44.7506141662598	4.54677867889404	0	20442.935546875	7406.47789054849	20673.2542772383	6206.86325058918	0	0.606530918795321	10	0
4063	0.843350412841486	0.721596604062986	0.861348588674858	1318	600	16.7000007629395	48.9415626525879	6.40053033828735	0	28003.875	1892.92531341935	14514.2179204033	16649.7962530747	14.1471061706543	0.185508439279622	10	0.00394477317554241
4064	0.842122280947264	0.716239192292641	0.862812726382904	1348	609	16.6000003814697	45.4057121276855	7.89606380462646	0	32361.958984375	927.662423336922	7482.96686105478	6065.6155143759	28.2942123413086	0.461704523063259	10	0
4065	0.836749220300957	0.702630031738323	0.865488737373262	1362	618	16.6000003814697	31.6331100463867	7.60379934310913	0	27205.69921875	3093.45659249982	10765.3941775786	5549.01655074359	28.2942123413086	0.295618964739836	11	0
4066	0.836430727319849	0.695699512182153	0.868369590776602	1370	630	16.7000007629395	38.627758026123	8.01128673553467	825.047308096869	22317.072265625	1650.094616908	25642.0857323022	825.047308096869	0	0.84718617042248	12	0
4067	0.836852727635458	0.688847484229971	0.873442108540076	1384	636	16.7000007629395	34.5121231079102	7.30796575546265	0	27325.634765625	927.662423336922	8456.00951270118	1892.92531341935	14.1471061706543	0.40772851734245	10	0
4068	0.836711383598309	0.684794499025668	0.874676389683909	1420	636	16.5	34.4250183105469	6.7002387046814	825.047308096869	30943.169921875	0	4060.90981901316	6091.27659026946	28.2942123413086	0.778647425456977	9	0
4069	0.833354736374131	0.684858714551879	0.87159209275702	1454	639	16.2000007629395	34.7770957946777	4.32309341430664	0	24018.39453125	1241.45468835033	19332.9322118932	2782.98727178283	0	0.500449218994858	12	0
4070	0.833701431861857	0.682173224545134	0.872546849587933	1532	650	15.6999998092651	31.875846862793	3.57718229293823	0	27701.08203125	825.047308096869	9600.9196033815	7162.41854614699	14.1471061706543	1.13135147022441	11	0
4071	0.832404719441428	0.676765933697519	0.873656879017959	1585	678	15.3000001907349	29.4772567749023	4.82560110092163	0	31455.328125	0	4460.22116430999	20636.4534254585	42.4413185119629	0.721291536146293	11	0
4072	0.83504455243557	0.675239199307733	0.876590336033993	1550	703	15.1999998092651	34.6130409240723	5.93998622894287	0	29564.5859375	825.047308096869	13400.4550568633	6600.37839749801	28.2942123413086	0.912092542212473	11	0
4073	0.840660836976713	0.676829236970155	0.883032231781056	1527	725	15.1999998092651	32.4065322875977	6.76582813262939	825.047308096869	34759.4296875	0	8977.15750446736	4125.23652849346	14.1471061706543	0.590296521716973	10	0.0276134122287968
4074	0.844451866315295	0.675081639041271	0.886842159603836	1572	717	14.8999996185303	29.3398666381836	6.69222831726074	0	36311.984375	0	2482.88240499558	11355.9374007974	56.5884246826172	0.64110375111051	10	0
4075	0.850511000094279	0.677356059108189	0.892982485298081	1598	698	14.6999998092651	26.9630470275879	6.20010757446289	0	30691.900390625	1650.094616908	4060.90981901316	16795.7706394657	42.4413185119629	1.17236922280641	10	0
4076	0.854548557441402	0.672547808835278	0.89707019608849	1585	680	14.6999998092651	28.1453971862793	4.82054281234741	0	29564.416015625	4228.40467967539	14962.1279662938	17669.745662285	14.1471061706543	1.08966584806833	10	0
4077	0.861719412503777	0.670929331789293	0.904299676228001	1578	672	14.6999998092651	25.6834754943848	4.56918859481812	0	26087.099609375	1892.92531341935	5805.31932831072	5286.8897886956	14.1471061706543	0.920927792522746	10	0
4078	0.865447752512673	0.658049843274969	0.908469185246205	1635	688	14.3000001907349	25.3254833221436	5.13827276229858	825.047308096869	23510.509765625	5549.01655074359	14958.270555886	2475.14192532292	0	2.64710776913257	10	0
4079	0.871063734241568	0.630209808688131	0.915812565577316	1583	702	15	29.7471885681152	5.2297739982605	825.047308096869	24932.55859375	4060.90123520834	10935.0037383669	4460.20357729132	14.1471061706543	1.94960237346744	13	0
4080	0.874906497675059	0.612020114451162	0.919795535002899	1689	735	14.5	24.82057762146	5.27769899368286	0	25350.44921875	0	9466.33074632597	8756.22559220392	14.1471061706543	1.35995679573676	13	0
4081	0.883424337611429	0.573156619161085	0.927805324753991	1779	759	14.1000003814697	26.9214134216309	4.25133895874023	0	27728.1328125	0	17625.5860421004	12059.6115027243	0	1.09020152707195	13	0
4082	0.887628120742238	0.564355225297859	0.931263375114446	1941	794	13.1999998092651	24.8983211517334	3.05340623855591	825.047308096869	19925.69921875	1893.03284828639	14323.6270489734	20992.0248310999	14.1471061706543	1.97023877061256	13	0
4083	0.897829507369774	0.571832704514413	0.938419032523808	1438	802	16	23.2377433776855	4.07809543609619	825.047308096869	12276.0615234375	927.662423336922	6927.51376788199	15399.4001413913	28.2942123413086	2.44387491023541	11	0
4084	0.900624644805903	0.564287637370004	0.940547513659948	1490	843	15.6999998092651	27.0011959075928	4.30407667160034	0	12856.595703125	2483.0323364967	4460.63188369966	8490.17521813262	28.2942123413086	7.16820380123371	9	0
4085	0.905770702662629	0.555041706725406	0.944331690960283	1400	883	16.1000003814697	32.6127548217773	6.70345020294189	825.047308096869	12733.458984375	4638.31211645681	13853.923673048	5565.97453970402	0	1.19450064666433	9	0
4086	0.905519550530587	0.5382243515138	0.944419416939519	1359	925	16.1000003814697	31.8479595184326	8.67651271820068	1650.094616908	8142.9599609375	2482.86836925853	9313.26935366073	10151.8766232282	42.4413185119629	1.26261663604482	9	0
4087	0.903330356526404	0.486511710941558	0.943845898778973	1029	906	17.3999996185303	31.6885375976562	10.4670677185059	927.662423336922	8427.486328125	2030.47569699077	9845.76736633192	11610.4158939798	28.2942123413086	1.69820100295027	11	0
4088	0.901218673970904	0.473221399928822	0.942665142392171	923	822	18	27.3160343170166	11.296745300293	1241.45468835033	6460.572265625	0	2475.17360420001	3428.20954598232	56.5884246826172	1.9750548948314	12	0.0348454963839579
4093	0.872738994872718	0.395227253826578	0.926999120894829	408	685	20.6000003814697	23.9048690795898	11.5136575698853	927.662423336922	11645.6611328125	1855.32484671114	3093.18581423319	12746.3063319067	84.8826370239258	0.823399291922223	10	0
4094	0.874329803537452	0.383029053097087	0.928114744371087	61	596	22.6000003814697	24.6882724761963	7.55967426300049	0	26239.158203125	0	2030.53011016037	2475.14192532292	99.0297393798828	0.650788948608323	13	0.00131492439184747
4095	0.880354423548159	0.353765846070267	0.932360833106665	92	704	22.3999996185303	25.9387435913086	5.69632482528687	0	12819.841796875	6600.37839749801	5286.94910067783	11347.8331294108	70.7355270385742	0.0893754205341316	13	0.0019723865877712
4096	0.884566888851314	0.345935041509452	0.934652361897188	84	813	22.2999992370605	17.2012939453125	2.86727261543274	3710.64969372065	2076.24975585938	0	6091.28947095637	29109.7979992715	70.7355270385742	0.0271771848354732	1	0.00788954635108481
4097	0.896163825303236	0.330929403087374	0.940343587756551	59	894	22.2000007629395	12.4540119171143	0.138218402862549	6700.11621178737	246.600372314453	1241.45468835033	5565.97453970402	19827.8374410028	42.4413185119629	0.0650849955740659	1	0.00460223537146614
4126	0.964017106670253	0.412751549580384	0.976618642486302	828	160	20.1000003814697	5.54276561737061	1.73018229007721	120217.844021563	0	0	5030.1350462727	0	14.1471061706543	0.418890337656118	10	0
4127	0.963863396289395	0.413134821789094	0.976528340242328	845	169	19.8999996185303	7.02422094345093	2.09785771369934	119806.036652638	0	4922.52449874957	8707.47846913292	4458.96909058472	28.2942123413086	0.942035134725137	10	0
4128	0.963587087775326	0.412779941111769	0.976358068942536	853	171	19.8999996185303	6.89782428741455	2.37213587760925	121851.156417536	0	13378.1420050664	17747.8251475119	14608.4807474163	0	0.149960873769702	11	0
4129	0.963250046441655	0.411312114336382	0.976148383091779	859	175	19.7999992370605	6.67419767379761	1.89490151405334	126233.841416768	0	4518.45917233031	34012.0395096689	26955.8389558436	0	0.253116570130336	11	0
4130	0.962927752647241	0.408081813839364	0.975948416122705	871	179	19.7000007629395	6.13541460037231	1.18456399440765	119923.436652664	0	4518.45917233031	40909.5714459539	37689.2946919779	0	0.0466384671425542	10	0
4131	0.962685615037756	0.4022789680833	0.975800448426766	887	183	19.6000003814697	6.61609792709351	1.22211563587189	115788.00295323	0	5030.43795763464	47840.2881034437	31316.3742683374	0	0.175920770769787	11	0
4132	0.962586815180033	0.392938788714424	0.975745982267618	917	192	19.3999996185303	5.72818040847778	1.25805866718292	114129.005832033	0	10271.771879212	45258.020151162	29051.8859742509	0	0.152773879038978	11	0
4133	0.962734523999554	0.3787545770954	0.975855114455639	928	196	19.3999996185303	5.84076690673828	1.25070631504059	100788.90161733	0	0	28436.2621802572	29685.1975447043	0	0.072190775652367	11	0
4134	0.963335751565377	0.357625405802874	0.976270590459689	946	203	19.2999992370605	6.35307264328003	1.22900450229645	84256.2971748151	0	6404.06363577334	12938.8205743666	29731.0234722593	14.1471061706543	0.072190775652367	11	0
4135	0.964835386479166	0.325407005198592	0.977299869988977	977	213	19.2999992370605	6.84310817718506	1.09398794174194	67343.510545477	0	17331.1264359689	11165.3869852577	33589.310844996	14.1471061706543	0.114244703460892	11	0
4136	0.968367254476395	0.271354979908429	0.979724626371663	998	222	19.1000003814697	6.44629335403442	0.931351602077484	51957.3939883568	0	1648.11632966853	15543.1162889736	38803.7781569373	0	0.127780444266337	10	0
4137	0.977783445120368	0.156939123252934	0.986194766795038	1018	238	19.1000003814697	6.69142532348633	0	38231.1520414757	0	7565.8830097797	5690.5024641478	47554.85795149	14.1471061706543	0.116333454472593	11	0
4138	0.978873767156953	0.141257018694385	0.986914536155913	1060	260	18.8999996185303	6.45305299758911	0	27751.6706477365	0.16402630507946	4962.94286499322	18101.3860749253	55000.2050003398	0	0.244862784899659	12	0
4139	0.979214653925844	0.146431869093936	0.986976458735352	1299	312	18.2000007629395	6.39506864547729	0.051580548286438	10635.3502310967	29.8074970245361	4223.5802809466	6699.39094573434	42289.9736098044	28.2942123413086	5.9539838996419	10	0
4140	0.979063528843677	0.14497877174441	0.986844072867106	1174	325	18.5	9.89434719085693	0.901006996631622	6090.07065433245	96.9643325805664	9454.92366757777	16945.5758602289	25157.6642856231	0	0.0621798405713011	11	0
4141	0.977762515599664	0.153376963951647	0.985949819833535	1079	331	19.1000003814697	12.7134914398193	1.25818586349487	4962.94286499322	138.432968139648	4962.94286499322	8389.49882436435	8748.68149984517	14.1471061706543	0.136642489158431	11	0
4142	0.976626737821378	0.15850683270701	0.985203979026096	1097	360	19	14.7557182312012	1.32612287998199	8629.03625039373	95.6084899902344	824.058154893664	15398.0107647696	9274.14108228829	0	0.273283424008848	12	0
4143	0.97385219568009	0.173445266816637	0.983474908717464	1226	410	18.3999996185303	17.4346599578857	1.38455939292908	6778.74111360857	333.627258300781	0	7921.82980550013	25030.3458591278	56.5884246826172	1.13340046920601	12	0
4144	0.971178385450613	0.185360293977916	0.981814031260816	1266	448	18	16.1998043060303	0.667900562286377	11335.6750993005	476.987121582031	824.058154893664	1240.76336352494	11165.6942898734	183.912384033203	0.406147355450868	10	0
4145	0.963824334324934	0.207785438279616	0.977597271318774	1318	469	17.6000003814697	15.8735818862915	0.215751782059669	13114.0545542791	243.640838623047	2902.40189768668	4922.28263390963	12939.2920120425	169.765274047852	0.284097583738098	9	0
4146	0.959061242337955	0.234812915438261	0.974647195455902	1365	482	17.2999992370605	14.5182409286499	0.270550191402435	20474.9029202597	105.762184143066	824.058154893664	3234.24705805003	28265.1917438506	155.6181640625	0.486715724048566	11	0
4147	0.947154702747254	0.328852098047614	0.967719954267642	1422	493	17	14.0757751464844	0.0350367166101933	13979.3292173173	256.998443603516	2902.45467580048	2030.05304276327	44833.6818339353	155.6181640625	0.273727491403191	10	0
4148	0.942645147858591	0.363866313672491	0.964640424917234	1447	501	16.8999996185303	13.9992599487305	0	824.058154893664	1696.0693359375	1855.32484671114	7400.79691539141	55538.46835061	42.4413185119629	0.180657911586688	10	0
4149	0.940975453210773	0.411190379868775	0.962839279184747	1438	503	16.8999996185303	13.8466053009033	0	1240.83862319509	2043.33349609375	1855.32484671114	23529.5449323491	47691.8514493177	0	0.266569404628681	11	0
4150	0.937363523552494	0.443231431013085	0.959851726129446	1373	493	17.2000007629395	17.8924026489258	0.847577691078186	927.662423336922	941.625366210938	0	20621.8182216729	30808.8593750672	0	0.132435145134674	11	0
4151	0.934751746509716	0.498761947599097	0.957018297381578	1268	478	17.7999992370605	23.6888675689697	5.03365182876587	1240.83862319509	830.087463378906	2481.55378613328	2640.4359700836	14912.8413641681	28.2942123413086	0.98038321788122	11	0
4152	0.926114276200087	0.528474767486337	0.950267325816669	1165	459	18.2999992370605	32.2683868408203	7.64385318756104	4060.2986641556	1575.66088867188	3782.72568969093	7443.96233906002	9702.32925111379	56.5884246826172	0.869491537728657	11	0
4153	0.89547233777974	0.587789135881727	0.929315126261444	1354	496	17.2000007629395	32.5114288330078	6.17955112457275	824.058154893664	3293.33129882812	1891.30887021162	12087.7025162171	11087.9209220335	28.2942123413086	1.35340997591897	12	0
4154	0.884523733722697	0.611840501395539	0.919249438038767	1302	479	17.2999992370605	30.650785446167	2.32026958465576	1648.11632966853	12652.75	1240.79747045102	12616.2943910673	2640.58020550484	28.2942123413086	0.427422035245964	11	0
4155	0.864357460350091	0.660735067153476	0.897044708591127	1356	491	17.1000003814697	30.0578842163086	2.07672476768494	0	16821.337890625	824.058154893664	13646.1303869052	9845.25615495821	14.1471061706543	0.321617675390063	12	0.00262984878369494
4156	0.858759050864209	0.677493165096556	0.889777787282721	1334	498	17.2000007629395	29.3423976898193	2.32933831214905	0	14551.5078125	2782.98726853707	19498.3025348741	20042.1377494154	0	0.233991456224691	11	0.00460223537146614
4157	0.854940606588382	0.697356785486498	0.88209866649583	1312	516	17.2999992370605	31.8492374420166	2.44036459922791	0	13142.5576171875	1240.79747045102	15399.0126673659	28329.9113320916	0	0.273281474675194	12	0.00131492439184747
4158	0.852925901981393	0.704900615434079	0.878390496961908	1316	547	17.2999992370605	28.1996841430664	2.53826093673706	824.058154893664	13724.404296875	927.662423336922	13939.3402198598	17405.6858333052	14.1471061706543	0.228259278683095	12	0
4159	0.850477650400484	0.711698071816456	0.874322738296909	1306	568	17.2999992370605	27.6568565368652	3.29879879951477	824.058154893664	17606.279296875	0	3710.64969372065	1240.83862319509	28.2942123413086	0.260610702890642	10	0.00394477317554241
4160	0.849397737732942	0.715621624701569	0.870995100024794	1304	576	17.2999992370605	26.0681819915771	4.25648546218872	0	23008.93359375	1891.20087909676	13745.2481814178	11720.6841745517	28.2942123413086	0.301268202683136	10	0.0019723865877712
4161	0.849567676313733	0.733014225637942	0.862614500410386	1268	572	17.5	27.3615760803223	4.43242168426514	824.058154893664	24308.46484375	0	14753.5554079636	4922.3170429645	14.1471061706543	0.450848025008987	10	0.0164365548980934
4162	0.848239372825826	0.732623469614811	0.860906275038544	1307	586	17	29.993070602417	4.27189540863037	0	25468.830078125	927.662423336922	5689.78447735132	3782.72568969093	28.2942123413086	0.827804735685041	10	0.0170940170940171
4163	0.843216629677351	0.732216096942817	0.855810058586481	1337	598	16.5	34.5025939941406	5.5905237197876	0	26691.384765625	0	9454.47581216813	8916.70091725529	14.1471061706543	0.18915858851253	10	0
4164	0.841379667618741	0.725066782858484	0.857740119153625	1361	606	16.5	30.4953575134277	6.73646450042725	0	29276.9765625	1240.83862319509	16594.179296613	13220.2302875818	0	0.318995126160269	10	0
4165	0.834612030017899	0.708251209219556	0.861357771628658	1360	613	16.6000003814697	35.4367370605469	6.40228748321533	0	24582.720703125	1648.11632966853	18308.1799323605	9251.89513084334	0	0.140395373269951	11	0
4166	0.834065536596739	0.69946230390353	0.864817599035957	1364	623	16.7000007629395	36.3642463684082	7.30197191238403	0	22815.4765625	2481.71838437356	21084.9333622713	2472.17449670596	0	0.411748656974701	10	0
4167	0.834424280742458	0.69010682171226	0.871005821525139	1404	631	16.5	33.9484024047852	7.11663866043091	0	26929.80078125	927.662423336922	12059.6115027243	2030.0738934608	28.2942123413086	0.597069962866238	10	0.00262984878369494
4168	0.834328199999354	0.684971480140268	0.872544423350712	1428	633	16.3999996185303	26.6238975524902	5.6256856918335	0	27905.759765625	1891.30887021162	12171.8047458745	7421.2993855682	14.1471061706543	0.647793411428584	9	0
4169	0.830683078153391	0.685566893800067	0.869141989402263	1475	638	16	23.7272911071777	3.11706948280334	927.662423336922	20934.08984375	4638.31211548308	21604.5715515455	1891.20087909676	0	0.895072869635329	12	0
4170	0.831139319946254	0.682698278587676	0.870130234538107	1590	657	15.3000001907349	25.0852642059326	2.11030960083008	0	25631.412109375	824.058154893664	6948.48337030473	6699.62963035877	14.1471061706543	0.298611376969666	11	0.00262984878369494
4171	0.829271939625219	0.677040308122718	0.870786771923189	1574	675	15.3000001907349	27.3575325012207	3.42178058624268	0	30778.41015625	0	12310.6085242738	20039.591197843	28.2942123413086	0.343243917488088	11	0.00262984878369494
4172	0.832274103245855	0.675405824791516	0.87395205188973	1571	704	15.1000003814697	28.967493057251	5.68991041183472	0	29238.513671875	1855.32484671114	15395.8286705151	14566.2476779065	14.1471061706543	0.913925377574301	11	0
4173	0.838773855740043	0.677275441669337	0.88141802214245	1548	727	14.8999996185303	29.0485496520996	6.27820158004761	0	33376.87109375	0	8120.71498458295	3424.40129230268	14.1471061706543	0.963581606067585	10	0.00262984878369494
4174	0.843392876351202	0.675074412735344	0.886040570368025	1593	718	14.6999998092651	27.0016841888428	6.38721513748169	0	31412.609375	4922.52449874957	5673.98198658305	3234.29941464813	42.4413185119629	0.881769963337565	10	0.0328731097961867
4175	0.851030401674692	0.677802216988308	0.893839849593992	1666	706	14.1000003814697	27.437141418457	5.92717027664185	0	25826.83984375	824.058154893664	2782.98727015995	16188.5978372641	42.4413185119629	0.875305257390865	10	0
4176	0.855942034276113	0.671712638383535	0.898793438774583	1678	691	13.8999996185303	19.7492809295654	3.78091597557068	0	26971.8046875	6181.27435367895	17524.5756445159	21973.2734548311	0	0.595513863440497	10	0
4177	0.864335027179825	0.669467697665173	0.907156773835776	1692	685	13.8999996185303	21.8740425109863	3.80510640144348	824.058154893664	24569.47265625	824.058154893664	9421.76530217561	11162.3809628576	42.4413185119629	1.00762656555067	10	0
4178	0.868615107895616	0.654576809159779	0.911709000571526	1612	691	14.6000003814697	21.2649726867676	4.20730829238892	824.058154893664	20030.90625	3722.6392687788	7921.82980550013	8707.52217154321	28.2942123413086	0.652153236825703	10	0
4179	0.874861042635518	0.623706074391089	0.919456116070235	1736	723	14	24.9304656982422	3.90957593917847	824.058154893664	20321.69140625	0	5030.1350462727	3722.26891953822	14.1471061706543	3.00692752706223	13	0
4180	0.878274449568153	0.603283264194681	0.922963209208634	1798	757	13.8000001907349	25.9139499664307	3.94705677032471	0	21847.037109375	824.058154893664	17321.733265209	9793.46164768906	0	2.06879061703774	13	0
4181	0.885598160601906	0.558638771513008	0.930073551480545	1717	787	14.5	32.7236557006836	4.59860706329346	824.058154893664	20758.7109375	0	1855.32484671114	1648.11632966853	28.2942123413086	2.45804281080436	13	0
4182	0.88841243301575	0.549155104382121	0.93244775539056	2024	814	12.8000001907349	36.5081253051758	4.74292898178101	927.662423336922	15867.5537109375	927.662423336922	8291.81342562833	10237.47897646	28.2942123413086	6.70533045566013	13	0
4183	0.897731966321381	0.560429610586225	0.938879146893078	1899	824	13.5	25.8992290496826	5.19903326034546	824.058154893664	10315.1611328125	2481.71838437356	9111.08269273708	4223.27804267561	56.5884246826172	1.82986304712724	11	0
4184	0.899432610010828	0.5536466039084	0.940206159898221	1488	849	15.6999998092651	24.7614727020264	5.30887317657471	824.058154893664	9935.1943359375	4223.5802809466	16303.3588256707	927.662423336922	0	8.38304036376326	10	0
4185	0.904811375376061	0.548892448642405	0.944073402306349	1241	875	17.1000003814697	31.1719722747803	6.6926736831665	824.058154893664	15513.822265625	0	9457.17616178008	1855.32484671114	14.1471061706543	4.93592256475226	9	0.0138067061143984
4186	0.904377819717672	0.531864832819933	0.944035007871374	1132	908	17.2999992370605	37.1962852478027	9.19510650634766	1855.32484671114	11839.4130859375	1648.11632966853	9309.58343125922	927.662423336922	28.2942123413086	1.8607200730802	10	0
4187	0.903198718198771	0.477862546257607	0.94420388122574	1068	898	17.2999992370605	37.9505577087402	12.2486248016357	824.058154893664	8684.8359375	1855.32484671114	7282.63910573029	1891.20087909676	28.2942123413086	4.68562222118006	11	0.00262984878369494
4188	0.901331958469583	0.466132089840925	0.943170200357167	1073	849	17.3999996185303	27.6376991271973	11.8097047805786	0	6817.46240234375	4223.5802809466	7473.57905819074	1891.30887021162	28.2942123413086	4.02721370468464	12	0
4189	0.898377483925089	0.459358593984505	0.941822625676629	909	829	17.3999996185303	23.4531383514404	12.093846321106	0	5641.78369140625	4638.31211548308	10751.7793614744	927.662423336922	56.5884246826172	8.95168825183181	12	0
4190	0.896196008397109	0.453618519518113	0.940415887312849	681	814	18.8999996185303	24.0292072296143	11.7109832763672	824.058154893664	5231.0107421875	824.058154893664	3234.24705805003	4518.45917233031	56.5884246826172	5.6583349457693	11	0
4191	0.890164000713897	0.444378767190562	0.936101116201382	274	660	21.7000007629395	24.8326320648193	12.2614688873291	824.058154893664	4713.662109375	0	4962.80636769127	2481.55378613328	42.4413185119629	1.0142994988285	11	0.0276134122287968
4192	0.885448082385914	0.429387478222323	0.933551139949584	248	594	21.8999996185303	27.7751541137695	11.7636089324951	3722.26891953822	3896.677734375	0	6859.24922786203	3801.02468919274	28.2942123413086	4.55559272902625	11	0.000657462195923734
4193	0.874531566746215	0.406783154810361	0.928150284445049	520	778	19.6000003814697	27.6888084411621	11.6340103149414	2640.40617305966	10863.7705078125	1648.11632966853	4971.5055407046	6848.08672247316	113.176849365234	6.07506832259943	10	0
4194	0.876244732894954	0.397579826863554	0.929254322193932	68	597	22.3999996185303	27.1201190948486	9.62030220031738	0	24911.853515625	1891.30887021162	5842.38246811056	1648.11632966853	113.176849365234	0.411748656974701	13	0.000657462195923734
4195	0.880882101074805	0.364829329156107	0.932741184167839	92	718	22.2999992370605	24.7040710449219	6.36290836334229	0	12611.044921875	2782.98727015995	3423.96493534706	13558.7654540664	70.7355270385742	0.164938833697081	13	0
4196	0.883820886611245	0.363109064443274	0.934223614005789	56	831	22.2999992370605	16.8204154968262	2.55479764938354	0	2360.359375	824.058154893664	2782.98727015995	23439.0127393912	84.8826370239258	0.275483740211898	1	0.0151216305062459
4197	0.891260418531405	0.378746560048762	0.937072183045605	31	913	22.2999992370605	10.5583457946777	0.138218402862549	10635.3502310967	226.501754760742	0	3234.43653093259	20997.9982139349	56.5884246826172	1.04342302708301	1	0.00920447074293228
4226	0.966470819326511	0.414624094074268	0.978274095574929	823	160	20	6.23901128768921	1.72644817829132	104529.684238225	0	2480.15151664793	4456.81827536285	2029.64543669135	28.2942123413086	0.303363423059432	11	0
4227	0.966346333963446	0.415538351410481	0.978207177621802	860	170	19.7999992370605	6.39839172363281	2.06046390533447	104056.423909561	0	3233.22352599193	18606.5028953492	14597.9730978937	0	0.653298729855526	11	0
4228	0.966024379744177	0.416136335575337	0.978011967469703	829	171	19.8999996185303	7.30874061584473	2.10741925239563	106401.677124601	0	11717.0443335607	27979.1574863853	25203.1648101201	0	1.54528893660014	11	0
4229	0.965611366067985	0.415995810279382	0.977758464962422	840	174	19.7999992370605	6.1371111869812	1.16778171062469	111387.550874502	0	2029.69592686234	40294.5785671997	34498.3242371993	0	0.541345992555419	11	0
4230	0.965235198617296	0.414112269643221	0.977529766186717	870	182	19.6000003814697	5.53914642333984	0	105022.454354113	0	6466.25671688395	43977.7594834959	48285.8551214782	0	0.1218313255882	11	0
4231	0.964972142205499	0.409382484248049	0.977373718359281	891	188	19.5	6.02456855773926	0.0386135168373585	100280.652222331	0	5024.21075972118	45091.6653345155	46849.8284326211	0	0.168530180482188	11	0
4232	0.96485567018062	0.400681018162545	0.977310169307608	914	194	19.3999996185303	5.27477121353149	0.370296508073807	98362.9579955491	0	9240.51378380421	44926.2055267456	44718.2197219664	0	0.044199998658772	11	0
4233	0.964962560867818	0.386548478296578	0.977390581347063	935	199	19.2999992370605	6.17411661148071	0.536943197250366	97706.1010372805	0	4514.21220554094	27931.9149570831	45455.4587405853	0	0.0272391975036286	11	0
4234	0.965485643517617	0.364690292345269	0.977748509948012	956	207	19.2000007629395	6.70463705062866	0.302310407161713	80567.552673655	0	1240.13774096949	11821.9025112303	45485.3609117479	14.1471061706543	0.0924093379684554	11	0
4235	0.966839458733248	0.330908537776883	0.978673341429081	984	217	19.1000003814697	7.09414100646973	0	62693.276222468	0	4921.61003130755	9851.99116510609	48698.8418947059	14.1471061706543	0.104426892259398	11	0
4236	0.970006025967646	0.275601867374311	0.980849248054429	1029	233	18.8999996185303	6.22657442092896	0	45795.476735141	0	5254.29612851154	21588.2761177357	53807.8303567157	0	0.468113156466452	12	0
4237	0.977739315433568	0.171045354707263	0.986200111943419	1038	245	18.8999996185303	5.4806957244873	0	29340.5026819378	0	1240.13774096949	19757.5473232394	60670.4067451413	0	0.207413877137404	11	0
4238	0.978718235254855	0.154523386894747	0.986843542352579	1074	267	18.7999992370605	6.3705792427063	0	14878.4264030982	21.126615524292	0	14132.044447555	63498.062286154	14.1471061706543	0.170866458916941	11	0
4239	0.978900949782726	0.159075905262312	0.986821455765271	1250	313	18.1000003814697	6.27050113677979	0	10859.5019845111	59.296272277832	3800.84975169539	8509.78305628517	46703.0695459503	28.2942123413086	5.15756344613095	11	0
4240	0.978673005333365	0.158823950631205	0.986625074722184	1182	329	18.3999996185303	10.3191652297974	0.342279821634293	6840.91268802379	96.8379364013672	927.662423336922	2902.10522720956	32048.738127049	14.1471061706543	0.456759414035598	11	0
4241	0.977769904384527	0.168154424887924	0.985940770018333	1100	336	19	13.6614294052124	0.913340926170349	3088.2524386879	125.863304138184	0	6545.61149071477	21150.5686962103	28.2942123413086	0.147933029456016	11	0
4242	0.97670789543978	0.17536502734777	0.985220804386639	1121	369	19	16.4191207885742	0.980280697345734	11162.7254878868	84.9423141479492	0	12422.7527924642	21484.7177228932	14.1471061706543	0.28771109253143	12	0
4243	0.974466040555615	0.198187429287207	0.983775499826621	1204	408	18.5	18.4522304534912	0.972100257873535	3233.41368741543	306.897796630859	0	7397.07057066593	26118.8043649911	14.1471061706543	0.387592812167122	10	0
4244	0.972164818798976	0.211944966834136	0.982308412788253	1394	472	17.2999992370605	17.0124530792236	0.152616947889328	1240.09642656977	532.4052734375	0	5667.81224013602	8437.16507827479	99.0297393798828	2.3560770231011	8	0
4245	0.967463484955974	0.234990532062728	0.979473983535329	1371	481	17.2999992370605	15.2548046112061	0.152616947889328	6088.78472976444	553.114440917969	4457.21441093014	7688.30541588469	9241.85555047028	127.323951721191	0.429017864511239	9	0
4246	0.963882445911916	0.258457946050126	0.977176651088139	1434	493	16.8999996185303	13.2375869750977	0.152616947889328	4921.61003130755	780.846984863281	3233.22352599193	2480.16566791686	26403.3270331528	113.176849365234	0.293932141552649	11	0
4247	0.958884170325811	0.30316431191534	0.973979441737316	1468	501	16.7000007629395	13.9226970672607	0.0231214165687561	1240.09642656977	693.958312988281	12142.5144342682	3420.13791272062	43661.835662451	113.176849365234	0.167588071040553	11	0
4248	0.955311039289952	0.337244657269331	0.971453451615698	1469	504	16.6000003814697	13.2698936462402	0	927.662423336922	865.349243164062	9028.99148441335	11719.4377328939	60934.9664681196	28.2942123413086	0.0924093379684544	11	0
4249	0.952403295473044	0.405650320541991	0.969079244692954	1425	497	16.8999996185303	13.0868091583252	0	6774.1193606207	960.003662109375	823.00231886523	12177.1402278084	45234.7960564461	14.1471061706543	0.0985236695280508	11	0
4250	0.94812894179861	0.448604765033239	0.965795343857787	1375	493	17.2000007629395	23.1840839385986	5.86967086791992	6545.55535638498	374.020690917969	3292.00925484059	20283.0039588163	28954.0991835782	0	0.0722565635108358	11	0
4251	0.939538394825948	0.575467816002598	0.959813707796699	1298	481	17.6000003814697	29.5777206420898	12.2821502685547	11559.7500236489	2105.79736328125	6545.61015142871	11143.1628706777	13682.7830563534	28.2942123413086	0.302336824211424	10	0
4252	0.930252712131609	0.607125830669638	0.952879046754543	1162	456	18.2999992370605	34.1093254089355	15.8964700698853	4115.01156076837	6093.88525390625	1855.32484671114	3233.42453500689	1646.00463292454	113.176849365234	1.2107494943765	10	0
4253	0.903977405498274	0.611969176949279	0.934929324196446	1212	481	17.8999996185303	36.6965065002441	15.4376535415649	9445.71792773352	3035.42626953125	1889.3606984625	2902.15819124251	0	28.2942123413086	1.32311990491136	12	0
4254	0.893120755938821	0.629784205875624	0.925464196606438	1324	489	17.2999992370605	35.3825378417969	5.77414560317993	823.00231886523	10854.2236328125	2782.98727015995	9448.52254521141	10144.803956968	14.1471061706543	0.333781397308991	10	0.00262984878369494
4255	0.877273595395554	0.665138014468326	0.909272211178852	1329	489	17.2000007629395	29.9168968200684	3.19524073600769	823.00231886523	14149.505859375	823.00231886523	10173.7068874829	24129.0764481167	14.1471061706543	0.454932940565572	12	0
4256	0.87130024603391	0.681437763390249	0.901790090003304	1301	493	17.3999996185303	28.8085441589355	3.30910444259644	927.662423336922	14083.162109375	1889.46917003351	4710.73596638291	22628.5616726401	14.1471061706543	0.165296339036698	12	0.000657462195923734
4257	0.866377851575532	0.705488897046983	0.891944678777985	1280	509	17.6000003814697	28.2947807312012	2.95715165138245	0	13721.439453125	1646.00463292454	17098.2900093764	15059.1184478982	0	0.120693246312178	12	0.000657462195923734
4258	0.863359528671114	0.714604637142446	0.886085022003087	1270	531	17.5	28.6303863525391	4.17245769500732	823.00231886523	13716.6533203125	3088.2524386879	25365.0457115043	4310.43883786381	0	0.313932405586452	12	0.00328731097961867
4259	0.857957531048003	0.728355824413777	0.872340361901537	1294	552	17.2999992370605	29.2863597869873	4.714919090271	0	18631.34765625	2469.0069465183	18553.2484654637	5835.44129989483	14.1471061706543	0.239235032393984	11	0
4260	0.855702759357756	0.732497940962318	0.866417107005393	1278	558	17.2999992370605	27.3280391693115	4.24069547653198	0	22227.302734375	927.662423336922	5835.08471083972	4115.01156076837	14.1471061706543	0.210021853275246	9	0.00131492439184747
4261	0.851953066049383	0.743466752793801	0.846987358595864	1285	566	17.2999992370605	29.7461071014404	4.68701076507568	0	25138.244140625	2029.64543669135	12379.533332087	6089.23912802216	28.2942123413086	0.398771099039907	9	0.00394477317554241
4262	0.84977037941812	0.741826017675598	0.845591946499414	1313	576	17	29.6547355651855	3.86858630180359	0	24897.681640625	0	10722.5967022673	8389.45509919618	28.2942123413086	0.264835051674379	10	0.00394477317554241
4263	0.844300395406702	0.735452812617314	0.849567143579431	1321	584	16.6000003814697	32.2768745422363	3.7399742603302	0	22738.373046875	3233.22352599193	13111.7809937957	3710.64969372065	14.1471061706543	0.436831661284296	10	0
4264	0.841911383400991	0.72672934927344	0.853016510076594	1324	591	16.6000003814697	37.6316413879395	4.23475694656372	2029.69592686234	21571.75	6088.78472976444	16164.2669282797	927.662423336922	0	0.847540985273889	11	0
4265	0.836658218761495	0.70661147791706	0.863152404254343	1319	598	16.7999992370605	34.8150024414062	5.46400737762451	823.00231886523	18097.03515625	2469.0069465183	26210.6498514683	0	0	0.197502418198428	10	0
4266	0.835401163406322	0.695709840891964	0.866954698448093	1442	625	16.2999992370605	32.9132537841797	5.74446105957031	0	25359.7109375	2469.0069465183	17507.8337205284	9785.24284085787	0	0.52092759581046	11	0.00591715976331361
4267	0.834156612571276	0.672894133227836	0.874292116464185	1409	625	16.5	31.5227565765381	6.62343502044678	0	28391.16796875	0	2782.98727015995	10049.5225574403	14.1471061706543	0.599240539996392	10	0.000657462195923734
4268	0.833643877374984	0.668259139946778	0.875429535098629	1469	634	16.1000003814697	27.7329444885254	5.02495193481445	0	24665.837890625	3800.79582854688	12312.9488711404	8437.16507827479	14.1471061706543	0.479231462136059	12	0
4269	0.830127819314922	0.67074927343407	0.872127087957789	1487	636	15.8999996185303	25.4960289001465	2.5290048122406	823.00231886523	19883.21875	2029.64543669135	11721.5206062984	3720.53711903654	14.1471061706543	0.914484718896467	12	0.00131492439184747
4270	0.830433420064167	0.670918322112505	0.872176374549122	1584	658	15.3000001907349	25.7398109436035	1.60486137866974	0	24393.33984375	3779.04677193743	21478.8661624451	9933.91118527891	0	0.468450487761927	11	0
4271	0.828392285690932	0.677124610052362	0.868740483178353	1654	689	14.6999998092651	27.0717506408691	2.96026468276978	0	31211.939453125	3088.2524386879	10739.7122137238	26055.5006584932	14.1471061706543	0.913907390900865	11	0.00131492439184747
4272	0.831570425140614	0.677050213301381	0.87175244963141	1628	706	14.6999998092651	29.8762264251709	4.29061651229858	0	30222.96484375	0	6649.38027698164	17372.1074563434	14.1471061706543	0.745189168469031	11	0
4273	0.838082152533147	0.681516497424894	0.878615401384388	1572	715	14.8000001907349	29.3354511260986	5.00900983810425	823.00231886523	32831.7578125	1889.46917003351	9699.13199299428	2469.0069465183	28.2942123413086	0.798428649231179	10	0.0019723865877712
4274	0.843480741886227	0.678943627583066	0.884289099832438	1587	710	14.6000003814697	28.07080078125	4.67885828018188	823.00231886523	28682.888671875	0	6648.8871153386	4938.01386297133	28.2942123413086	0.922882528465835	10	0
4275	0.853716497474301	0.677412437219267	0.895743530950452	1653	702	14	26.6061477661133	3.67126250267029	0	22627.455078125	0	4921.61716442071	9933.91118527891	42.4413185119629	0.58432425928192	10	0
4276	0.859346511155729	0.669757801506911	0.901671062537509	1709	693	13.6000003814697	20.2851047515869	2.54186940193176	823.00231886523	23640.166015625	0	2902.10522720956	19492.5212885792	14.1471061706543	0.766612520555096	10	0
4277	0.870063025847126	0.655302597693664	0.91290477267679	1707	687	13.6999998092651	18.8720436096191	1.91611206531525	823.00231886523	23382.232421875	0	5804.36929992836	4710.78848687665	14.1471061706543	1.10932010921624	10	0
4278	0.874632614846136	0.639788210533997	0.917617997323828	1678	703	14	19.6735877990723	2.52852559089661	0	18744.802734375	1855.32484671114	12309.5239922693	17104.0770283095	14.1471061706543	1.470416779969	10	0
4279	0.883690516337444	0.602833758172148	0.926395983576127	1718	728	14	23.4471836090088	3.77045655250549	823.00231886523	18760.556640625	4218.12715032401	14766.0995102792	4457.21441093014	14.1471061706543	0.680780351082747	13	0
4280	0.885601961986482	0.581983361141178	0.928792271852386	1736	761	14.1000003814697	29.8728466033936	5.38251209259033	0	15944.3154296875	4960.13766358801	12500.4466017621	823.00231886523	14.1471061706543	1.36361553888611	13	0
4281	0.885767353527177	0.530463015095949	0.930744428851072	1591	785	15.1000003814697	38.5943374633789	5.69148969650269	4921.61003130755	13204.396484375	823.00231886523	7601.75797581823	2469.0069465183	42.4413185119629	2.30732702663914	13	0
4282	0.887101092713218	0.521395209956119	0.932137021991966	1679	798	14.6999998092651	41.1238212585449	6.12147426605225	823.00231886523	12844.0078125	4311.00936972382	11721.5206062984	4059.44231312328	42.4413185119629	2.88040708755196	13	0
4283	0.890148414897016	0.524719113846228	0.934651650545915	1858	836	13.3999996185303	38.7880592346191	6.1460337638855	927.662423336922	10476.7265625	823.00231886523	2902.15819124251	13624.2619597982	42.4413185119629	2.34942756502858	12	0
4284	0.892214871110836	0.522205400636114	0.936165398341603	1717	861	14.3999996185303	26.357759475708	5.64164066314697	823.00231886523	7646.32861328125	3088.2524386879	15428.0632304915	13220.1258251678	14.1471061706543	3.12318577039567	11	0
4285	0.899212002671074	0.529680260563382	0.940849437421932	1341	888	16.5	33.3082237243652	7.53146409988403	0	13245.4287109375	0	21150.6100799765	10699.0297678367	0	4.02306279103735	11	0.00328731097961867
4286	0.899677799243507	0.515095762566777	0.941380752513878	1255	928	16.7999992370605	36.3096580505371	10.0296277999878	2469.0069465183	11491.9580078125	927.662423336922	7688.30541588469	2902.15516902094	28.2942123413086	1.98177521155583	10	0.000657462195923734
4287	0.899524089744889	0.472113979668506	0.942060023049041	795	800	18.8999996185303	39.7059860229492	13.3016633987427	0	8473.8876953125	0	10481.7205407669	927.662423336922	28.2942123413086	2.37275739173392	12	0
4288	0.898411412528402	0.459764303777109	0.941537403418789	917	823	18	28.9953956604004	12.5574445724487	1240.13774096949	6559.69970703125	3088.2524386879	15664.1471161559	823.00231886523	14.1471061706543	9.09926893767407	14	0
4289	0.896413323062533	0.454955593771346	0.940682763018519	866	817	17.8999996185303	27.2192325592041	12.4577865600586	5804.15139605104	4516.5537109375	0	2637.47030085622	1646.00463292454	28.2942123413086	3.76295635621009	13	0
4290	0.894565600178514	0.44840995380589	0.939581434700523	735	812	18.7000007629395	26.8879241943359	14.3095455169678	1889.46917003351	4361.69140625	7407.02073087915	8974.15092144865	0	42.4413185119629	2.17977224602184	13	0
4291	0.892185267504115	0.44465022202464	0.938368294221414	388	709	20.8999996185303	26.291130065918	13.0295133590698	2637.44036415576	4790.1552734375	1240.09642656977	6545.55669775226	5565.97453970402	28.2942123413086	2.1791641028126	12	0.0440499671268902
4292	0.889104604297311	0.435361882256178	0.936539777048314	401	670	21.1000003814697	29.2002544403076	12.4228935241699	5565.97453970402	4648.4189453125	4310.43883786381	6648.8871153386	6088.78472976444	14.1471061706543	8.11909450849718	12	0
4293	0.882208568409417	0.416619892062893	0.932807786373034	402	729	20.3999996185303	30.7946109771729	13.3522243499756	0	8236.4462890625	0	1240.10349935467	2902.15516902094	99.0297393798828	8.91041667113884	13	0
4294	0.883062795130507	0.408315095458589	0.933347919788061	93	617	22.2000007629395	28.1784725189209	10.4903039932251	823.00231886523	21835.51171875	1240.09642656977	8706.63328208519	0	84.8826370239258	0.318595299030196	14	0.0019723865877712
4295	0.891713356274319	0.387219571417509	0.938969561282814	107	742	22	23.8879241943359	5.33600473403931	2782.98727015995	13961.9677734375	4457.21441093014	4638.31211645681	12929.602593703	84.8826370239258	0.220211470711498	12	0
4296	0.893027312127447	0.385852596435246	0.939498279212027	77	874	22.1000003814697	15.1040201187134	3.10216593742371	3292.00925484059	1640.11596679688	927.662423336922	4218.17914337939	12418.5717517946	84.8826370239258	0.397292293383285	1	0.00262984878369494
4326	0.969356806756016	0.416385091706021	0.9802153698449	830	163	20	5.94960260391235	1.76774775981903	89790.6347247688	0	4058.43079438558	11402.0703742947	4921.15118972434	14.1471061706543	0.193725606547556	11	0
4327	0.969246872308267	0.417406909082105	0.980162916410553	821	166	19.8999996185303	6.2721586227417	2.07624483108521	89239.920761805	0	6171.41597830071	22660.1631099926	2901.81915678922	0	0.186111904655383	11	0
4328	0.968798811895536	0.419261820743007	0.979891722220082	837	174	19.7999992370605	7.25138759613037	1.94286441802979	91960.5158661388	0	822.003968696557	35716.3657551021	11863.600333086	0	0.174255856878198	11	0
4329	0.968199010081982	0.42149167129598	0.979525195058243	857	180	19.7000007629395	6.09249496459961	1.05368208885193	97679.4560393734	0	10036.2769553113	36817.0880196186	24998.976936407	0	0.0812354783733687	11	0
4330	0.967716982918033	0.421997960172655	0.979239188895833	872	185	19.5	5.43022632598877	0	91265.2289061055	0	6769.7519313497	29326.220682706	41518.6544738055	0	0.416549336880344	11	0
4331	0.967444975518811	0.419161791497069	0.979089223351495	894	191	19.3999996185303	6.15700340270996	0	85773.1132817588	0	1887.62127648157	30969.6850474523	49227.6628838692	0	0.0723189458453102	10	0
4332	0.967315103993774	0.411822390837974	0.979023466923326	914	194	19.2999992370605	4.99038553237915	0	83525.7778149821	0	1887.62127648157	41238.841602268	52961.560602629	0	0.11353287259724	11	0
4333	0.96735022557916	0.398484244947264	0.979055431537693	940	204	19.2000007629395	6.1499605178833	0	84781.6523879502	0	4932.02382358727	34530.64653755	60298.0575129802	0	0.0885039899752186	11	0
4334	0.967728668340024	0.376652944268799	0.979308032947769	965	212	19.1000003814697	6.48459196090698	0	79832.6530048312	0	9259.3721718486	23509.7172295967	60320.5751513712	0	0.122965816745678	11	0
4335	0.968805952923322	0.342175615131944	0.980033908831376	994	223	19	6.90309381484985	0	61771.1605133263	0	1855.32484427682	21546.6882557504	63215.1020248513	0	0.0875171231353949	11	0
4336	0.971448589425196	0.285790145774312	0.981845856918865	1030	235	18.7999992370605	6.62216949462891	0	44549.7442316274	0	822.003968696557	7278.2477502496	68245.6407286855	14.1471061706543	0.326905504418067	10	0
4337	0.978707619888106	0.174206755555282	0.986876887199762	1045	250	18.7999992370605	5.9916787147522	0	27382.8312465103	0	10901.8514621165	14825.8767086832	73770.832996738	14.1471061706543	0.157598877941985	11	0
4338	0.97954911492423	0.15638577718991	0.987430091944841	1097	273	18.7000007629395	5.74617958068848	0	10540.3012812214	34.2809906005859	9243.08003529761	2634.84219019562	69668.9716630438	28.2942123413086	0.149941733595819	11	0
4339	0.979659677108392	0.161626123398156	0.987356749041771	1198	311	18.1000003814697	5.97083520889282	0	5252.88871288537	81.9830551147461	2634.63654162864	2782.98727015995	54819.497532092	42.4413185119629	1.19590129053202	12	0
4340	0.979496365718511	0.160928171151106	0.987198302285785	1177	327	18.3999996185303	10.7106161117554	0.0323498286306858	11072.6501688435	49.4768218994141	0	4710.56156883223	42769.8866360115	28.2942123413086	0.221444503336537	11	0
4341	0.978739286456635	0.171517464519317	0.986588600372952	1141	344	18.8999996185303	13.8834209442139	0.235770463943481	13219.56759407	29.4018592834473	1855.32484427682	6833.310204334	35296.7691215167	14.1471061706543	0.227528306665438	11	0
4342	0.977917165117366	0.179445125392056	0.986008596558351	1164	373	18.8999996185303	15.3993654251099	0.23642173409462	12138.1808329617	164.657150268555	1855.32484427682	11332.8100052527	35497.7635170574	28.2942123413086	0.24705788100937	9	0
4343	0.97597715935895	0.206622654435087	0.984730781960943	1237	413	18.3999996185303	17.4591770172119	0.152616947889328	12927.681972424	213.050994873047	3718.55085800561	16001.0759975122	31171.6762432411	14.1471061706543	0.357238572976006	10	0
4344	0.974184974394658	0.220862233776117	0.983557804138982	1445	471	17	16.1984539031982	0.152616947889328	13737.5812933555	154.377044677734	3416.49359494952	13030.1093482987	18614.0290582397	0	1.10729280478322	8	0
4345	0.970209172506807	0.244431697289678	0.981132110667103	1427	483	17	14.1373090744019	0.152616947889328	2478.99245189117	533.105285644531	2634.63654162864	7684.46634450199	18991.8660562729	14.1471061706543	0.0696992761052632	7	0
4346	0.967560816213815	0.264835296720086	0.979378648820487	1504	499	16.5	11.7799215316772	0.152616947889328	1239.47549589524	1118.95141601562	822.003968696557	9697.79853631799	31171.6762432411	28.2942123413086	0.332340409340232	13	0
4347	0.963950994641268	0.30361424932803	0.976977223731514	1499	504	16.5	10.8241138458252	0	0	978.875183105469	0	927.662423336922	46684.3456633918	42.4413185119629	0.245930500741732	11	0
4348	0.960980844025599	0.337528883281285	0.974851241689943	1455	497	16.6000003814697	11.5902605056763	0	4509.66332309363	700.101196289062	5803.58512643891	6545.4311614198	61260.8830250421	42.4413185119629	0.0356403771538333	10	0
4349	0.958048382396222	0.41734348389047	0.972554095386396	1408	490	16.8999996185303	11.7458019256592	0	2478.99245189117	592.423400878906	1239.47549589524	6172.66660366893	43370.8222157628	14.1471061706543	0.244981356987835	11	0
4350	0.953502964277037	0.46334587261412	0.969232111637374	1354	485	17.2000007629395	27.2513961791992	10.9795989990234	822.003968696557	170.317947387695	4921.15118972434	11655.9367654948	26304.1221413797	14.1471061706543	0.130922984845812	11	0
4351	0.94368506966448	0.602179811752554	0.962717506294564	1262	468	17.7999992370605	37.4593467712402	17.6795997619629	1644.00794904808	7619.31640625	1644.00794904808	1239.44112302247	9042.04353147176	70.7355270385742	0.279241035519546	12	0
4352	0.934446710118628	0.631180047874118	0.956004895313402	1119	438	18.6000003814697	39.127986907959	18.8394641876221	0	22763.208984375	0	3232.40890799158	0	141.471054077148	0.688323523375471	10	0.161735700197239
4353	0.907428643266059	0.625395594353213	0.937821006861037	1333	501	17.2999992370605	43.711841583252	18.8119945526123	6171.41597830071	6273.54541015625	0	2634.66660618543	11718.3804240813	84.8826370239258	0.104368277832522	9	0
4354	0.897271890527659	0.638640673509196	0.929186797584794	1315	489	17.2999992370605	40.8165817260742	15.1022911071777	0	7003.62646484375	1855.32484671114	6641.47323927275	20283.9108800736	28.2942123413086	0.153130984323981	9	0
4355	0.881599386068531	0.671801413818617	0.913470659807316	1279	482	17.5	31.0291862487793	3.24592995643616	1644.00794904808	10266.2802734375	822.003968696557	15917.6655655947	15822.1567207876	14.1471061706543	0.155449281037548	12	0
4356	0.876064545559032	0.686934611095664	0.906356282697736	1246	485	17.7999992370605	26.4820690155029	2.38693022727966	927.662423336922	14232.4052734375	1855.32484671114	10237.3697379978	8509.17583194989	42.4413185119629	0.268541842849926	12	0
4357	0.871173999047754	0.71348431559133	0.895549057890901	1243	499	17.8999996185303	24.9726047515869	3.12547969818115	0	12723.6435546875	822.003968696557	6171.46733460676	3416.25285281128	28.2942123413086	0.376229276958185	10	0.00131492439184747
4358	0.868054910238873	0.723133767495931	0.888638926443217	1246	521	17.5	25.8381080627441	4.85516881942749	0	11531.451171875	1855.32484671114	22499.1126921514	1887.73020209714	0	0.0948835684920602	10	0.00854700854700855
4359	0.861742682170106	0.73859592057068	0.871358071331498	1259	537	17.2000007629395	28.0655288696289	5.41384792327881	822.003968696557	15312.287109375	0	26625.9046436616	2478.82656121601	0	0.777655158280284	10	0.00788954635108481
4360	0.859019181379808	0.742194320833386	0.864335473741074	1274	547	17.1000003814697	26.7057971954346	5.63381242752075	822.003968696557	19103.94140625	4307.38883361934	15058.9800477004	2782.98726853707	14.1471061706543	0.319548231504187	9	0.0019723865877712
4361	0.854111123376513	0.752104722800608	0.842497707014238	1271	552	17.2000007629395	32.0201416015625	5.1618390083313	0	23051.087890625	927.662423336922	6392.360311218	15256.44859163	14.1471061706543	0.367890066008227	9	0.0131492439184747
4362	0.851445664119959	0.748776272961343	0.841665564046403	1273	558	17.1000003814697	38.0746612548828	3.21294236183167	0	23018.009765625	0	11841.2000908312	17307.9536000082	14.1471061706543	0.0272695879492874	9	0.0374753451676528
4363	0.84499551362588	0.740041617985779	0.847852211371153	1317	574	16.7000007629395	49.5139427185059	2.97842264175415	0	21924.716796875	822.003968696557	9089.96466471115	8348.96180963921	28.2942123413086	0.0381609378953271	10	0.0361604207758054
4364	0.84225368666214	0.729541269461431	0.852093495240344	1315	579	16.7000007629395	59.0152549743652	2.94233632087708	822.003968696557	22048.857421875	2478.99245189117	8272.6361306893	13914.9363488683	14.1471061706543	0.448048677676399	10	0.0696909927679158
4365	0.836086772233187	0.706289301608988	0.863206341598524	1405	597	16.2999992370605	36.8423843383789	3.97772741317749	822.003968696557	18432.166015625	822.003968696557	17353.3815687325	3416.49359494952	0	0.421776522000298	9	0.00131492439184747
4366	0.83438444820165	0.693795530066001	0.866847732709631	1438	613	16.2999992370605	30.2373352050781	4.16298007965088	0	25693.6484375	0	5626.31958995667	5565.97453889258	14.1471061706543	0.621084257635498	9	0
4367	0.832230861280548	0.667543682519219	0.874020919576947	1462	625	16.1000003814697	30.5919418334961	4.30481863021851	0	28775.6796875	927.662423336922	17625.5860423566	13939.1668332283	0	0.517746821273821	9	0.0118343195266272
4368	0.831520564347697	0.662845877901442	0.874796549798251	1522	636	15.6999998092651	31.0245990753174	3.23564839363098	0	25912.85546875	4638.31211548308	11134.2494869226	6640.89306619708	14.1471061706543	0.598595733817009	10	0
4369	0.827823563228201	0.667699208006979	0.870830388303105	1593	653	15.3000001907349	25.9802951812744	2.3235023021698	822.003968696557	21182.654296875	2782.98726853707	10477.3131415661	10725.8362325545	14.1471061706543	0.929549762892923	11	0
4370	0.828507808378234	0.669508971258083	0.87065547369021	1563	659	15.3000001907349	25.3919544219971	1.65079927444458	822.003968696557	26628.767578125	3718.17759805022	18666.3377779496	4509.0933526807	0	1.53972143692129	10	0
4371	0.826679943030352	0.679910366274211	0.866142029231841	1698	696	14.3999996185303	29.1787872314453	2.64376068115234	0	34934.36328125	822.003968696557	4710.56156883223	21052.8810025658	14.1471061706543	0.991839652768604	10	0.00131492439184747
4372	0.830485620890262	0.681261634519981	0.869238925446188	1674	710	14.3999996185303	27.4162673950195	3.84231996536255	0	33762.70703125	0	8679.35745491469	9312.94438718113	14.1471061706543	1.22447234914321	10	0
4373	0.837790222840904	0.687646427252841	0.876647189675824	1601	710	14.6000003814697	28.0906276702881	5.45118188858032	0	32196.095703125	3288.01589380947	8155.10629427448	2634.81213449892	28.2942123413086	1.11832175969187	10	0
4374	0.843803638013965	0.684989944865944	0.882951238169603	1631	706	14.3999996185303	27.9438533782959	5.09181594848633	0	28907.259765625	3288.01589380947	13938.5273806854	5828.11069080825	0	1.1444248588496	10	0
4375	0.85511847230503	0.682704375652727	0.896136747409298	1702	705	13.6999998092651	26.0570487976074	4.27113389968872	0	24523.7890625	2466.01192340582	10335.9836545886	8272.5297628078	28.2942123413086	2.61803348925271	10	0
4376	0.861278996802699	0.673625173719414	0.902798125143607	1689	692	13.8000001907349	21.7135543823242	3.16929459571838	0	24059.330078125	0	5252.90379899528	23705.3977688978	28.2942123413086	0.669311035943761	10	0
4377	0.873076404647551	0.656306367353996	0.91543997846003	1789	702	13.1999998092651	20.7713527679443	3.02701663970947	0	24408.86328125	1887.73020209714	15057.3695339276	19498.2731796786	14.1471061706543	0.826595976630092	10	0
4378	0.877939551375366	0.639267066506138	0.920415998271591	1780	717	13.3000001907349	19.432430267334	4.45537948608398	0	18767.19921875	822.003968696557	3718.57215186757	22617.7843679241	14.1471061706543	1.30371970929429	10	0
4379	0.887661611006299	0.599070382274386	0.929636399844171	1728	734	13.8999996185303	20.9749755859375	5.4777660369873	0	17944.455078125	927.662423336922	8482.81201768111	8482.78606087201	14.1471061706543	0.883955164445962	10	0
4380	0.888724845646982	0.577191636166118	0.931360763244572	1773	766	13.8000001907349	34.4408683776855	6.05149698257446	0	12449.0498046875	0	4307.99430351354	12500.2382909778	28.2942123413086	0.404537876446198	9	0
4381	0.886429040330798	0.520722476289433	0.931692869016879	1356	775	16.3999996185303	39.365535736084	5.97308921813965	927.662423336922	10094.7998046875	822.003968696557	11134.2494869226	4307.96162717313	28.2942123413086	1.67591776959423	12	0
4382	0.886013079110001	0.510116217747427	0.931885558406263	1257	791	17.1000003814697	40.1652221679688	6.30186748504639	822.003968696557	9981.8369140625	822.003968696557	10477.3131415661	7820.05086534339	28.2942123413086	1.27527578425214	11	0
4383	0.886893073483997	0.510785910279915	0.933034587304835	1260	810	17.1000003814697	39.2902755737305	6.77929353713989	927.662423336922	10169.7978515625	822.003968696557	9925.72541847049	3232.20718046806	14.1471061706543	3.85781987910175	12	0
4384	0.887840685019005	0.506589955957668	0.933809545385873	1555	858	15.3999996185303	37.0604438781738	6.7212290763855	927.662423336922	6835.80810546875	1644.00794904808	11324.2042796397	5754.02777971487	14.1471061706543	2.69282688744439	12	0
4385	0.895561548398222	0.516587830190468	0.938922871100319	1323	883	16.7000007629395	33.968994140625	7.79717922210693	0	9906.662109375	1855.32484671114	11714.5069720196	10846.7181757105	14.1471061706543	2.52713197693798	12	0
4386	0.896033975350287	0.501658700422081	0.939432484591852	1388	921	16.2999992370605	36.9565849304199	8.22141551971436	1855.32484671114	11249.96484375	927.662423336922	4963.25147052662	4958.15069575832	56.5884246826172	5.68880164767514	11	0
4387	0.897264811890444	0.459212630378608	0.940971711381355	950	845	18.2000007629395	37.6192626953125	11.2803745269775	2029.29140500928	7597.67919921875	4058.63344635511	3232.21807542572	927.662423336922	70.7355270385742	3.16173781424314	13	0
4388	0.896492109933815	0.446331119164234	0.94063696801963	1040	851	17.5	35.2861671447754	14.0289011001587	0	6655.814453125	3085.85800846628	7684.46634450199	5663.51721706649	42.4413185119629	1.65102715156406	13	0
4389	0.89502376958963	0.440115060420941	0.940122843060164	1322	893	15.6999998092651	30.913106918335	13.0022087097168	0	5511.775390625	1855.32484427682	4058.64211730339	6545.48479069429	28.2942123413086	0.893004173589135	13	0.00131492439184747
4390	0.89307857980612	0.432174401127932	0.938979637677274	555	769	19.7999992370605	27.9531784057617	15.3896236419678	0	3458.84155273438	3800.63379188712	7279.03870656511	927.662423336922	28.2942123413086	1.99608962941894	12	0
4391	0.890793414310063	0.431197159806116	0.937879397229542	466	743	20.2999992370605	26.0469398498535	14.3032245635986	1644.00794904808	6525.36669921875	0	8389.35835831575	1887.62127648157	14.1471061706543	1.46199924625475	12	0
4392	0.888232717679494	0.424486214269327	0.936323235880375	300	661	21.2000007629395	30.865816116333	13.4830369949341	1887.62127648157	10638.716796875	0	4920.94943158418	0	28.2942123413086	0.717684772167235	11	0
4393	0.88246262452181	0.412049593630797	0.933147259121131	137	593	21.7999992370605	32.2443695068359	12.8295650482178	822.003968696557	8849.4716796875	0	3416.29407144224	1855.32484427682	70.7355270385742	0.779197390180945	13	0.000657462195923734
4394	0.88428444462735	0.407700050742923	0.93418022535017	89	657	22	28.9631843566895	9.95443439483643	4058.63344635511	14947.62109375	822.003968696557	2634.84219019562	822.003968696557	42.4413185119629	0.57571873374275	13	0
4395	0.8948612394771	0.390493331311012	0.940905829573518	67	771	22	23.3914928436279	5.10033321380615	0	11728.2412109375	1887.62127648157	3416.53480406635	4509.0933526807	70.7355270385742	0.643575136096723	1	0.00262984878369494
4396	0.896269787933774	0.392097200715698	0.941444220458655	25	886	22.1000003814697	13.6620826721191	2.56324052810669	8705.29786328102	2305.986328125	7391.57379836959	1239.4825977301	14394.3913273029	42.4413185119629	0.414094311174473	1	0
4426	0.973011317710922	0.41720487923188	0.982660641411589	824	163	19.8999996185303	5.8641300201416	1.64857745170593	75092.3850143392	0	5565.97453970402	4954.68850061329	18052.4033610854	14.1471061706543	0.332802017708032	10	0
4427	0.972884953017471	0.416326990919151	0.98260228145453	827	170	19.8999996185303	5.71772956848145	1.76589822769165	74433.8156831508	0	2463.00355065775	20853.3747211539	8115.84670438038	0	0.326005807924983	11	0
4428	0.972165691897124	0.419751265795936	0.982161897878637	840	180	19.7000007629395	6.42153739929199	1.56062877178192	77670.8417232067	0	9304.18348828545	20309.5205973353	4105.00590516166	0	0.616071064571773	11	0
4429	0.97108346951491	0.427304133447482	0.981494427286949	873	186	19.5	6.16760778427124	1.23837530612946	84356.1822272663	0	927.662423336922	26391.0006630621	20710.5055107029	0	0.793309210761825	11	0
4430	0.970404376986677	0.432268643841557	0.981102032487864	881	191	19.3999996185303	6.48052883148193	0.182268977165222	77907.4367485641	0	4926.00707761332	14200.6257019392	37361.3821285756	14.1471061706543	0.0350512796382399	11	0
4431	0.970237018412993	0.432521208490535	0.981047599424706	900	193	19.2999992370605	6.36426687240601	0.00642350222915411	71403.4229207895	0	6385.97686866629	17338.4896053121	34411.5165407134	0	0.120748357734163	10	0
4432	0.970136294283917	0.427495269484433	0.981015687525894	913	200	19.2000007629395	5.57601547241211	0.00642350222915411	68690.9387660058	0	2463.00355065775	32267.3312731156	39563.2299064529	0	0.0788948998218696	11	0
4433	0.970065522709118	0.416124797683575	0.980980436792962	943	208	19.1000003814697	5.76114702224731	0	70210.8130995806	0	1238.81075306872	29479.3549772704	50390.0998821015	0	0.0839352485317393	11	0
4434	0.970279740139252	0.395102028700124	0.981109042858901	975	216	19	6.76304388046265	0	70502.3441690805	0	2463.00355065775	26180.8572926766	64077.2151213685	0	0.114599318524663	11	0
4435	0.971048745391032	0.36018336837807	0.981599761598704	1005	227	18.8999996185303	6.49629640579224	0	64354.4668638708	0	0	22530.0052268699	74082.3260413105	0	0.160070162573866	11	0
4436	0.973000886608201	0.302579419354644	0.982924018762498	1029	239	18.7999992370605	5.94184112548828	0	48090.873268769	0	7386.11344536537	9841.10366485579	79612.3831486859	14.1471061706543	0.0934700077773486	11	0
4437	0.97884317861392	0.190569696699961	0.986978579375745	1042	253	18.7999992370605	5.79911613464355	0	32853.8675806367	0	7617.83114527521	16229.0825464888	86766.8772374931	14.1471061706543	0.170240354170434	11	0
4438	0.979497907187553	0.169327829460011	0.987409144706427	1106	274	18.6000003814697	5.77550220489502	0	18645.6834874149	14.5547571182251	18645.6834874149	10473.7593588779	78205.6245610426	28.2942123413086	0.320137826476532	11	0
4439	0.979387350627996	0.172778661676636	0.987229874819565	1226	314	18	6.13284301757812	0	3083.45396455297	59.2778625488281	1642.00237060573	2477.42757913804	65171.0899672625	28.2942123413086	0.4701716214675	11	0
4440	0.979172150333294	0.171858513115446	0.987034448163031	1541	396	16.2000007629395	11.1864776611328	0	9249.45796759359	46.5948905944824	4304.90184400121	11162.2070412546	55386.5961607697	14.1471061706543	6.93668698367303	11	0
4441	0.978721092727795	0.18363605150749	0.986596899210168	1191	350	18.6000003814697	12.7387228012085	0	11313.6055454916	67.1008224487305	1238.81075306872	16651.3077072681	49849.5987545155	0	0.134698715466734	9	0
4442	0.978012250067916	0.193716248477246	0.986070697673887	1211	382	18.8999996185303	15.0574426651001	0	8041.71508799238	260.069091796875	1885.87461021212	3231.13429930253	49991.9444872568	28.2942123413086	4.23236080340203	9	0
4443	0.976686907599856	0.23484729476492	0.985110521162644	1274	411	18.2999992370605	14.4319629669189	0.152616947889328	7133.97955698112	241.217742919922	7617.83114527521	9312.85124710466	41070.8423707259	28.2942123413086	0.873524132132251	12	0
4444	0.975190603813642	0.252101020111789	0.984093106642598	1438	457	17.1000003814697	14.0744981765747	0.152616947889328	12079.8073087711	20.9209690093994	8725.38207883677	17284.0104002839	32594.2269891872	14.1471061706543	0.806317977737451	9	0
4445	0.972330600396857	0.278312013919936	0.982263682817651	1645	502	15.8999996185303	11.8567037582397	0.152616947889328	8262.56655786086	423.168853759766	1642.00237060573	10144.8300206805	32811.2060009711	28.2942123413086	2.55025508830608	7	0
4446	0.970141035286045	0.299952036283042	0.98076513084323	1524	494	16.3999996185303	7.96342086791992	0.152616947889328	4105.00590516166	740.70556640625	1238.76912096819	12331.5080522463	41070.8423707259	14.1471061706543	0.19441734939169	7	0
4447	0.967473411319692	0.334879233995947	0.978882956816671	1488	495	16.5	8.05289459228516	0	5626.2265117685	698.689270019531	5251.47637047927	10502.3635393551	53787.5354720004	56.5884246826172	0.218095365851667	12	0
4448	0.964608669586082	0.373593915522457	0.976843342725055	1431	488	16.7000007629395	9.81768131256104	0	6916.56542411659	450.1640625	7421.29938617678	9312.90663106664	58505.4841818163	28.2942123413086	0.167377434183319	11	0
4449	0.960189669145541	0.495281640937224	0.973817407304062	1389	485	16.8999996185303	11.5312252044678	0	5565.97453889258	307.208038330078	821.001186353035	16959.2403787676	41651.6272517841	0	0.200302326266665	11	0
4450	0.955191318033906	0.541836278824031	0.970298770701804	1349	479	17.2000007629395	33.8063316345215	15.376669883728	14865.3155082193	88.3392105102539	4926.00707761332	6038.30186646089	26058.2480975898	28.2942123413086	0.324170279441682	12	0
4451	0.943600273945076	0.615733523631074	0.962831261644382	1171	442	18.2999992370605	39.0803909301758	19.2183208465576	10529.0452262541	10270.791015625	6765.36755590993	3800.40587863621	9920.44804641821	113.176849365234	2.16847485086435	12	0
4452	0.934170778172157	0.639688985957321	0.956079373012386	1098	430	18.7999992370605	44.9301681518555	20.885555267334	0	36798.48046875	0	4208.11172133514	0	56.5884246826172	0.347327838822155	13	0.438527284681129
4453	0.909508996844857	0.636523574763244	0.939076311964711	1299	482	17.5	46.061279296875	21.1155891418457	6384.7896603458	14697.4140625	2477.49660588409	9598.22962981947	7617.83114527521	56.5884246826172	0.115777206892915	13	0
4454	0.899575293635316	0.647843108343637	0.930737658223455	1276	477	17.5	43.3957748413086	16.7746086120605	0	6378.9453125	821.001186353035	1641.89823587935	14767.0916064774	14.1471061706543	0.236120521126694	12	0.000657462195923734
4455	0.886373560117492	0.673471049472986	0.917453137340693	1227	470	17.7000007629395	28.9072074890137	2.36613798141479	0	9947.5859375	821.001186353035	5821.25411350077	5565.97453970402	14.1471061706543	0.419425871856248	9	0.00986193293885602
4456	0.881125895591416	0.688816234624077	0.910351495827724	1240	482	17.7000007629395	26.2994709014893	2.44562864303589	821.001186353035	15477.0810546875	3231.37874451901	12349.598228308	3710.64969372065	28.2942123413086	0.495957291142734	2	0.0545693622616699
4457	0.879293463443289	0.723758264342658	0.899321723695229	1244	495	17.7000007629395	23.9527797698975	3.61982250213623	821.001186353035	13866.791015625	0	13027.693867761	6086.80887662099	28.2942123413086	0.132419628751649	8	0.0309007232084155
4458	0.876070894833317	0.734258126460921	0.891312002946632	1281	523	17.2999992370605	21.79296875	4.88927936553955	0	12501.4462890625	0	12385.4702888501	5682.82490274944	14.1471061706543	0.107126968461245	8	0
4459	0.870656705834579	0.749867459864251	0.867327518912736	1269	530	16.8999996185303	23.6771183013916	5.57836389541626	0	14161.677734375	1238.76912096819	12943.8069444849	1885.98398873506	0	0.441321911140834	8	0.0170940170940171
4460	0.867197305176529	0.752507052579945	0.86012408119329	1271	534	17	23.7235679626465	5.91730690002441	0	17408.3359375	2477.49660588409	22622.1748576612	9920.44804641821	0	0.159757022029993	9	0.0532544378698224
4461	0.861771903592551	0.755476786274599	0.847732348806586	1289	545	17	32.8204956054688	6.22397041320801	0	21572.81640625	0	11252.272731733	23726.493067111	14.1471061706543	0.418032603248112	9	0.0243261012491782
4462	0.858153501694833	0.750509705474251	0.847525926674131	1300	553	17	50.4038887023926	4.52990436553955	0	21834.4765625	3083.75499488797	9895.34499813646	27957.8664856022	14.1471061706543	0.0777247835502781	9	0.000657462195923734
4463	0.849698011864099	0.735385894096311	0.858636525689505	1309	561	16.8999996185303	59.0361824035645	3.40958619117737	0	21610.958984375	2463.00355065775	7446.83069246263	23191.5605818472	42.4413185119629	0.300299377594307	11	0.00657462195923735
4464	0.845975408734353	0.723415235670371	0.862281169883265	1355	572	16.5	62.9128570556641	3.46752142906189	0	27012.416015625	1855.32484671114	16076.5881542585	25244.7923991183	0	0.218559731255829	11	0.00394477317554241
4465	0.835822726469141	0.691627570617172	0.867596039749687	1374	580	16.2000007629395	58.0851669311523	3.14531207084656	0	27263.517578125	0	19337.4538896289	12389.9786750179	0	0.493120673790541	9	0.0302432610124918
4466	0.833192108692827	0.67897478541866	0.869919455436728	1356	593	16.3999996185303	33.0568618774414	2.80994772911072	0	27041.580078125	821.001186353035	10237.2843281583	0	14.1471061706543	0.640255664987571	11	0
4467	0.826939736384673	0.653562421991622	0.87097982137542	1374	604	16.3999996185303	27.5931777954102	2.02693700790405	1855.32484671114	23521.837890625	5251.91825550375	20750.8346917085	0	0	0.517695086111781	9	0
4468	0.826159583951219	0.650544100906099	0.871226027282863	1432	620	16.1000003814697	28.4835720062256	2.00299096107483	927.662418468278	22796.228515625	2477.66312335243	22399.4556346179	5533.06748143509	0	0.394995644829049	10	0.00591715976331361
4469	0.823738103778747	0.66366899057286	0.866470974215843	1496	634	15.6999998092651	22.3108558654785	1.43477237224579	821.001186353035	21332.658203125	2028.88549579478	21524.4742144666	16558.9184534809	0	0.701276870998255	10	0
4470	0.825212617534535	0.668050747148984	0.866418042878618	1659	674	14.6999998092651	22.3246574401855	1.91697978973389	0	30749.724609375	2477.66312335243	15045.2955158282	13621.2475089108	14.1471061706543	0.534058943255014	10	0
4471	0.827465624955257	0.688472472632166	0.862185731918031	1700	695	14.3000001907349	25.6123695373535	2.49839997291565	0	39560.4921875	0	10606.1988673206	18883.025351736	28.2942123413086	0.548143669887403	10	0
4472	0.83199017971393	0.691266725998799	0.865768345095237	1593	696	14.8000001907349	27.2294635772705	2.66648960113525	0	39962.7421875	927.662418468278	9916.89727150837	821.001186353035	14.1471061706543	0.734892465881126	10	0.00657462195923735
4473	0.842060218635422	0.704716072090068	0.873987058830262	1679	715	14.1000003814697	26.0491714477539	4.83243703842163	0	36543.49609375	1885.87461021212	6193.25643444867	7600.67134576999	14.1471061706543	0.770397687294848	10	0
4474	0.848259196067934	0.701066825619175	0.881230019714834	1637	703	14.1999998092651	25.275785446167	5.38703393936157	0	32622.853515625	821.001186353035	15233.6548390275	9010.76209580795	14.1471061706543	0.422210359783886	10	0.000657462195923734
4475	0.859628139965834	0.698450153953961	0.896568389759196	1682	697	13.8000001907349	24.3661346435547	4.32991743087769	821.001186353035	29257.751953125	1238.76912096819	4954.68850061329	5263.46485632246	14.1471061706543	0.927631681238571	10	0
4476	0.865921860098035	0.686920634152963	0.904137897138195	1790	706	13	22.2403964996338	4.74514675140381	0	25678.453125	1855.32484671114	11401.3802547341	10998.3791327757	42.4413185119629	0.211657923402268	10	0
4477	0.878782055953189	0.668243397583725	0.918799190579538	1909	725	12.5	23.8820400238037	5.19432258605957	0	23847.080078125	2463.00355065775	3283.79646595104	24394.4804905419	14.1471061706543	1.74940657314173	10	0
4478	0.883542119865746	0.64840990211389	0.924017490090303	1966	747	12.3000001907349	21.4335231781006	4.54271268844604	0	17287.86328125	821.001186353035	9761.80293116087	20425.0525274831	14.1471061706543	6.54997514441474	10	0
4479	0.893779426496352	0.610289086112358	0.933464837345748	1755	740	13.6999998092651	21.9251155853271	5.5477876663208	0	14983.66015625	821.001186353035	9007.99784928828	7682.93000233966	28.2942123413086	0.140438085865472	10	0
4480	0.893537446899765	0.585070628051839	0.934443308958361	2012	795	12.5	34.3232116699219	5.97453117370605	2477.66312335243	9052.056640625	9218.94466671156	16266.9262962729	14656.5566226686	14.1471061706543	3.46426165157202	10	0
4481	0.885810087339776	0.531430256238261	0.931228927473005	1206	777	17.2999992370605	38.6362380981445	6.09906768798828	821.001186353035	8529.4619140625	927.662418468278	4208.11172133514	821.001186353035	42.4413185119629	0.34771516576008	10	0
4482	0.883582912832249	0.514436979443368	0.930368219225311	1198	787	17.3999996185303	39.9145393371582	5.96159744262695	0	7892.314453125	0	3283.79646595104	2028.88549579478	28.2942123413086	0.863716782814533	11	0.000657462195923734
4483	0.874757104696834	0.48914973438151	0.925629859905155	1205	803	17.3999996185303	41.6501693725586	5.99144697189331	0	10587.96484375	0	6086.28810454858	3284.00472990992	28.2942123413086	0.523327038147676	13	0
4484	0.875909206648302	0.482443536835051	0.926601578102062	1321	840	16.7999992370605	38.3333740234375	6.11113023757935	1238.76912096819	10824.1826171875	3716.18243134698	14186.5764748808	14145.1738977177	14.1471061706543	5.29789805242307	12	0
4485	0.880460017678534	0.473988067895333	0.930044477276162	1591	889	15.1999998092651	32.5323638916016	6.75058698654175	1238.76912096819	15048.583984375	1885.98398873506	11068.5437183562	10673.0150634592	14.1471061706543	7.7965703794235	11	0
4486	0.883317754240635	0.462633260083418	0.932022907095526	1288	902	16.8999996185303	35.5838432312012	6.6638765335083	2028.83465821352	13665.3447265625	0	2477.42757913804	0	42.4413185119629	3.3060364828664	11	0.0019723865877712
4487	0.890659960738767	0.423243907826896	0.937292363971373	1208	900	17.2000007629395	36.4529991149902	10.3398551940918	0	7859.27880859375	0	3283.79646595104	9920.44804641821	56.5884246826172	0.590671241569191	13	0
4488	0.891340443482664	0.411514717147073	0.937853053393135	1013	848	17.8999996185303	29.9187965393066	12.4058933258057	1238.81075306872	6345.36376953125	0	3083.6302658412	7386.11344536537	99.0297393798828	0.984747064860366	13	0
4489	0.890678769452895	0.371621411443781	0.938046997880438	971	843	17.7000007629395	24.4857807159424	12.1210851669312	0	6159.18310546875	6086.35135019162	9249.08340838248	2782.98727015995	28.2942123413086	7.62142079763715	12	0
4490	0.888832993461293	0.370918710396538	0.936941341541231	941	861	17.7000007629395	24.3065910339355	14.6355543136597	0	5109.1064453125	821.001186353035	4057.77967897501	5683.55083082706	56.5884246826172	0.872168614755334	13	0
4491	0.880825661649322	0.360781294600079	0.932528558822657	450	761	20.2000007629395	25.5962429046631	14.1047334671021	0	10480.453125	2477.66312335243	16035.6472067515	3800.41712220966	0	1.31763761619176	13	0
4492	0.879939226712311	0.367850565807445	0.931878169105911	596	834	19.2999992370605	29.0606460571289	13.6161470413208	0	18983.421875	4208.36567932451	6825.10859211321	11131.9490789438	42.4413185119629	2.53688016553656	12	0
4493	0.87863104230695	0.382767055547048	0.931109752723958	281	711	21	34.5727310180664	13.5419235229492	1855.32484671114	12482.984375	0	4504.85793258971	5682.82490274944	56.5884246826172	1.76431741061055	13	0
4494	0.882384251199354	0.388001508708265	0.933205386586131	251	757	21.1000003814697	31.0062484741211	11.3536748886108	821.001186353035	6622.33935546875	1642.00237060573	14079.9758748435	5821.17978985009	28.2942123413086	2.80942978833799	13	0
4495	0.90161835526144	0.393933560370129	0.944709822775581	76	818	21.7000007629395	23.7813320159912	5.97089719772339	6166.60669066161	7864.22900390625	2463.00355065775	10504.1313967907	3716.55709475446	42.4413185119629	0.310127870937801	4	0
4496	0.902970471249404	0.398003680147919	0.945213478594334	13	909	22	14.5297517776489	2.68321466445923	4304.90184400121	2820.16625976562	8039.66273003596	15421.1580794785	18775.2597403189	14.1471061706543	0.238716656727583	1	0
4526	0.978228274791972	0.415537794874013	0.986122585706245	824	168	19.7999992370605	6.31973505020142	1.50000023841858	59553.9967940778	0	4301.63767306429	11057.3364184035	30337.4333772593	28.2942123413086	0.247167705796474	10	0
4527	0.977998957897195	0.40332466181409	0.985998989266694	832	176	19.7999992370605	6.97758197784424	1.79299676418304	58722.5202675776	0	5802.62528093632	13142.4563608249	13118.8929250904	14.1471061706543	0.273552805405095	11	0
4528	0.976926214964488	0.407587611771639	0.985335931780562	840	182	19.7000007629395	7.04059791564941	1.73115146160126	62769.8575034397	0	5680.35063187997	7378.62908599239	3408.51446840133	28.2942123413086	0.487949876221017	11	0
4529	0.974304578756356	0.432782918247163	0.983689559126155	908	198	19.2000007629395	6.25121831893921	1.47442007064819	70728.815097395	0	13357.6099413612	23034.9684239094	19500.3034402023	0	0.246542383320904	11	0
4530	0.973266761872881	0.446093224235713	0.983104270342967	876	191	19.2999992370605	6.4321928024292	0.718384683132172	64430.7924993967	0	2459.79254206367	6032.42992969146	23700.3784569681	14.1471061706543	0.478012660168554	10	0
4531	0.973772398174557	0.450895062304749	0.983564607457039	902	198	19.2000007629395	6.0753436088562	0.00642350222915411	56404.6167615068	0	11057.2562402204	11629.0216764775	18715.3486978317	14.1471061706543	0.242366299703465	11	0
4532	0.973768574213101	0.449075805246848	0.983621282132564	917	201	19.1000003814697	6.72083330154419	0.00642350222915411	52933.6891379257	0	3230.09959892324	29578.4089752531	27034.4748704364	0	0.194300499787525	10	0
4533	0.973409191831673	0.442925441544911	0.983417445073062	943	210	19	5.73823547363281	0.00642350222915411	54889.086074004	0	11812.8573367606	17833.5799428004	41273.512352021	0	0.110418032070611	11	0
4534	0.973509364516549	0.4241177068422	0.983449256512267	980	221	18.8999996185303	6.05909252166748	0	54732.0829734574	0	4099.65422220506	11604.6203599256	55683.7850458491	14.1471061706543	0.0927163859755958	11	0
4535	0.974218897158172	0.387533111908222	0.98381981064659	1014	232	18.7999992370605	6.32309246063232	0	57615.1191262727	0	4919.58505624348	23317.8448060264	59020.7262449653	0	0.0819987763546295	11	0
4536	0.975319946660535	0.329611813258897	0.984532535706195	1057	247	18.7000007629395	6.1923828125	0	56071.8534108547	0	0	24341.6363677983	65098.91226799	0	0.431443678834743	11	0
4537	0.979710090013544	0.202950349754382	0.987587980314315	1040	253	18.7999992370605	5.5317440032959	0	40222.1686361589	0	8199.3083252807	6559.53313658315	73174.4357301951	14.1471061706543	0.0819987763546264	11	0
4538	0.980069858205242	0.176139297103082	0.98782742395118	1118	279	18.3999996185303	4.82007598876953	0	24784.8525128749	0.460380762815475	23256.6302546784	10659.2411313581	83820.9485015639	28.2942123413086	0.362455414902029	10	0
4539	0.979754890669751	0.177949732866234	0.987531619219385	1275	315	17.7999992370605	5.870689868927	0	14130.9238506688	11.4615144729614	8904.65570551007	13090.5078261587	77745.2544801283	14.1471061706543	3.177591065301	10	0
4540	0.979535482707097	0.17536429861115	0.987338919159278	1569	403	15.8000001907349	10.5027551651001	0	12594.7900625405	29.4694995880127	1639.86169854981	11786.7275552331	69758.5680737842	14.1471061706543	0.831534027794244	11	0
4541	0.979190591385915	0.187376723689394	0.986959332332376	1215	346	18.2999992370605	12.86168384552	0	4301.06024128123	147.014297485352	2901.23240388787	9828.25577858674	65454.7221139227	14.1471061706543	0.377598210931164	9	0
4542	0.978662675939199	0.197327948315794	0.986540549235455	1229	371	18.7000007629395	13.9466714859009	0	8251.9324142663	173.165878295898	1884.12072984624	12170.7080428766	64297.2745208821	14.1471061706543	0.346558928929896	9	0
4543	0.977612437490053	0.241811115089873	0.985733656957155	1282	397	18.2999992370605	13.0438737869263	0	16225.7824237154	83.8196716308594	3230.29182756581	5626.07209009248	54124.1270848602	56.5884246826172	0.332745915373137	12	0
4544	0.976455542554515	0.259648148572058	0.984914852310662	1375	432	17.6000003814697	13.691535949707	0	17771.935526503	56.7917022705078	11479.0314421678	11479.1826967171	48018.7626361447	28.2942123413086	0.572644291926533	11	0
4545	0.97402159630984	0.287615761456048	0.983329865558375	1665	501	15.5	9.66052055358887	0	6624.4687856352	476.259704589844	5250.41389512706	5681.10427176513	48166.1161187375	14.1471061706543	1.50491432675346	13	0
4546	0.97222846118714	0.310960360046548	0.982073351024684	1536	486	16.2000007629395	8.62140274047852	0	4710.25312335864	561.222106933594	10457.5204308944	12326.6809948443	54124.1270848602	14.1471061706543	0.0356619397559336	8	0
4547	0.969927778042438	0.351381654569449	0.980421570145111	1470	483	16.3999996185303	7.95937442779541	0	8147.55603915892	309.964385986328	3714.43053679689	7429.27976460837	63526.5057015206	28.2942123413086	0.0609368071201706	10	0
4548	0.967209354249894	0.391652483995082	0.978513856924896	1415	480	16.6000003814697	9.63122463226318	0	9382.85650460908	205.573165893555	7437.17543446803	13502.5310341298	49728.0331038664	14.1471061706543	0.140306913083259	10	0
4549	0.96254413417527	0.520329205880825	0.975427224677399	1343	473	17	11.694899559021	0.913088798522949	819.930854466559	238.941879272461	5530.03240990474	8199.41636351696	36991.2177956495	14.1471061706543	0.334592397011403	11	0
4550	0.95755843259048	0.563105669801077	0.971999906163929	1307	467	17.2999992370605	31.9647483825684	18.6430358886719	8199.3083252807	280.614288330078	819.930854466559	2028.40604655953	20580.4897616298	84.8826370239258	0.145593312205124	12	0
4551	0.945692973756374	0.628237144879745	0.964481332728594	1091	428	18.6000003814697	38.8103675842285	22.4357013702393	3080.88916682287	8076.08447265625	0	2628.84587372754	3767.91183845865	84.8826370239258	0.744479458540694	12	0.00131492439184747
4552	0.936665477838627	0.647546089428423	0.958093306750392	1122	435	18.3999996185303	44.2140922546387	22.5634288787842	2476.24525403262	33945.37109375	1884.12072984624	7535.45918240546	1884.12072984624	42.4413185119629	0.412983063945888	12	0.130834976988823
4553	0.911778720488362	0.641917120659486	0.941053874240949	1266	467	17.5	45.5157279968262	21.7054615020752	927.662423336922	16894.75	0	11285.0942238449	6559.44670578298	14.1471061706543	0.171346491593977	11	0
4554	0.902307122583572	0.65184867564374	0.933169682067451	1231	464	17.5	41.0810127258301	14.432635307312	1238.05994263036	11702.751953125	0	5529.13669796666	3800.13166704227	14.1471061706543	0.374147197871271	12	0
4555	0.888916985410987	0.676977908563246	0.919772280848717	1237	469	17.5	26.6842155456543	1.96012783050537	1238.10174084522	13227.744140625	3768.35126917173	13631.7938722236	4500.22019312996	28.2942123413086	0.218336337179656	8	0.000657462195923734
4556	0.883993488503433	0.691652437660759	0.91303010885035	1260	483	17.5	24.6504364013672	2.42617249488831	0	14762.173828125	819.930854466559	19271.3426687935	16592.8996300249	0	0.414243100403197	7	0.00986193293885602
4557	0.882900876564518	0.728573980504284	0.902120011046053	1285	500	17.2000007629395	23.1317119598389	3.60713982582092	0	16128.5283203125	1639.86169854981	26026.1880314838	15984.9890826542	0	0.189782819371853	8	0.0249835634451019
4558	0.879815610393129	0.738659440646172	0.894332243099461	1266	513	17.2000007629395	22.4050979614258	4.18299961090088	0	17203.662109375	0	9911.68653256254	6913.39241930465	14.1471061706543	0.676279128419311	9	0.0545693622616699
4559	0.874090402904777	0.754210315706849	0.869134924184185	1244	515	17	21.6421222686768	5.34424924850464	819.930854466559	17676.544921875	1855.32484671114	10600.3035480303	819.930854466559	14.1471061706543	0.0398319523683276	8	0.042077580539119
4560	0.870261725601015	0.755604737895041	0.862370332337275	1274	521	16.7999992370605	23.2995624542236	5.51652097702026	819.930854466559	19198.158203125	4638.31211645681	20028.3621722688	7427.73227345155	0	0.0233845309588633	10	0.078895463510848
4561	0.863807052020247	0.756845286157663	0.850350411844674	1282	532	17	34.8469467163086	5.23751735687256	819.930854466559	22294.447265625	0	4056.9651181451	15912.3899421318	14.1471061706543	0.344168789323736	9	0.0151216305062459
4562	0.859971373859087	0.750526191822011	0.850765989227192	1308	543	17.1000003814697	50.3027381896973	4.28427600860596	0	22916.97265625	0	15690.1690554724	21895.0756489372	0	0.390571908204777	10	0
4563	0.851228373508841	0.733903649864196	0.86291424508019	1346	556	16.8999996185303	56.283863067627	3.40180563926697	0	17827.47265625	0	2476.25955712208	24244.0788783273	56.5884246826172	0.289015765492555	10	0
4564	0.847610144917441	0.721347031208376	0.866427998949027	1394	571	16.3999996185303	61.3713760375977	3.39017009735107	819.930854466559	25782.19921875	819.930854466559	6833.86322171726	21336.2357356056	28.2942123413086	0.335204492044001	11	0.00525969756738988
4565	0.836765076275117	0.687989822135074	0.87069874879032	1462	576	15.5	60.1018371582031	3.1854465007782	0	35029.37109375	819.930854466559	10717.9857793757	21991.4632089257	28.2942123413086	0.30215341628775	11	0.00657462195923735
4566	0.833782953231158	0.675517542304676	0.872058890748459	1462	594	15.6999998092651	38.2694625854492	2.80597758293152	0	31562.326171875	3081.19146941039	22890.2046667514	14842.5987725829	0	0.178845376337543	12	0
4567	0.825955775359605	0.649618416298995	0.871196268059313	1453	610	15.8000001907349	30.5219020843506	1.53678596019745	0	23298.291015625	1884.12072984624	16515.6906900923	13395.4262873048	14.1471061706543	0.736572186469709	11	0
4568	0.824812350744384	0.647357497082526	0.870640048136388	1530	634	15.5	24.8781108856201	1.15383017063141	0	24247.57421875	0	7818.10048346561	10335.3222988106	14.1471061706543	0.981758807710898	12	0
4569	0.822042746316654	0.662964314385693	0.86488030019754	1497	635	15.6000003814697	21.9399166107178	0.880748391151428	0	24861.302734375	4451.70046241874	15578.8903071321	14788.4465433222	14.1471061706543	1.51658959140081	10	0
4570	0.824024361712931	0.668483263889701	0.864879925011342	1502	643	15.6000003814697	22.4451465606689	1.84101188182831	0	32848.5703125	0	2459.82495291993	1238.10174084522	28.2942123413086	0.562006583836878	10	0.000657462195923734
4571	0.82744054826133	0.692567273103851	0.860631364234612	1686	692	14.3000001907349	30.5576572418213	2.37820935249329	0	40566.92578125	3714.05438810139	12940.9090375304	16425.4634766556	14.1471061706543	0.164046224720894	10	0.0190664036817883
4572	0.832790577661424	0.696344978084121	0.864660150863509	1600	686	14.6999998092651	32.232982635498	3.1089026927948	0	43500.390625	2459.79254206367	12382.9673869731	0	14.1471061706543	0.289015765492549	10	0
4573	0.843881290845062	0.712138563414071	0.873414395656591	1691	708	14	29.0646133422852	4.96970558166504	0	39590.41015625	1238.10174084522	10997.6947021251	1884.12072984624	56.5884246826172	0.520815275640289	10	0.00525969756738988
4574	0.850469450876598	0.708415542451084	0.881115250370026	1626	696	14.1999998092651	25.5833263397217	5.59628343582153	0	34316.0546875	819.930854466559	7427.77523291324	9421.70137200266	42.4413185119629	1.57864339594644	10	0
4575	0.862177760134599	0.705582689548471	0.897592517446035	1620	690	14.1000003814697	25.617992401123	4.07902097702026	0	30320.078125	927.662423336922	11605.4764206776	2028.40168018395	42.4413185119629	1.16353872412781	10	0
4576	0.868610732940715	0.693140965275094	0.905524192633735	1664	688	13.8000001907349	25.2126808166504	6.22519779205322	819.930854466559	25475.40625	1884.01086917759	4952.68618125705	6190.92635575354	28.2942123413086	0.708553178314702	10	0.00657462195923735
4577	0.882025611717871	0.672957884198882	0.921121521385834	1754	703	13.3000001907349	24.3427391052246	6.30771493911743	0	20116.650390625	1238.10174084522	10514.3198558197	13090.2837633551	14.1471061706543	0.402504978557084	10	0
4578	0.886648439919014	0.651872044978991	0.926287972184579	1945	751	12.3999996185303	21.0252990722656	4.11409664154053	0	14492.78515625	1884.12072984624	8258.861783832	4710.19819684969	42.4413185119629	1.1479972315078	10	0
4579	0.896904169333185	0.610976879194201	0.935791291749005	2012	783	12.1999998092651	20.6642799377441	4.85651540756226	2028.45270228776	10865.2490234375	819.930854466559	6460.02875157064	1855.32484671114	42.4413185119629	2.1475526135604	10	0
4580	0.895863743056148	0.585034459746084	0.936192423098237	1635	766	14.6000003814697	34.4449653625488	5.11440229415894	3081.19146941039	7775.5859375	1855.32484914546	12919.2872510499	15823.5391322429	14.1471061706543	3.69121433055701	10	0
4581	0.886182114684637	0.52911167142829	0.931746694886988	1298	773	16.8999996185303	37.2985496520996	5.34316539764404	927.662423336922	11093.251953125	1855.32484671114	4451.71837724728	7466.48410142984	56.5884246826172	1.56550698034058	12	0.00460223537146614
4582	0.882689649529776	0.510299977291568	0.930053477868726	1323	789	16.7999992370605	40.5176658630371	6.03654098510742	819.930854466559	9309.1953125	5652.69158439005	8601.60841732951	9019.23912084047	70.7355270385742	1.55577507004308	15	0
4583	0.871284617755853	0.478977078129226	0.923743940532084	1227	793	17.2999992370605	41.3027801513672	5.62185955047607	0	10439.9326171875	3081.19146941039	3080.91504822236	4301.06024128123	42.4413185119629	0.85983871519008	9	0
4584	0.871322899165262	0.469022058378695	0.924022446724541	1239	815	17.2000007629395	40.8240814208984	4.96586894989014	0	12339.869140625	4099.65422220506	12378.8062204219	11479.0314421678	14.1471061706543	0.476915991014051	14	0
4585	0.875123579676353	0.457016723958569	0.927053302394864	1205	838	17.3999996185303	31.6169319152832	5.76705551147461	0	15807.720703125	0	7378.62908599239	7421.29938678536	42.4413185119629	1.0181884491746	10	0.00591715976331361
4586	0.877919498760432	0.44427111330089	0.92898614983861	1101	849	17.7999992370605	33.5848045349121	6.21177005767822	1238.05994263036	12048.1142578125	1884.12072984624	8477.79075579839	4952.657575129	42.4413185119629	1.32938699259751	9	0
4587	0.887214208959843	0.404687190256403	0.935477437427304	1191	882	17.2999992370605	33.2445106506348	8.3749828338623	0	7971.71630859375	0	11251.9785445839	4919.55793861107	42.4413185119629	6.95177033554332	12	0.0019723865877712
4588	0.888400586796686	0.393211625970596	0.936322907794218	1116	876	17.3999996185303	28.4970188140869	9.70936393737793	927.662423336922	6855.65966796875	1639.86169854981	6833.86322171726	3230.29182756581	56.5884246826172	7.96175601461862	12	0.00328731097961867
4589	0.888649513421695	0.351367173349108	0.937080327922059	1165	891	17	24.0236396789551	10.0291557312012	1639.86169854981	6693.3095703125	3408.51446840133	11855.5589541367	8657.83734611967	56.5884246826172	7.56774987852118	11	0.00131492439184747
4590	0.8866186606344	0.350944602414926	0.93584187994369	526	781	20	20.5198173522949	9.40471267700195	927.662423336922	7087.9599609375	4952.657575129	4952.68618125705	12022.6453836898	84.8826370239258	3.79237106639197	14	0
4591	0.877512549989414	0.340578108838686	0.930789356763423	651	851	19	22.4672679901123	13.3366346359253	0	9874.669921875	1238.05994263036	2782.98726853707	927.662428205565	99.0297393798828	3.35659687929594	14	0
4592	0.876619659125016	0.349778017487469	0.930094936288605	513	846	19.5	31.5478858947754	15.6740436553955	0	18010.166015625	4919.58505624348	5802.63138317633	8405.98218356568	56.5884246826172	0.467645620791407	14	0
4593	0.876250428482478	0.372255996141538	0.929824800781497	379	836	20	39.3109588623047	16.129545211792	2459.79254206367	15572.0302734375	4203.14508184794	9597.4553158918	4099.65422220506	42.4413185119629	2.52332748806773	11	0
4594	0.880759325264506	0.381183933142978	0.932313526767533	151	806	21.1000003814697	31.6075134277344	9.33133316040039	3080.88916682287	8982.16796875	0	11852.0232325243	12990.8436730254	42.4413185119629	1.75646487028594	13	0
4595	0.902811308058167	0.3931664042195	0.945448571969493	39	869	21.7000007629395	27.013988494873	6.76079940795898	0	8718.21875	0	6817.35484757876	9689.72142771388	42.4413185119629	1.52541344270845	13	0.00525969756738988
4596	0.904436646257683	0.39948296928417	0.946081533014763	4	954	21.7999992370605	15.3479795455933	2.73453974723816	7379.37752016386	2969.19189453125	7437.73897634152	10820.3113471072	12985.4573238945	14.1471061706543	0.0645873242101247	1	0
4626	0.986889705291011	0.409619693894634	0.991804861442795	841	175	19.7000007629395	7.09011173248291	1.51798582077026	45076.9848252379	0	12167.1876284226	11053.5862624677	31699.4508247646	14.1471061706543	0.304205773335016	11	0
4627	0.986059328796467	0.346362702543303	0.991282006406971	876	190	19.5	8.19824981689453	2.289635181427	43973.9968483018	0	14322.7644292896	13217.3578613481	16058.3097015512	14.1471061706543	0.0310899294397076	11	0
4628	0.985772447698434	0.340106472560817	0.991123338994327	848	189	19.5	8.21227645874023	2.19265103340149	49242.4927843841	0	3078.76888023757	4450.04102848418	1637.83778459831	28.2942123413086	0.423289246578296	12	0
4629	0.977502300205634	0.442508268353541	0.985876381038059	858	191	19.3999996185303	7.41106033325195	1.92060053348541	58809.9735513792	0	9276.62423270699	19998.5312688281	13128.0934516695	0	0.629606531518284	11	0
4630	0.97600446852804	0.466187889665281	0.985044308699755	863	192	19.2999992370605	7.09277486801147	0.8272585272789	52917.7896654456	0	8389.00017294796	11669.3425751898	15198.1945766096	14.1471061706543	0.264840769034168	11	0
4631	0.979397734303514	0.474201877399967	0.987633078714924	902	200	19.1000003814697	6.60702657699585	0.00642350222915411	42797.7636358631	0	3404.3762065046	11049.8289340944	4450.02305006696	14.1471061706543	0.508893671341594	11	0
4632	0.979609416119413	0.474640308807145	0.98784662787613	919	206	19	10.7952108383179	0.703877031803131	38113.1697134792	0	4949.97903263302	15633.811110393	19998.2752176748	14.1471061706543	0.171505534895311	10	0
4633	0.977894992079632	0.487195931489401	0.986862690133163	958	214	18.8999996185303	8.26179218292236	0.964461386203766	40562.4250410672	0	15049.8665969374	14409.9116500009	37032.0031119556	0	0.0929577501390388	11	0
4634	0.978119268455986	0.476185302386019	0.986992031820196	999	226	18.7000007629395	6.60566473007202	0.629390895366669	39889.4842008704	0	818.918893369223	4950.00774639422	40849.8812574545	14.1471061706543	0.218778125162962	11	0
4635	0.980163619604925	0.42641699453409	0.987929878635017	1017	236	18.7000007629395	6.90977621078491	0.367691874504089	43756.9466050833	0	6024.77562085976	20809.9072897467	44878.2617859241	0	0.0698019716906004	11	0
[truncated: 2,952 more rows]
