# Supplementary material for: National-scale cropland mapping based on spectral-temporal features and outdated land cover information
Source: PLoS One. 2017 Aug 17;12(8):e0181911. doi: 10.1371/journal.pone.0181911 (PMC5560701; doi:10.1371/journal.pone.0181911)
Supplement: S3 File — The file shows the Gini index fall all bands of the spectral-temporal features for the nine provinces. (CSV) [file pone.0181911.s003.csv]

	EasternCape	Gauteng	KwaZulu-Natal	Limpopo	Mpumalanga	NorthernCape	NorthWest	OrangeFreeState	WesternCape
maxNDVI.red	5514.79681694663	1425.78846971187	5093.85352511992	5537.93245325989	5663.45194309472	6806.86492884732	7176.57160140762	5412.42393831452	5060.8610607423
maxNDVI.nir	8823.38080969126	1168.34877511228	4724.67254528942	5678.00460855214	5264.30306572429	5489.46017184213	5395.64962185531	4551.41280052418	7492.37396937736
maxNDVI.swir1	12134.525019559	2253.94852425828	8885.91608037745	7967.90798786696	8939.98064916606	8177.76068405064	8577.85590462342	9470.06682023128	13112.7346854315
maxNDVI.swir2	7050.6904844731	1647.21331338111	4702.83127778393	5681.81636880455	6280.80160773283	5925.04857233011	6277.51176272854	5346.96050526751	4209.91841620715
minNDVI.red	6108.82331432308	2297.88852274306	6219.77702366917	6603.38892055374	7880.32695406946	6885.79246484652	6822.80921802694	7659.30941727281	3221.2929627691
minNDVI.nir	6588.27108999125	1980.39001459797	6472.23912324541	6170.13143721881	7462.42068911978	8126.4710236085	6565.23471416864	6831.98553137615	5039.17288100793
minNDVI.swir1	8307.02625208441	1472.14411956218	6176.86925827688	6723.84399741626	6118.87871221604	6010.52799116307	5394.21899581281	6124.2647400001	12221.3720081953
minNDVI.swir2	6242.12494899791	2323.85126058231	7113.02518984165	7587.63920305536	8063.83355426748	5590.12824855173	6072.08537200132	7055.89922508628	4219.37474749034
medNDVI.red	9270.06286967183	1319.07277042332	5752.94426167916	6142.90692491027	5538.03261996345	5776.30747490933	5288.53277608959	3953.21593932185	4584.77252758669
medNDVI.nir	12581.2821595725	1928.40153866931	7636.39866515486	5134.17343780333	6618.80139062487	6291.72059916248	6224.35795736578	4936.99602369481	13444.7456795468
medNDVI.swir1	14123.3119845643	1284.6091384331	9066.23257722134	6089.11109001972	5872.8862569865	7125.19740937382	5671.48264238614	7173.90136902507	12705.6482615279
medNDVI.swir2	5823.98752821013	1430.42350487463	6174.26673792535	7026.17769626416	6057.49897499746	4924.01153187105	5433.89734925724	4443.68808946114	4061.76517679854
